# Supplementary material for: Crystal structure of tris­(1,3-dimesityl-4,5-di­hydro-1H-imidazol-3-ium) tetra­bromido­cobaltate(II) bromide chloro­form hexa­solvate
Source: Acta Crystallogr E Crystallogr Commun. 2015 Sep 12;71(Pt 10):m177–8. doi: 10.1107/S2056989015016254 (PMC4647430; doi:10.1107/S2056989015016254)
Supplement: Supplementary file 1 [file e-71-0m177-sup1.cif]

##############################################################################
#                                                                            #
# This CIF contains the data in a paper accepted for publication in          #
# Acta Crystallographica Section E. It conforms to the requirements of       #
# Notes for Authors for Acta Crystallographica Section E, and has been       #
# peer reviewed under the auspices of the IUCr Commission on Journals.       #
#                                                                            #
# Full details of the Crystallographic Information File format               #
# are given in the paper "The Crystallographic Information File (CIF):       #
# a New Standard Archive File for Crystallography" by S. R. Hall, F. H.      #
# Allen and I. D. Brown [Acta Cryst. (1991), A47, 655-685].                  #
#                                                                            #
# The current version of the core CIF dictionary is obtainable from          #
# ftp://ftp.iucr.org/pub/cif_core.dic.                                       #
#                                                                            #
# Software is freely available for graphical display of the structure(s)     #
# in this CIF. For information consult the CIF software page                 #
# http://www.iucr.org/resources/cif/software.                                #
#                                                                            #
# This file may be used for bona fide research purposes within the           #
# scientific community so long as proper attribution is given to the journal # 
# article from which it was obtained.                                        #
#                                                                            #
##############################################################################
data_I
_audit_creation_method     SHELXL-2013
_database_code_depnum_ccdc_archive     'CCDC 1421420'
_chemical_name_systematic
;
Tris(1,3-dimesityl-4,5-dihydro-1<i>H</i>-imidazol-3-ium)
tetrabromidocobaltate(II)
bromide chloroform hexasolvate
;
_chemical_name_common     ?
_chemical_formula_moiety     '3(C21 H27 N2 +), Br4 Co 2-, Br -, 6(C H Cl3)'
_chemical_formula_sum     'C69 H87 Br5 Cl18 Co N6'
_chemical_formula_iupac     '(C21 H27 N2)3 [Co Br4] Br, 6C H Cl3'
_chemical_formula_weight     2097.02
_chemical_melting_point     ?
_shelx_space_group_comment
;
The symmetry employed for this shelxl refinement is uniquely defined
by the following loop, which should always be used as a source of
symmetry information in preference to the above space-group names.
They are only intended as comments.
;
_space_group_crystal_system     trigonal
_space_group_name_H-M_alt     'R 3 c :H'
_space_group_name_Hall     'R 3 -2"c'
loop_
    _space_group_symop_operation_xyz
    'x, y, z'
    '-y, x-y, z'
    '-x+y, -x, z'
    '-y, -x, z+1/2'
    '-x+y, y, z+1/2'
    'x, x-y, z+1/2'
    'x+2/3, y+1/3, z+1/3'
    '-y+2/3, x-y+1/3, z+1/3'
    '-x+y+2/3, -x+1/3, z+1/3'
    '-y+2/3, -x+1/3, z+5/6'
    '-x+y+2/3, y+1/3, z+5/6'
    'x+2/3, x-y+1/3, z+5/6'
    'x+1/3, y+2/3, z+2/3'
    '-y+1/3, x-y+2/3, z+2/3'
    '-x+y+1/3, -x+2/3, z+2/3'
    '-y+1/3, -x+2/3, z+7/6'
    '-x+y+1/3, y+2/3, z+7/6'
    'x+1/3, x-y+2/3, z+7/6'
_cell_length_a     16.0535(14)
_cell_length_b     16.0535(14)
_cell_length_c     61.790(12)
_cell_angle_alpha     90
_cell_angle_beta     90
_cell_angle_gamma     120
_cell_volume     13791(4)
_cell_formula_units_Z     6
_cell_measurement_reflns_used     4234
_cell_measurement_theta_min     2.53
_cell_measurement_theta_max     19.70
_cell_measurement_temperature     130(2)
_exptl_crystal_description     prism
_exptl_crystal_colour     pale-green
_exptl_crystal_size_max     0.22
_exptl_crystal_size_mid     0.21
_exptl_crystal_size_min     0.20
_exptl_crystal_density_diffrn     1.515
_exptl_crystal_density_meas     ?
_exptl_crystal_density_method     ?
_exptl_crystal_F_000     6306
_exptl_absorpt_coefficient_mu     2.923
_exptl_absorpt_correction_type     multi-scan
_exptl_absorpt_process_details
;
(SADABS; Sheldrick, 2004)
;
_shelx_estimated_absorpt_T_min     0.566
_shelx_estimated_absorpt_T_max     0.593
_exptl_absorpt_correction_T_min     0.279
_exptl_absorpt_correction_T_max     1.0
_exptl_special_details     ?
_diffrn_ambient_temperature     130(2)
_diffrn_radiation_type     MoK\a
_diffrn_radiation_wavelength     0.71073
_diffrn_radiation_source     'sealed tube'
_diffrn_radiation_monochromator     'graphite'
_diffrn_measurement_device_type     'Bruker SMART APEX'
_diffrn_measurement_method     '\f and \w scans'
_diffrn_reflns_number     41734
_diffrn_reflns_av_R_equivalents     0.0770
_diffrn_reflns_theta_min     1.606
_diffrn_reflns_theta_max     27.876
_diffrn_reflns_theta_full     25.242
_diffrn_measured_fraction_theta_max     1.000
_diffrn_measured_fraction_theta_full     1.000
_diffrn_reflns_limit_h_min     -21
_diffrn_reflns_limit_h_max     21
_diffrn_reflns_limit_k_min     -21
_diffrn_reflns_limit_k_max     19
_diffrn_reflns_limit_l_min     -81
_diffrn_reflns_limit_l_max     81
_reflns_number_total     7309
_reflns_number_gt     4427
_reflns_threshold_expression     'I > 2\s(I)'
_refine_ls_structure_factor_coef     Fsqd
_refine_ls_matrix_type     full
_refine_ls_R_factor_all     0.0723
_refine_ls_R_factor_gt     0.0399
_refine_ls_wR_factor_gt     0.0714
_refine_ls_wR_factor_ref     0.0775
_refine_ls_goodness_of_fit_ref     0.789
_refine_ls_restrained_S_all     0.789
_refine_ls_number_reflns     7309
_refine_ls_number_parameters     306
_refine_ls_number_restraints     1
_refine_ls_hydrogen_treatment     constr
_refine_ls_weighting_scheme     calc
_refine_ls_weighting_details
                      'w=1/[\s^2^(Fo^2^)+(0.0298P)^2^] where P=(Fo^2^+2Fc^2^)/3'
_atom_sites_solution_hydrogens     difmap
_atom_sites_solution_primary     direct
_atom_sites_solution_secondary     difmap
_refine_ls_shift/su_max     0.001
_refine_ls_shift/su_mean     0.000
_refine_diff_density_max     0.652
_refine_diff_density_min     -0.645
_refine_ls_extinction_method     none
_refine_ls_extinction_coef     .
_refine_ls_abs_structure_details
;
Flack (1983), 1821 Friedel pairs
;
_refine_ls_abs_structure_Flack     0.020(11)
loop_
    _atom_type_symbol
    _atom_type_description
    _atom_type_scat_dispersion_real
    _atom_type_scat_dispersion_imag
    _atom_type_scat_source
    'C' 'C' 0.0033 0.0016
                         'International Tables Vol C Tables 4.2.6.8 and 6.1.1.4'
    'H' 'H' 0.0000 0.0000
                         'International Tables Vol C Tables 4.2.6.8 and 6.1.1.4'
    'N' 'N' 0.0061 0.0033
                         'International Tables Vol C Tables 4.2.6.8 and 6.1.1.4'
    'Co' 'Co' 0.3494 0.9721
                         'International Tables Vol C Tables 4.2.6.8 and 6.1.1.4'
    'Br' 'Br' -0.2901 2.4595
                         'International Tables Vol C Tables 4.2.6.8 and 6.1.1.4'
    'Cl' 'Cl' 0.1484 0.1585
                         'International Tables Vol C Tables 4.2.6.8 and 6.1.1.4'
_computing_data_collection
;
SMART (Bruker, 2002)
;
_computing_cell_refinement
;
SAINT (Bruker, 2002)
;
_computing_data_reduction
;
SAINT (Bruker, 2002)
;
_computing_structure_solution
;
SHELXTL (Sheldrick, 2008)
;
_computing_structure_refinement
;
SHELXL2013 (Sheldrick, 2015)
;
_computing_molecular_graphics
;
SHELXTL (Sheldrick, 2008)
;
_computing_publication_material     'SHELXTL and local programs'
loop_
    _atom_site_type_symbol
    _atom_site_label
    _atom_site_fract_x
    _atom_site_fract_y
    _atom_site_fract_z
    _atom_site_U_iso_or_equiv
    _atom_site_adp_type
    _atom_site_calc_flag
    _atom_site_occupancy
    _atom_site_disorder_assembly
    _atom_site_disorder_group
    Co Co1 0.6667 0.3333 0.91225(2) 0.0290(3) Uani d 1 . .
    Br Br1 0.77035(4) 0.49648(5) 0.92389(2) 0.04336(19) Uani d 1 . .
    Br Br2 0.6667 0.3333 0.87362(2) 0.0630(4) Uani d 1 . .
    Br Br3 0.3333 0.6667 0.91594(3) 0.0524(4) Uani d 1 . .
    N N1 0.4682(3) -0.0461(3) 0.90279(8) 0.0296(12) Uani d 1 . .
    N N2 0.4612(3) -0.0455(3) 0.93802(8) 0.0281(12) Uani d 1 . .
    C C1 0.4610(4) -0.0918(4) 0.92081(10) 0.0292(14) Uani d 1 . .
    H H1A 0.4561 -0.1533 0.9213 0.035 Uiso calc 1 . .
    C C2 0.4754(4) 0.0476(4) 0.90750(10) 0.0338(16) Uani d 1 . .
    H H2A 0.4225 0.0526 0.9005 0.041 Uiso calc 1 . .
    H H2B 0.5378 0.1017 0.9026 0.041 Uiso calc 1 . .
    C C3 0.4669(4) 0.0462(4) 0.93224(9) 0.0270(14) Uani d 1 . .
    H H3A 0.5239 0.1015 0.9389 0.032 Uiso calc 1 . .
    H H3B 0.4082 0.0472 0.9368 0.032 Uiso calc 1 . .
    C C4 0.4725(4) -0.0782(4) 0.88091(10) 0.0319(15) Uani d 1 . .
    C C5 0.5614(5) -0.0511(5) 0.87196(13) 0.049(2) Uani d 1 . .
    C C6 0.5625(6) -0.0800(5) 0.85046(12) 0.055(2) Uani d 1 . .
    H H6A 0.6222 -0.0621 0.8437 0.065 Uiso calc 1 . .
    C C7 0.4769(7) -0.1346(6) 0.83901(12) 0.054(2) Uani d 1 . .
    C C8 0.3921(6) -0.1592(5) 0.84898(11) 0.0464(18) Uani d 1 . .
    H H8A 0.3340 -0.1964 0.8412 0.056 Uiso calc 1 . .
    C C9 0.3867(5) -0.1327(4) 0.86980(11) 0.0375(16) Uani d 1 . .
    C C10 0.6534(5) 0.0048(6) 0.88517(16) 0.087(3) Uani d 1 . .
    H H10A 0.6525 -0.0346 0.8974 0.130 Uiso calc 1 . .
    H H10B 0.6577 0.0641 0.8907 0.130 Uiso calc 1 . .
    H H10C 0.7092 0.0210 0.8760 0.130 Uiso calc 1 . .
    C C11 0.4845(7) -0.1602(6) 0.81586(12) 0.080(3) Uani d 1 . .
    H H11A 0.5414 -0.1673 0.8143 0.120 Uiso calc 1 . .
    H H11B 0.4902 -0.1090 0.8062 0.120 Uiso calc 1 . .
    H H11C 0.4268 -0.2209 0.8120 0.120 Uiso calc 1 . .
    C C12 0.2910(5) -0.1610(5) 0.87956(12) 0.0503(19) Uani d 1 . .
    H H12A 0.2405 -0.1947 0.8687 0.075 Uiso calc 1 . .
    H H12B 0.2902 -0.1032 0.8844 0.075 Uiso calc 1 . .
    H H12C 0.2795 -0.2035 0.8919 0.075 Uiso calc 1 . .
    C C13 0.4495(4) -0.0797(4) 0.96013(10) 0.0293(14) Uani d 1 . .
    C C14 0.5308(4) -0.0439(4) 0.97348(11) 0.0356(16) Uani d 1 . .
    C C15 0.5164(5) -0.0718(4) 0.99472(11) 0.0395(17) Uani d 1 . .
    H H15A 0.5707 -0.0479 1.0040 0.047 Uiso calc 1 . .
    C C16 0.4255(5) -0.1339(4) 1.00332(11) 0.0403(17) Uani d 1 . .
    C C17 0.3468(5) -0.1667(5) 0.98966(12) 0.0454(19) Uani d 1 . .
    H H17A 0.2845 -0.2091 0.9953 0.055 Uiso calc 1 . .
    C C18 0.3559(5) -0.1394(4) 0.96770(12) 0.0378(16) Uani d 1 . .
    C C19 0.6300(4) 0.0195(5) 0.96462(11) 0.0487(19) Uani d 1 . .
    H H19A 0.6332 0.0760 0.9577 0.073 Uiso calc 1 . .
    H H19B 0.6447 -0.0163 0.9539 0.073 Uiso calc 1 . .
    H H19C 0.6769 0.0403 0.9764 0.073 Uiso calc 1 . .
    C C20 0.4143(6) -0.1603(5) 1.02691(12) 0.059(2) Uani d 1 . .
    H H20A 0.4242 -0.2153 1.0290 0.089 Uiso calc 1 . .
    H H20B 0.3495 -0.1774 1.0317 0.089 Uiso calc 1 . .
    H H20C 0.4620 -0.1054 1.0354 0.089 Uiso calc 1 . .
    C C21 0.2699(4) -0.1763(5) 0.95317(12) 0.0503(19) Uani d 1 . .
    H H21A 0.2725 -0.2195 0.9423 0.076 Uiso calc 1 . .
    H H21B 0.2698 -0.1221 0.9459 0.076 Uiso calc 1 . .
    H H21C 0.2111 -0.2116 0.9618 0.076 Uiso calc 1 . .
    C C100 0.8893(6) 0.1327(6) 0.92865(13) 0.070(3) Uani d 1 . .
    H H10 0.8362 0.1455 0.9248 0.084 Uiso calc 1 . .
    Cl Cl11 0.91290(19) 0.1546(2) 0.95548(4) 0.0938(8) Uani d 1 . .
    Cl Cl12 0.8521(2) 0.0149(2) 0.92250(7) 0.1562(18) Uani d 1 . .
    Cl Cl13 0.9911(3) 0.2121(2) 0.91398(5) 0.1293(12) Uani d 1 . .
    C C200 0.0704(6) 0.8507(6) 0.01629(18) 0.091(3) Uani d 1 . .
    H H20 0.0749 0.9066 0.0245 0.109 Uiso calc 1 . .
    Cl Cl21 0.1365(2) 0.8900(2) -0.00698(6) 0.1410(14) Uani d 1 . .
    Cl Cl22 0.11836(19) 0.7912(2) 0.03238(5) 0.1032(9) Uani d 1 . .
    Cl Cl23 -0.05036(16) 0.76626(15) 0.01124(4) 0.0790(7) Uani d 1 . .
loop_
    _atom_site_aniso_label
    _atom_site_aniso_U_11
    _atom_site_aniso_U_22
    _atom_site_aniso_U_33
    _atom_site_aniso_U_12
    _atom_site_aniso_U_13
    _atom_site_aniso_U_23
    Co1 0.0214(5) 0.0214(5) 0.0440(10) 0.0107(2) 0.000 0.000
    Br1 0.0253(3) 0.0267(3) 0.0769(5) 0.0121(3) -0.0062(4) -0.0129(3)
    Br2 0.0687(6) 0.0687(6) 0.0515(9) 0.0344(3) 0.000 0.000
    Br3 0.0263(4) 0.0263(4) 0.1045(11) 0.01314(19) 0.000 0.000
    N1 0.030(3) 0.027(3) 0.033(3) 0.015(2) -0.001(2) -0.004(2)
    N2 0.032(3) 0.026(3) 0.028(3) 0.016(2) 0.003(2) 0.000(2)
    C1 0.023(3) 0.024(3) 0.034(4) 0.007(3) 0.002(3) 0.002(3)
    C2 0.032(4) 0.025(3) 0.046(5) 0.015(3) -0.004(3) -0.004(3)
    C3 0.031(3) 0.027(3) 0.027(4) 0.017(3) -0.001(3) -0.005(3)
    C4 0.041(4) 0.024(3) 0.031(4) 0.016(3) 0.004(3) 0.004(3)
    C5 0.051(5) 0.034(4) 0.065(6) 0.023(4) 0.013(4) -0.001(4)
    C6 0.072(6) 0.049(5) 0.056(6) 0.041(4) 0.036(5) 0.017(4)
    C7 0.092(6) 0.056(5) 0.037(5) 0.055(5) -0.005(5) -0.002(4)
    C8 0.062(5) 0.056(5) 0.029(4) 0.034(4) -0.001(4) -0.007(4)
    C9 0.052(4) 0.032(4) 0.031(4) 0.023(3) -0.005(3) -0.003(3)
    C10 0.029(4) 0.098(7) 0.125(9) 0.026(5) 0.007(5) -0.044(6)
    C11 0.149(9) 0.094(7) 0.044(6) 0.095(7) 0.010(5) 0.005(5)
    C12 0.043(4) 0.047(4) 0.050(5) 0.014(4) -0.009(4) -0.015(4)
    C13 0.037(4) 0.020(3) 0.032(4) 0.015(3) 0.004(3) 0.002(3)
    C14 0.039(4) 0.027(3) 0.039(5) 0.015(3) 0.001(3) 0.010(3)
    C15 0.047(4) 0.040(4) 0.035(5) 0.024(4) 0.000(3) 0.007(3)
    C16 0.060(5) 0.034(4) 0.034(4) 0.030(4) 0.005(4) 0.004(3)
    C17 0.052(5) 0.036(4) 0.045(5) 0.021(4) 0.028(4) 0.011(4)
    C18 0.041(4) 0.027(4) 0.046(5) 0.017(3) 0.005(3) -0.005(3)
    C19 0.034(4) 0.050(4) 0.050(5) 0.012(4) -0.001(3) 0.007(4)
    C20 0.073(6) 0.052(5) 0.052(5) 0.030(4) 0.019(4) 0.021(4)
    C21 0.035(4) 0.050(4) 0.058(5) 0.015(4) 0.011(4) 0.000(4)
    C100 0.076(6) 0.086(6) 0.074(7) 0.061(6) -0.032(5) -0.030(5)
    Cl11 0.106(2) 0.119(2) 0.0673(17) 0.0651(18) -0.0027(14) 0.0048(15)
    Cl12 0.159(3) 0.107(2) 0.248(5) 0.101(2) -0.115(3) -0.096(3)
    Cl13 0.192(3) 0.165(3) 0.115(2) 0.153(3) 0.073(2) 0.067(2)
    C200 0.061(6) 0.049(5) 0.147(10) 0.016(5) 0.028(6) -0.021(6)
    Cl21 0.128(3) 0.114(2) 0.181(4) 0.060(2) 0.098(3) 0.067(2)
    Cl22 0.096(2) 0.0933(19) 0.107(2) 0.0379(16) -0.0029(17) -0.0331(17)
    Cl23 0.0694(15) 0.0597(14) 0.0825(17) 0.0131(12) 0.0122(13) -0.0093(12)
_geom_special_details
;
All e.s.d.'s (except the e.s.d. in the dihedral angle between two l.s. planes)
are estimated using the full covariance matrix. The cell e.s.d.'s are taken
into account individually in the estimation of e.s.d.'s in distances, angles
and torsion angles; correlations between e.s.d.'s in cell parameters are only
used when they are defined by crystal symmetry. An approximate (isotropic)
treatment of cell e.s.d.'s is used for estimating e.s.d.'s involving l.s.
planes.
;
loop_
    _geom_bond_atom_site_label_1
    _geom_bond_atom_site_label_2
    _geom_bond_site_symmetry_2
    _geom_bond_distance
    _geom_bond_publ_flag
    Co1 Br2 . 2.387(2) y
    Co1 Br1 . 2.4057(8) y
    Co1 Br1 3_665 2.4057(8) ?
    Co1 Br1 2_655 2.4057(8) ?
    N1 C1 . 1.307(7) y
    N1 C4 . 1.460(7) y
    N1 C2 . 1.479(7) y
    N2 C1 . 1.297(7) y
    N2 C13 . 1.449(7) y
    N2 C3 . 1.472(7) y
    C1 H1A . 0.9500 ?
    C2 C3 . 1.534(8) y
    C2 H2A . 0.9900 ?
    C2 H2B . 0.9900 ?
    C3 H3A . 0.9900 ?
    C3 H3B . 0.9900 ?
    C4 C5 . 1.383(9) ?
    C4 C9 . 1.389(8) ?
    C5 C6 . 1.410(10) ?
    C5 C10 . 1.525(10) ?
    C6 C7 . 1.397(10) ?
    C6 H6A . 0.9500 ?
    C7 C8 . 1.360(10) ?
    C7 C11 . 1.510(10) ?
    C8 C9 . 1.371(9) ?
    C8 H8A . 0.9500 ?
    C9 C12 . 1.494(9) ?
    C10 H10A . 0.9800 ?
    C10 H10B . 0.9800 ?
    C10 H10C . 0.9800 ?
    C11 H11A . 0.9800 ?
    C11 H11B . 0.9800 ?
    C11 H11C . 0.9800 ?
    C12 H12A . 0.9800 ?
    C12 H12B . 0.9800 ?
    C12 H12C . 0.9800 ?
    C13 C18 . 1.397(8) ?
    C13 C14 . 1.402(8) ?
    C14 C15 . 1.368(8) ?
    C14 C19 . 1.500(8) ?
    C15 C16 . 1.397(9) ?
    C15 H15A . 0.9500 ?
    C16 C17 . 1.386(10) ?
    C16 C20 . 1.504(9) ?
    C17 C18 . 1.411(9) ?
    C17 H17A . 0.9500 ?
    C18 C21 . 1.499(9) ?
    C19 H19A . 0.9800 ?
    C19 H19B . 0.9800 ?
    C19 H19C . 0.9800 ?
    C20 H20A . 0.9800 ?
    C20 H20B . 0.9800 ?
    C20 H20C . 0.9800 ?
    C21 H21A . 0.9800 ?
    C21 H21B . 0.9800 ?
    C21 H21C . 0.9800 ?
    C100 Cl11 . 1.698(8) ?
    C100 Cl12 . 1.716(8) ?
    C100 Cl13 . 1.741(9) ?
    C100 H10 . 1.0000 ?
    C200 Cl21 . 1.709(10) ?
    C200 Cl23 . 1.751(9) ?
    C200 Cl22 . 1.797(11) ?
    C200 H20 . 1.0000 ?
loop_
    _geom_angle_atom_site_label_1
    _geom_angle_atom_site_label_2
    _geom_angle_atom_site_label_3
    _geom_angle_site_symmetry_1
    _geom_angle_site_symmetry_3
    _geom_angle
    _geom_angle_publ_flag
    Br2 Co1 Br1 . . 107.39(4) y
    Br2 Co1 Br1 . 3_665 107.39(4) ?
    Br1 Co1 Br1 . 3_665 111.47(4) y
    Br2 Co1 Br1 . 2_655 107.39(4) ?
    Br1 Co1 Br1 . 2_655 111.47(4) ?
    Br1 Co1 Br1 3_665 2_655 111.47(4) ?
    C1 N1 C4 . . 126.6(5) ?
    C1 N1 C2 . . 110.1(5) y
    C4 N1 C2 . . 123.2(5) ?
    C1 N2 C13 . . 126.4(5) ?
    C1 N2 C3 . . 110.8(5) y
    C13 N2 C3 . . 122.6(5) ?
    N2 C1 N1 . . 113.7(5) y
    N2 C1 H1A . . 123.1 ?
    N1 C1 H1A . . 123.1 ?
    N1 C2 C3 . . 102.7(5) y
    N1 C2 H2A . . 111.2 ?
    C3 C2 H2A . . 111.2 ?
    N1 C2 H2B . . 111.2 ?
    C3 C2 H2B . . 111.2 ?
    H2A C2 H2B . . 109.1 ?
    N2 C3 C2 . . 102.5(4) y
    N2 C3 H3A . . 111.3 ?
    C2 C3 H3A . . 111.3 ?
    N2 C3 H3B . . 111.3 ?
    C2 C3 H3B . . 111.3 ?
    H3A C3 H3B . . 109.2 ?
    C5 C4 C9 . . 122.9(6) ?
    C5 C4 N1 . . 118.9(6) ?
    C9 C4 N1 . . 118.2(5) ?
    C4 C5 C6 . . 117.0(7) ?
    C4 C5 C10 . . 121.0(7) ?
    C6 C5 C10 . . 122.0(7) ?
    C7 C6 C5 . . 120.9(7) ?
    C7 C6 H6A . . 119.5 ?
    C5 C6 H6A . . 119.5 ?
    C8 C7 C6 . . 118.7(7) ?
    C8 C7 C11 . . 123.7(8) ?
    C6 C7 C11 . . 117.5(8) ?
    C7 C8 C9 . . 123.0(7) ?
    C7 C8 H8A . . 118.5 ?
    C9 C8 H8A . . 118.5 ?
    C8 C9 C4 . . 117.6(6) ?
    C8 C9 C12 . . 119.9(6) ?
    C4 C9 C12 . . 122.5(6) ?
    C5 C10 H10A . . 109.5 ?
    C5 C10 H10B . . 109.5 ?
    H10A C10 H10B . . 109.5 ?
    C5 C10 H10C . . 109.5 ?
    H10A C10 H10C . . 109.5 ?
    H10B C10 H10C . . 109.5 ?
    C7 C11 H11A . . 109.5 ?
    C7 C11 H11B . . 109.5 ?
    H11A C11 H11B . . 109.5 ?
    C7 C11 H11C . . 109.5 ?
    H11A C11 H11C . . 109.5 ?
    H11B C11 H11C . . 109.5 ?
    C9 C12 H12A . . 109.5 ?
    C9 C12 H12B . . 109.5 ?
    H12A C12 H12B . . 109.5 ?
    C9 C12 H12C . . 109.5 ?
    H12A C12 H12C . . 109.5 ?
    H12B C12 H12C . . 109.5 ?
    C18 C13 C14 . . 123.0(6) ?
    C18 C13 N2 . . 117.9(5) ?
    C14 C13 N2 . . 118.8(5) ?
    C15 C14 C13 . . 117.4(6) ?
    C15 C14 C19 . . 121.4(6) ?
    C13 C14 C19 . . 121.2(6) ?
    C14 C15 C16 . . 123.0(6) ?
    C14 C15 H15A . . 118.5 ?
    C16 C15 H15A . . 118.5 ?
    C17 C16 C15 . . 117.9(6) ?
    C17 C16 C20 . . 121.7(6) ?
    C15 C16 C20 . . 120.3(7) ?
    C16 C17 C18 . . 122.3(6) ?
    C16 C17 H17A . . 118.9 ?
    C18 C17 H17A . . 118.9 ?
    C13 C18 C17 . . 116.4(6) ?
    C13 C18 C21 . . 122.2(6) ?
    C17 C18 C21 . . 121.4(6) ?
    C14 C19 H19A . . 109.5 ?
    C14 C19 H19B . . 109.5 ?
    H19A C19 H19B . . 109.5 ?
    C14 C19 H19C . . 109.5 ?
    H19A C19 H19C . . 109.5 ?
    H19B C19 H19C . . 109.5 ?
    C16 C20 H20A . . 109.5 ?
    C16 C20 H20B . . 109.5 ?
    H20A C20 H20B . . 109.5 ?
    C16 C20 H20C . . 109.5 ?
    H20A C20 H20C . . 109.5 ?
    H20B C20 H20C . . 109.5 ?
    C18 C21 H21A . . 109.5 ?
    C18 C21 H21B . . 109.5 ?
    H21A C21 H21B . . 109.5 ?
    C18 C21 H21C . . 109.5 ?
    H21A C21 H21C . . 109.5 ?
    H21B C21 H21C . . 109.5 ?
    Cl11 C100 Cl12 . . 111.3(5) ?
    Cl11 C100 Cl13 . . 109.0(5) ?
    Cl12 C100 Cl13 . . 112.0(5) ?
    Cl11 C100 H10 . . 108.1 ?
    Cl12 C100 H10 . . 108.1 ?
    Cl13 C100 H10 . . 108.1 ?
    Cl21 C200 Cl23 . . 112.2(6) ?
    Cl21 C200 Cl22 . . 108.1(5) ?
    Cl23 C200 Cl22 . . 106.8(5) ?
    Cl21 C200 H20 . . 109.9 ?
    Cl23 C200 H20 . . 109.9 ?
    Cl22 C200 H20 . . 109.9 ?
loop_
    _geom_torsion_atom_site_label_1
    _geom_torsion_atom_site_label_2
    _geom_torsion_atom_site_label_3
    _geom_torsion_atom_site_label_4
    _geom_torsion_site_symmetry_1
    _geom_torsion_site_symmetry_2
    _geom_torsion_site_symmetry_3
    _geom_torsion_site_symmetry_4
    _geom_torsion
    _geom_torsion_publ_flag
    C13 N2 C1 N1 . . . . 176.7(5) ?
    C3 N2 C1 N1 . . . . 1.7(7) ?
    C4 N1 C1 N2 . . . . 178.3(5) ?
    C2 N1 C1 N2 . . . . 0.4(7) ?
    C1 N1 C2 C3 . . . . -2.2(6) ?
    C4 N1 C2 C3 . . . . 179.9(5) ?
    C1 N2 C3 C2 . . . . -2.9(6) ?
    C13 N2 C3 C2 . . . . -178.1(5) ?
    N1 C2 C3 N2 . . . . 2.8(5) ?
    C1 N1 C4 C5 . . . . -91.4(7) ?
    C2 N1 C4 C5 . . . . 86.2(7) ?
    C1 N1 C4 C9 . . . . 90.3(7) ?
    C2 N1 C4 C9 . . . . -92.1(7) ?
    C9 C4 C5 C6 . . . . 1.1(9) ?
    N1 C4 C5 C6 . . . . -177.2(5) ?
    C9 C4 C5 C10 . . . . -177.1(7) ?
    N1 C4 C5 C10 . . . . 4.6(10) ?
    C4 C5 C6 C7 . . . . -0.8(10) ?
    C10 C5 C6 C7 . . . . 177.3(7) ?
    C5 C6 C7 C8 . . . . 0.3(10) ?
    C5 C6 C7 C11 . . . . 178.3(6) ?
    C6 C7 C8 C9 . . . . 0.1(11) ?
    C11 C7 C8 C9 . . . . -177.8(6) ?
    C7 C8 C9 C4 . . . . 0.1(10) ?
    C7 C8 C9 C12 . . . . 178.9(6) ?
    C5 C4 C9 C8 . . . . -0.7(9) ?
    N1 C4 C9 C8 . . . . 177.6(5) ?
    C5 C4 C9 C12 . . . . -179.5(6) ?
    N1 C4 C9 C12 . . . . -1.2(9) ?
    C1 N2 C13 C18 . . . . -82.7(7) ?
    C3 N2 C13 C18 . . . . 91.8(7) ?
    C1 N2 C13 C14 . . . . 103.6(7) ?
    C3 N2 C13 C14 . . . . -81.9(7) ?
    C18 C13 C14 C15 . . . . 1.8(9) ?
    N2 C13 C14 C15 . . . . 175.0(5) ?
    C18 C13 C14 C19 . . . . 179.6(6) ?
    N2 C13 C14 C19 . . . . -7.1(9) ?
    C13 C14 C15 C16 . . . . 0.5(9) ?
    C19 C14 C15 C16 . . . . -177.3(6) ?
    C14 C15 C16 C17 . . . . -1.3(10) ?
    C14 C15 C16 C20 . . . . -178.8(6) ?
    C15 C16 C17 C18 . . . . -0.1(9) ?
    C20 C16 C17 C18 . . . . 177.3(6) ?
    C14 C13 C18 C17 . . . . -3.0(9) ?
    N2 C13 C18 C17 . . . . -176.4(5) ?
    C14 C13 C18 C21 . . . . 179.7(6) ?
    N2 C13 C18 C21 . . . . 6.3(9) ?
    C16 C17 C18 C13 . . . . 2.2(9) ?
    C16 C17 C18 C21 . . . . 179.5(6) ?
loop_
    _geom_hbond_atom_site_label_D
    _geom_hbond_atom_site_label_H
    _geom_hbond_atom_site_label_A
    _geom_hbond_site_symmetry_A
    _geom_hbond_distance_DH
    _geom_hbond_distance_HA
    _geom_hbond_distance_DA
    _geom_hbond_angle_DHA
    C1 H1A Br3 1_545 0.95 2.58 3.373(4) 141.3
    C100 H10 Br1 3_665 1.00 2.71 3.668(5) 160.7
    C200 H20 Br2 16_563 1.00 2.54 3.454(6) 151.7
_shelx_hkl_file
;
   0   0  -3   59.91  115.59   2
   0   0  -3  151.67  133.30   1
   0   0   3  103.43  192.04   2
   0   0   3   52.94  207.64   1
   0   0  -6 349662.   4848.   3
   0   0   6 339160.   4913.   3
   0   0   6 334922.   4882.   2
   0   0   6 337123.   5058.   1
   0   0   9  650.66  336.75   3
   0   0   9  233.30  396.14   2
   0   0   9  682.86  481.51   1
   0   0  121228363.  11504.   3
   0   0  121248131.  13151.   2
   0   0  121264655.  13677.   1
   0   0  15   29.80  478.10   3
   0   0  15  -44.10  662.98   2
   0   0  15  -35.23  667.78   1
   0   0  18 882121.  10564.   3
   0   0  18 832727.  13116.   2
   0   0  18 855776.  13732.   1
   0   0  21   21.75  615.24   3
   0   0  21 -225.10  780.76   2
   0   0  21   98.46  937.69   1
   0   0  241231262.  14322.   3
   0   0  241150672.  18070.   2
   0   0  241124566.  18359.   1
   0   0  27  145.53  888.16   3
   0   0  27  974.88 1213.62   2
   0   0  27  485.77 1203.74   1
   0   0  3055167.02 4626.56   2
   0   0  3056670.89 4795.14   1
   0   0  33 -400.00 1273.69   2
   0   0  33 -110.85 1163.29   1
   0   0  36 122001.   7499.   2
   0   0  36 118740.   7577.   1
   0   0  39-1203.60 1040.56   2
   0   0  39  273.67 1477.44   1
   0   0  4219772.06 4231.38   2
   0   0  4213879.37 3801.34   1
   0   0  45 -321.68 1623.56   2
   0   0  45 -369.44 1698.12   1
   0   0  48 2984.69 2566.77   2
   0   0  48 4974.71 3042.89   1
   0   0  51 -566.54 1997.20   2
   0   0 -54   21.05 2764.85   1
   0   0  54 8706.42 3641.74   2
   0   0 -57  906.18 2704.52   1
   0   0  57 1121.55 2122.28   2
   0   0 -60 3681.70 3566.16   1
   0   0  6012704.21 4704.43   2
   0   0 -63  836.67 3305.60   1
   0   0  63  166.37 2921.99   2
   0   0 -66 5535.99 4270.09   1
   0   0  66 6990.06 3984.18   2
   0   0 -69  339.90 3833.52   1
   0   0  69-1593.26 2645.70   2
   0   0 -72 1308.59 4319.75   1
   0   0  72 -750.00 2973.43   2
   0   0 -75 -844.66 3664.60   1
   0   0  75 -475.48 3349.97   2
   0   0 -78 4052.56 5246.20   1
   0   0  78 2478.16 4037.66   2
   0   0 -81 1003.90 5100.20   1
   0   0  81 1601.46 4154.83   2
  -1   0  80 -780.23 3833.22   2
  -1   1 -80 1338.43 4497.30   1
   0  -1 -80-1977.83 4084.43   1
   0   1  80  746.54 3992.18   2
   1  -1  80 5110.65 4759.72   2
   1   0 -80   21.40 4856.42   1
  -1   0  77 -163.77 2929.53   2
  -1   1 -77 1441.27 4685.01   1
   0  -1 -77 -593.42 4024.35   1
   0   1  77 3674.08 3950.98   2
   1  -1  77  312.62 3567.15   2
   1   0 -77  376.76 4688.11   1
  -1   0  74 4004.66 3997.09   2
  -1   1 -74 4405.26 4863.47   1
   0  -1 -74 4401.47 4855.30   1
   0   1  74 5944.56 4392.46   2
   1  -1  74 3946.55 4048.25   2
   1   0 -74 3243.40 4884.23   1
  -1   0  71  391.12 2873.50   2
  -1   1 -71 1351.95 4179.63   1
   0  -1 -71  281.39 3698.66   1
   0   1  71-1055.64 2203.70   2
   1  -1  71  818.04 3164.34   2
   1   0 -71 1352.94 3842.35   1
  -1   0  68  448.96 2864.89   2
  -1   1 -68  319.33 3495.27   1
   0  -1 -68  327.15 3421.86   1
   0   1  68  348.94 2821.98   2
   1  -1  68  231.79 2962.36   2
   1   0 -68  630.66 3610.78   1
  -1   0  65 -697.78 2486.25   2
  -1   1 -65-1846.49 2901.09   1
   0  -1 -65 1673.60 3366.65   1
   0   1  65  324.05 2755.46   2
   1  -1  65  277.16 2648.44   2
   1   0 -65 -860.76 3221.31   1
  -1   0  6211608.37 4628.34   2
  -1   1 -62 9224.69 4543.91   1
   0  -1 -62 5403.36 4004.64   1
   0   1  62 6746.70 3805.14   2
   1  -1  6212932.02 4806.95   2
   1   0 -62 2048.19 3508.46   1
  -1   0  59 1120.44 2518.37   2
  -1   1 -59  295.75 2752.47   1
   0  -1 -59-1250.27 2818.06   1
   0   1  59 -237.77 1911.31   2
   1  -1  59 4234.90 3402.09   2
  -1   0  5616179.80 4812.12   2
  -1   0  5616483.04 4863.91   1
  -1   1 -5614125.76 4825.15   1
   0  -1 -5610351.97 4357.52   1
   1  -1  5620144.02 5346.77   2
  -1   0  53-1305.70 1516.52   2
  -1   0  53  765.87 2276.86   1
  -1   1 -53 -320.97 2522.67   1
   0  -1 -53 -753.51 2612.79   1
   0   1  53  914.70 2058.82   2
   1  -1  53 -216.09 2151.55   2
  -1   0  50 9308.38 3588.23   2
  -1   0  50 9202.89 3721.54   1
  -1   1 -50 3971.26 3132.08   1
   0   1  5011532.36 3808.56   2
   1  -1  50 6774.92 3265.00   2
  -1   0  47-1059.04 1720.72   2
  -1   0  47  564.38 2065.62   1
  -1   1 -47 1459.16 2570.61   1
   0   1  47 -157.59 1897.73   2
   0   1  47  585.36 1960.80   1
   1  -1  47 -373.32 1840.65   2
  -1   0  4419160.69 4267.05   2
  -1   0  4418881.67 4422.71   1
  -1   1 -4424974.35 5068.62   1
   0   1  4420163.73 4313.38   2
   0   1  4421406.89 4595.88   1
   1  -1  4422789.52 3086.94   3
   1  -1  4416735.18 4149.42   2
  -1   0  41  -83.76 1394.93   2
  -1   0  41 -103.84 1425.94   1
  -1   1 -41 -454.22 1775.41   1
   0   1  41  175.46 1601.01   2
   0   1  41  754.41 1638.46   1
   1  -1  41 -180.00 1124.02   3
   1  -1  41 -142.79 1497.91   2
  -1   0  3895016.30 6787.89   2
  -1   0  3890837.65 6903.58   1
  -1   1 -3875730.02 6661.13   1
   0   1  38 103209.   7160.   2
   0   1  3888654.13 6660.20   1
   1  -1  3896439.17 5025.05   3
   1  -1  3887400.15 6767.70   2
  -1   0  35  533.60 1387.42   2
  -1   0  35 -248.38 1279.67   1
  -1   1 -35 2248.98 2168.44   1
   0   1  35  896.67 1414.72   2
   0   1  35 -972.82 1209.17   1
   1  -1  35 1357.21 1229.83   3
   1  -1  35 1566.67 1735.08   2
  -1   0  3247028.00 4402.05   2
  -1   0  3247376.99 4678.05   1
   0   1  3248241.79 4483.40   2
   0   1  3245856.77 4493.77   1
   1  -1  3245365.30 3264.20   3
   1  -1  3248928.29 4700.05   2
  -1   0  29 -568.29  897.11   2
  -1   0  29  -68.58 1070.85   1
  -1   1 -29  278.43 1410.19   1
   0   1  29 -363.46  943.45   2
   0   1  29  356.98 1186.93   1
   1  -1  29  -20.41  847.25   3
   1  -1  29 -438.62 1025.19   2
  -1   0  2633604.71 3381.61   2
  -1   0  2634250.37 3563.17   1
   0   1  2633030.94 3348.61   2
   0   1  2633894.59 3421.27   1
   1  -1  2633738.37 2579.74   3
   1  -1  2634417.67 3607.12   2
  -1   0  23  157.47  897.92   2
  -1   0  23 -200.74  943.53   1
  -1   1 -23 -501.23 1203.08   1
   0   1  23   21.61  891.32   2
   0   1  23  354.53  943.50   1
   1  -1  23 -106.35  681.77   3
   1  -1  23  -53.46  865.35   2
  -1   0  2084980.95 4708.44   1
  -1   1 -20 136042.   6102.   1
   0   1  2091408.23 4695.50   2
   0   1  2088790.39 4668.77   1
   1  -1  2083149.97 3407.57   3
   1  -1  2084612.70 4690.88   2
  -1   0  17  144.17  777.22   2
  -1   0  17  142.44  889.65   1
  -1   1 -17  -94.50  993.07   1
   0   1  17  531.60  881.12   2
   0   1  17  644.15  877.62   1
   1  -1  17   70.55  781.82   2
  -1   0  14 166041.   4994.   2
  -1   0  14 183642.   5702.   1
  -1   1 -14 217265.   6336.   1
   0   1  14 176471.   4850.   3
   0   1  14 181662.   5382.   2
   0   1  14 183974.   5406.   1
   1  -1  14 175924.   4225.   3
   1  -1  14 166618.   5406.   2
  -1   0  11  -85.11  498.21   2
  -1   0  11  232.81  630.14   1
  -1   1 -11  -71.22  558.49   1
   0   1  11   -5.53  463.29   2
   0   1  11  -37.77  515.13   1
   1  -1  11   62.16  589.81   2
   1   0 -11  119.51  293.18   3
  -1   0   8 131644.   2440.   3
  -1   0   8 125853.   3218.   2
  -1   0   8 127170.   3545.   1
  -1   1  -8 169251.   4190.   1
   0   1   8 119405.   3245.   2
   0   1   8 129616.   3238.   1
   1  -1   8 127819.   2970.   3
   1  -1   8 123941.   3501.   2
   1   0  -8 157154.   2887.   3
  -1   0   5  197.53  163.85   3
  -1   0   5  257.64  277.18   2
  -1   0   5  366.96  330.12   1
  -1   1  -5   98.23  295.82   1
   0  -1  -5  270.91  265.22   1
   0   1   5  137.30  238.68   2
   0   1   5  214.52  243.15   1
   1  -1   5  431.97  273.33   3
   1  -1   5  557.85  337.41   2
   1   0  -5  258.59  187.36   3
  -1   0   2 200654.   3509.   3
  -1   0   2 298474.   4769.   2
  -1   0   2 290692.   4714.   1
  -1   1  -2 322549.   5230.   1
   0  -1  -2 282290.   4611.   2
   0   1   2  -25.07   70.05   2
   1  -1   2 290902.   4709.   3
   1  -1   2 278417.   4459.   2
   1   0  -2 309628.   4891.   3
   1   0  -2 131718.   2821.   2
   1   0  -2   43.98   79.23   1
  -1   0  -1  -64.44  127.96   3
  -1   0  -1  -10.50  190.13   2
  -1   0  -1  101.89  249.65   1
  -1   1   1  190.47  283.35   1
   0  -1   1   27.69  246.92   2
   0   1  -1  -62.41  100.07   2
   0   1  -1  100.58  166.00   1
   1  -1  -1  180.93  272.66   3
   1  -1  -1  -14.98  159.01   1
   1   0   1   41.02  259.11   3
   1   0   1  -19.66  162.48   2
   1   0   1  -28.73   75.75   1
  -1   0  -4 221420.   3758.   1
  -1   1   4 198491.   3781.   2
  -1   1   4 186905.   3524.   1
   0  -1   4 194343.   3477.   3
   0  -1   4 187783.   3583.   2
   0  -1   4 202883.   3582.   1
   0   1  -4 211153.   3593.   3
   1  -1  -4 208470.   3526.   3
   1   0   4 185950.   3545.   3
   1   0   4 177452.   3496.   2
  -1   0  -7   69.89  367.79   1
  -1   1   7  -43.49  223.75   2
  -1   1   7  126.90  379.16   1
   0  -1   7  211.31  176.13   3
   0  -1   7  325.50  399.65   2
   0  -1   7  134.26  393.19   1
   0   1  -7  118.07  187.99   3
   1  -1  -7  114.21  272.50   3
   1   0   7  137.38  344.06   3
   1   0   7  150.08  389.89   2
  -1   0 -10 123396.   3805.   1
  -1   1  1095734.13 2908.46   2
  -1   1  1099922.91 3441.47   1
   0  -1  10 109309.   2259.   3
   0  -1  1094433.77 3381.57   2
   0  -1  10 105267.   3651.   1
   0   1 -1086186.38 1899.68   3
   1   0  1096615.09 3089.40   3
   1   0  10 101979.   3596.   2
  -1   0 -13   -0.12  739.96   1
  -1   1  13   32.75  580.10   2
  -1   1  13 -120.90  669.97   1
   0  -1  13 -107.78  312.52   3
   0  -1  13    4.07  621.93   2
   0  -1  13   34.71  683.69   1
   0   1 -13  -36.03  337.96   3
   1   0  13  239.39  578.62   3
   1   0  13  224.85  679.24   2
  -1   0 -1687852.27 4236.87   1
  -1   1  1677070.10 3576.61   2
  -1   1  1683859.61 4069.98   1
   0  -1  1687182.37 2447.21   3
   0  -1  1687198.68 4146.99   2
   0  -1  1685673.38 4250.25   1
   1   0  1681294.48 3434.80   3
   1   0  1683591.45 4182.89   2
  -1   0 -19 -173.46  954.03   1
  -1   1  19  348.32  823.39   2
  -1   1  19   60.84  803.74   1
   0  -1  19  -44.23  470.12   3
   0  -1  19   53.84  807.23   2
   0  -1  19  -59.56  863.90   1
   1   0  19 -347.51  642.47   3
   1   0  19  -44.14  851.00   2
  -1   1  22 249779.   7701.   2
  -1   1  22 268112.   8523.   1
   0  -1  22 256967.   5242.   3
   0  -1  22 237559.   8030.   2
   0  -1  22 258847.   8615.   1
   1   0  22 245353.   6707.   3
   1   0  22 231211.   8020.   2
  -1   1  25  906.55 1191.11   2
  -1   1  25 -209.80  959.46   1
   0  -1  25  246.01  667.80   3
   0  -1  25  172.59  968.60   2
   0  -1  25  389.76 1113.38   1
   1   0  25  285.80  923.42   3
   1   0  25 -283.39  903.88   2
  -1   1  2813638.43 2678.15   2
  -1   1  2817228.97 3111.47   1
   0  -1  2813146.23 1595.97   3
   0  -1  2814646.33 2875.61   2
   0  -1  2814252.48 2942.05   1
   1   0  2814605.87 2224.22   3
   1   0  2812831.00 2833.76   2
  -1   1  31  786.26 1303.77   2
  -1   1  31  -84.70 1226.98   1
   0  -1  31 -403.24  760.49   3
   0  -1  31  204.44 1158.22   2
   0  -1  31 -526.73 1038.75   1
   1   0  31 -367.00  878.76   3
   1   0  31  564.76 1215.61   2
  -1   1  34 134616.   7367.   2
  -1   1  34 147458.   8116.   1
   0  -1  34 138410.   7805.   2
   0  -1  34 135470.   7857.   1
   1   0  34 138355.   6148.   3
   1   0  34 148297.   8135.   2
  -1   0 -37  632.80 2095.46   1
  -1   1  37 -122.52 1253.04   2
  -1   1  37  575.86 1543.87   1
   0  -1  37  251.51 1394.56   2
   0  -1  37  761.46 1534.48   1
   1   0  37 -408.69 1041.33   3
   1   0  37  822.35 1564.57   2
  -1   0 -40 5552.73 2886.96   1
  -1   1  4015530.61 3695.33   2
  -1   1  4015646.08 3710.15   1
   0  -1  4012793.71 3454.03   2
   0  -1  4011976.67 3340.50   1
   1   0  4014423.03 2727.75   3
   1   0  4014439.74 3706.89   2
  -1   0 -43-1378.86 1985.49   1
  -1   1  43  -16.31 1513.28   2
  -1   1  43 -345.66 1710.17   1
   0  -1  43 1390.04 1963.32   2
   0  -1  43 -364.77 1813.32   1
   1   0  43  718.65 1829.78   2
  -1   0 -46 2970.28 2647.65   1
  -1   1  46 5121.34 2832.67   2
  -1   1  46 3166.82 2443.33   1
   0  -1  46 1777.70 2181.38   2
   0  -1  46 3252.74 2725.11   1
   1   0  46 2812.91 2314.08   2
  -1   0 -49 -165.45 2494.76   1
  -1   1  49  318.36 1879.28   2
  -1   1  49 -223.31 1885.05   1
   0  -1  49 -994.94 1591.77   2
   1   0  49 -482.19 1805.00   2
  -1   0 -52 1313.88 2853.35   1
  -1   1  5210404.36 3886.25   2
  -1   1  5210038.32 3816.85   1
   0  -1  5212485.77 4206.03   2
   0   1 -52 1167.86 3162.98   1
   1   0  52 9319.55 3711.30   2
  -1   0 -55 -831.14 2300.19   1
  -1   1  55  217.31 2123.13   2
  -1   1  55 1334.20 2598.98   1
   0  -1  55-1214.61 1720.72   2
   0   1 -55-1822.23 2606.51   1
   1   0  55  506.26 2110.31   2
  -1   0 -5813690.02 4899.96   1
  -1   1  5812196.58 4202.35   2
  -1   1  5816853.25 5008.32   1
   0  -1  5812165.69 4475.76   2
   0   1 -5810611.78 4559.05   1
   1   0  5810158.92 4079.89   2
  -1   0 -61 2635.38 3234.62   1
  -1   1  61  159.45 2527.66   2
   0  -1  61 -510.75 2053.34   2
   0   1 -61  215.87 3325.16   1
   1   0  61 -229.19 2248.06   2
  -1   0 -64 3972.71 3823.90   1
  -1   1  64 2297.71 2746.75   2
   0  -1  64 5305.78 3784.30   2
   0   1 -64 4152.02 4051.95   1
   1  -1 -64 3802.03 4175.27   1
   1   0  64 1749.00 3251.52   2
  -1   0 -67 1455.42 3593.43   1
  -1   1  67  387.16 2739.77   2
   0  -1  67 -324.47 3039.19   2
   0   1 -67 1139.73 3732.96   1
   1  -1 -67 -187.74 3665.58   1
   1   0  67   29.32 2635.65   2
  -1   0 -70 -226.24 3392.57   1
  -1   1  70  758.41 2828.45   2
   0  -1  70  436.43 2838.90   2
   0   1 -70 1543.40 3740.04   1
   1  -1 -70  925.31 4024.40   1
   1   0  70-1149.38 2754.46   2
  -1   0 -73  942.26 4035.35   1
  -1   1  73  108.24 3292.95   2
   0  -1  73 1001.09 3440.07   2
   0   1 -73  409.70 4313.17   1
   1  -1 -73-1757.11 3355.58   1
   1   0  73 2752.29 3472.93   2
  -1   0 -76 1473.11 4107.05   1
  -1   1  76 -837.64 3555.64   2
   0  -1  76 1750.93 4074.71   2
   0   1 -76 1750.10 4786.67   1
   1  -1 -76 1408.57 4094.86   1
   1   0  76  984.72 3638.21   2
  -1   0 -79-1821.57 4351.31   1
  -1   1  79 1189.84 3839.93   2
   0  -1  79 -321.11 3575.30   2
   0   1 -79  715.17 5123.94   1
   1  -1 -79  857.61 4733.68   1
   1   0  79   66.07 3524.16   2
  -1   0 -82 -747.78 4294.78   1
  -1   1  82 1911.71 4462.28   2
   0  -1  82 2159.64 3946.46   2
   0   1 -82 6589.88 6006.95   1
   1  -1 -82 3558.60 5590.45   1
   1   0  82 1974.90 3641.30   2
  -2   1  81 1245.26 4060.91   2
  -1  -1 -81-1886.39 4074.33   1
  -1   2 -81  450.29 4805.23   1
   1  -2  81  336.18 3884.57   2
   1   1  81  456.46 3295.25   2
   2  -1 -81  672.15 5055.37   1
  -2   1  78 2539.44 3950.23   2
  -1  -1 -78 2049.16 4816.11   1
  -1   2 -78 2865.25 5570.90   1
   1  -2  78  813.16 3994.74   2
   1   1  78  952.95 3704.68   2
   2  -1 -78 2307.58 4847.69   1
  -2   1  75  258.42 3219.62   2
  -1  -1 -75  799.75 3664.77   1
  -1   2 -75  -12.41 4637.05   1
   1  -2  75 2065.69 3416.12   2
   1   1  75-1327.37 3000.60   2
   2  -1 -75 4252.40 5136.64   1
  -2   1  72-1293.87 2843.06   2
  -1  -1 -72 2753.29 4340.66   1
  -1   2 -72  767.77 4357.82   1
   1  -2  72 2904.74 3483.75   2
   1   1  72 4541.78 3966.40   2
   2  -1 -72 -633.69 3603.00   1
  -2   1  69 -100.73 2861.98   2
  -1  -1 -69  153.79 3528.78   1
  -1   2 -69  528.74 3859.81   1
   1  -2  69  331.15 3102.75   2
   1   1  69 1614.48 3078.07   2
  -2   1  66 1479.25 3019.81   2
  -2   1  66  408.72 2590.63   1
  -1  -1 -66   20.46 3229.86   1
  -1   2 -66 2293.51 3919.86   1
   1  -2  66-1762.33 2320.22   2
   1   1  66 -411.86 2773.41   2
  -2   1  63 -813.78 2206.34   2
  -2   1  63 -608.73 2710.61   1
  -1  -1 -63 -552.76 2814.01   1
  -1   2 -63 4112.00 4043.99   1
   1  -2  63 1270.55 3196.18   2
   1   1  63 -957.31 2476.98   2
  -2   1  60 5481.06 3484.04   2
  -2   1  60 4956.06 3449.78   1
  -1  -1 -60 5795.03 3694.30   1
  -1   2 -60 6997.40 4356.26   1
   1  -2  60 4993.78 3488.28   2
   1   1  60 5894.28 3384.32   2
  -2   1  57 1590.20 2550.50   2
  -2   1  57 2747.37 2912.14   1
  -1  -1 -57 3610.30 3591.57   1
  -1   2 -57 2476.45 3183.69   1
   1  -2  57 4322.91 3296.39   2
   1   1  57 3369.12 3012.73   2
  -2   1  5417513.55 4817.72   2
  -2   1  5414823.11 4528.50   1
  -1  -1 -5413905.00 4595.92   1
  -1   2 -5418627.69 5339.90   1
   1  -2  5416493.61 4994.61   2
   1   1  5415462.20 4655.57   2
  -2   1  51  191.43 2014.12   2
  -2   1  51  352.99 2195.13   1
  -1  -1 -51  -79.56 2272.00   1
  -1   2 -51   72.74 2315.83   1
   1  -2  51  826.58 2231.02   2
   1   1  51  102.85 2230.49   2
  -2   1  48 4826.89 2787.93   2
  -2   1  48 9103.34 3625.13   1
  -1  -1 -48 8353.04 3692.80   1
  -1   2 -48 9168.66 3842.27   1
   1  -2  48 6042.61 3269.33   2
   1   1  48 7259.98 3257.73   2
   2  -1 -48 7481.41 2149.69   3
  -2   1  4514393.69 3688.25   2
  -2   1  4511659.92 3713.82   1
  -1  -1 -45 9624.37 3599.04   1
  -1   2 -4512861.78 4119.94   1
   1  -2  4518234.62 2647.80   3
   1  -2  4514353.54 4004.26   2
   1   1  4510256.58 3331.35   2
   2  -1 -4514679.72 2505.20   3
  -2   1  4212041.86 3328.05   2
  -2   1  4212512.57 3646.03   1
  -1  -1 -42 9721.65 3468.69   1
  -1   2 -4213203.60 3986.98   1
   1  -2  4210736.08 2120.64   3
   1  -2  42 8892.90 3198.97   2
   1   1  42 8323.08 3237.30   2
   2  -1 -4212548.67 2262.56   3
  -2   1  39 2225.99 1852.34   2
  -2   1  39 1194.28 1885.41   1
  -1  -1 -39 2268.27 2237.17   1
  -1   2 -39 2144.45 2517.34   1
   1  -2  39 1369.14 1287.52   3
   1  -2  39 1606.67 1816.52   2
   1   1  39  229.84 1475.08   2
   2  -1 -39 1556.92 1244.93   3
  -2   1  36 5530.21 2273.96   2
  -2   1  36 5371.94 2355.22   1
  -1  -1 -36 2101.98 2016.42   1
  -1   2 -36 1995.20 2127.84   1
   1  -2  36 5352.94 1575.32   3
   1  -2  36 6380.55 2519.36   2
   1   1  36 7140.84 2207.18   3
   1   1  36 4955.92 2236.36   2
   2  -1 -36 7260.27 1713.72   3
  -2   1  33 2574.66 1650.70   2
  -2   1  33 2854.78 1956.02   1
  -1   2 -33 1779.72 2001.12   1
   1  -2  33 2353.81 1140.59   3
   1  -2  33 2949.62 1930.33   2
   1   1  33 2492.31 1449.50   3
   1   1  33 3058.01 1922.35   2
   2  -1 -33 2530.72 1238.54   3
  -2   1  3049053.52 4176.99   2
  -2   1  3050144.21 4608.24   1
  -1   2 -3061076.12 5414.21   1
   1  -2  3055461.22 3128.54   3
   1  -2  3048492.23 4590.51   2
   1   1  3053762.90 4060.67   3
   1   1  3057212.87 4867.42   2
   2  -1 -3055912.41 3227.02   3
  -2   1  2726968.42 3077.69   2
  -2   1  2729584.73 3530.64   1
  -1   2 -2734444.93 3944.51   1
   1  -2  2727550.80 2175.71   3
   1  -2  2727056.05 3321.34   2
   1   1  2729360.23 2983.31   3
   1   1  2723087.73 3371.29   2
   2  -1 -2728653.38 2305.89   3
  -2   1  24 107577.   5300.   2
  -2   1  24 105758.   5829.   1
  -1   2 -24 126373.   6622.   1
   1  -2  24 116810.   3968.   3
   1   1  24 110351.   5191.   3
   1   1  24 108517.   5882.   2
   1   1  24 109193.   5690.   1
   2  -1 -24 116289.   4097.   3
  -2   1  2135367.13 2890.65   2
  -2   1  2137416.90 3346.90   1
  -1   2 -2140633.18 3618.56   1
   1  -2  2137824.61 2218.10   3
   1  -2  2131569.55 3123.44   2
   1   1  2138926.13 3062.87   3
   1   1  2139559.41 3420.89   2
   2  -1 -2135792.05 2207.49   3
  -2   1  18 223510.   7296.   1
  -1   2 -18 261323.   8148.   1
   1  -2  18 232384.   5033.   3
   1   1  18 226667.   6684.   3
   1   1  18 233454.   7445.   2
   2  -1 -18 245940.   5253.   3
  -2   1  1514345.58 1643.38   2
  -2   1  1514965.00 2074.32   1
  -1  -1 -15 9402.01 1657.31   1
  -1   2 -1511375.18 1996.30   1
   1  -2  1517697.83 1447.91   3
   1  -2  1512652.13 1982.77   2
   1   1  1514740.13 1841.12   3
   1   1  1514002.74 2023.49   2
   2  -1 -1515340.75 1373.04   3
  -2   1  12 193443.   4617.   2
  -2   1  12 192505.   5679.   1
  -1  -1 -12 219172.   5440.   1
  -1   2 -12 212007.   6017.   1
   1  -2  12 209583.   4271.   3
   1  -2  12 192183.   5649.   2
   1   1  12 195620.   5438.   3
   1   1  12 192904.   5675.   2
   2  -1 -12 211567.   4366.   3
  -2   1   9 9257.38  974.75   2
  -2   1   9 9267.98 1385.39   1
  -1  -1  -913008.88 1244.63   1
  -1   2  -911841.52 1434.19   1
   1  -2   910155.97 1028.51   3
   1  -2   9 8335.39 1316.54   2
   1   1   9 7381.40 1225.66   3
   1   1   911438.50 1483.89   2
   2  -1  -911668.31 1085.27   3
  -2   1   6 195562.   3405.   2
  -2   1   6 195839.   4654.   1
  -1  -1  -6 195765.   4508.   2
  -1  -1  -6 200241.   3670.   1
  -1   2  -6 189327.   4287.   1
   1  -2   6 199469.   3887.   3
   1  -2   6 197583.   4430.   2
   2  -1  -6 191004.   3857.   3
  -2   1   319102.77  904.64   2
  -2   1   318756.82 1395.38   1
  -1  -1  -318000.59 1321.73   2
  -1  -1  -318890.97  909.26   1
  -1   2  -317879.21 1179.10   1
   1  -2   318827.33 1205.90   3
   1  -2   319295.56 1208.37   2
   1   1   317773.54 1280.51   3
   2  -1  -316148.15 1133.67   3
   2  -1  -318076.10  874.87   2
  -2   1   084636.98 2007.32   2
  -2   1   075370.79 1870.13   2
  -2   1   082051.95 2698.19   1
  -1  -1   081503.58 2662.63   2
  -1  -1   087169.91 1959.98   1
  -1   2   083400.65 2279.36   1
   1  -2   081094.74 2447.32   3
   1  -2   084320.76 2168.22   2
   1   1   083560.50 2407.68   3
   1   1   079517.23 1823.35   1
   2  -1   084448.16 2564.55   3
  -2   1  -316867.59 1373.70   1
  -1  -1   318039.94 1322.64   2
  -1  -1   319809.86 1093.55   1
  -1   2   319324.14 1120.62   1
   1  -2  -318035.67 1261.27   3
   1  -2  -317950.26 1010.15   2
   1   1  -317296.11 1004.04   3
   2  -1   319187.14 1347.74   3
   2  -1   318955.77 1195.78   2
  -2   1  -6 199763.   4683.   1
  -1  -1   6 202239.   3250.   3
  -1  -1   6 191938.   4447.   2
  -1  -1   6 194980.   4130.   1
  -1   2   6 195174.   3938.   1
   1  -2  -6 193156.   3531.   2
   1   1  -6 200270.   3369.   3
   2  -1   6 199483.   4546.   3
  -2   1  -911204.53 1486.46   1
  -1  -1   910825.02 1338.87   2
  -1  -1   910194.20 1357.91   1
  -1   2   9 9435.64 1024.50   2
  -1   2   9 9834.15 1165.39   1
   2  -1   9 9421.93 1291.54   3
   2  -1   9 9490.25 1387.07   2
  -2   1 -12 212168.   5983.   1
  -1  -1  12 194180.   5553.   2
  -1  -1  12 195075.   5599.   1
  -1   2  12 210468.   5042.   2
  -1   2  12 192692.   5166.   1
   2  -1  12 196298.   5215.   3
   2  -1  12 204497.   5953.   2
  -2   1 -1513907.12 2063.07   1
  -1  -1  1516629.50 1962.59   2
  -1  -1  1516289.71 2174.25   1
  -1   2  1515019.05 1726.70   2
  -1   2  1516427.57 1905.97   1
   2  -1  1515937.96 1779.70   3
   2  -1  1515175.21 2144.55   2
  -2   1 -18 250575.   7894.   1
  -1  -1  18 216600.   6968.   2
  -1  -1  18 230187.   7415.   1
  -1   2  18 223309.   6520.   2
  -1   2  18 227983.   6979.   1
   2  -1  18 236451.   6380.   3
   2  -1  18 223535.   7455.   2
  -2   1 -2141070.24 3581.81   1
  -1  -1  2137654.77 3260.35   2
  -1  -1  2133932.23 3263.34   1
  -1   2  2139296.15 3124.21   2
  -1   2  2139306.18 3305.33   1
   1   1 -2136636.51 1425.50   3
   2  -1  2137297.18 2794.19   3
   2  -1  2134445.00 3363.34   2
  -2   1 -24 135701.   6766.   1
  -1  -1  24 111159.   5822.   2
  -1  -1  24 107726.   5939.   1
  -1   2  24 106231.   5353.   2
  -1   2  24 110677.   5762.   1
   2  -1  24 109863.   4852.   3
   2  -1  24 108915.   6063.   2
  -2   1 -2733955.41 3794.67   1
  -1  -1  2727485.07 3227.27   2
  -1  -1  2727277.80 3403.52   1
  -1   2  2730659.56 3273.45   2
  -1   2  2725221.17 3096.55   1
   2  -1  2725178.95 2570.82   3
   2  -1  2727996.71 3417.78   2
  -2   1 -3065190.56 5393.08   1
  -1  -1  3053312.27 4822.18   1
  -1   2  3057888.42 4628.15   2
  -1   2  3052872.26 4572.96   1
   2  -1  3050516.19 3671.03   3
   2  -1  3060125.13 5174.69   2
  -2   1 -33 1337.54 1802.59   1
  -1  -1  33 2111.12 1634.51   2
  -1  -1  33 2374.77 1788.58   1
  -1   2  33 3244.24 1875.68   2
  -1   2  33 3171.68 1810.54   1
   2  -1  33 2785.77 1345.79   3
   2  -1  33 2098.60 1767.11   2
  -2   1 -36 3985.44 2346.74   1
  -1  -1  36 5459.69 2289.36   2
  -1  -1  36 5322.00 2564.14   1
  -1   2  36 6908.10 2533.14   2
  -1   2  36 6850.28 2497.58   1
   2  -1  36 5774.50 1899.53   3
   2  -1  36 4789.77 2354.25   2
  -2   1 -39 1780.87 2069.83   1
  -1  -1  39 1440.68 1768.14   2
  -1  -1  39 1781.66 1882.95   1
  -1   2  39  349.93 1593.20   2
  -1   2  39  534.20 1594.21   1
   2  -1  39 1669.25 1460.18   3
   2  -1  39 1963.27 2103.99   2
  -2   1 -42 9943.22 3526.88   1
  -1  -1  4210378.44 3203.48   2
  -1  -1  4210801.55 3409.55   1
  -1   2  42 9722.08 3215.61   2
  -1   2  42 9133.12 3169.46   1
   2  -1  42 9031.15 2407.04   3
   2  -1  4210840.20 3511.69   2
  -2   1 -45 9403.46 3605.61   1
  -1  -1  4517108.03 4212.30   2
  -1  -1  4515501.03 4211.47   1
  -1   2  4514649.33 3801.57   2
  -1   2  4515482.19 4096.69   1
   2  -1  4516498.45 3085.08   3
   2  -1  4516520.02 4323.36   2
  -2   1 -48 6142.52 3633.86   1
  -1  -1  48 7544.93 3211.08   2
  -1  -1  48 7919.03 3520.63   1
  -1   2  48 8032.95 3107.19   2
  -1   2  48 8329.74 3397.07   1
   2  -1  48 8830.26 2585.58   3
   2  -1  48 5846.99 3137.93   2
  -2   1 -51 -126.56 2501.06   1
  -1  -1  51 -960.87 2075.44   2
  -1  -1  51  871.13 2314.20   1
  -1   2  51 -353.35 1983.01   2
  -1   2  51  696.15 2227.42   1
   2  -1  51  335.70 1477.35   3
   2  -1  51 2434.35 2526.25   2
  -2   1 -5417221.49 5026.01   1
  -1  -1  5417065.66 4790.91   2
  -1  -1  5414150.99 4700.41   1
  -1   2  5414452.91 4250.69   2
  -1   2  5415911.39 4596.70   1
   2  -1  5415141.45 4741.16   2
  -2   1 -57 2643.00 3119.06   1
  -1  -1  57 2754.72 2843.90   2
  -1   2  57 1360.13 2389.35   2
  -1   2  57 1264.72 2449.18   1
   2  -1  57 2952.58 2864.67   2
  -2   1 -60 4879.18 3785.09   1
  -1  -1  60 5287.41 3418.88   2
  -1   2  60 4888.41 3257.74   2
   1   1 -60  -59.05 3253.97   1
   2  -1  60 5742.97 3811.78   2
  -2   1 -63 2581.29 3829.98   1
  -1  -1  63  950.76 2797.75   2
  -1   2  63 -693.38 2353.39   2
   1  -2 -63   14.82 3338.04   1
   1   1 -63 -256.28 3273.22   1
   2  -1  63 2873.26 3138.57   2
  -2   1 -66 -834.03 3342.91   1
  -1  -1  66 1609.21 3116.65   2
  -1   2  66 -398.68 2233.21   2
   1  -2 -66  508.27 3471.04   1
   1   1 -66  601.63 3500.04   1
   2  -1  66 -334.68 2873.52   2
  -2   1 -69 1179.58 3569.23   1
  -1  -1  69 -700.22 2817.65   2
  -1   2  69  429.45 2833.27   2
   1  -2 -69  410.55 3587.43   1
   1   1 -69  188.81 3576.84   1
   2  -1  69 -261.27 3136.81   2
  -2   1 -72 6421.13 5137.98   1
  -1  -1  72 3612.91 3723.52   2
  -1   2  72 2032.64 3492.27   2
   1  -2 -72 1500.41 4023.29   1
   1   1 -72 2650.95 4330.38   1
   2  -1  72 3725.21 3753.28   2
  -2   1 -75-2468.40 3938.88   1
  -1  -1  75 1502.80 3721.79   2
  -1   2  75  417.02 3114.97   2
   1  -2 -75 1885.61 4459.48   1
   1   1 -75 -287.15 4037.17   1
   2  -1  75 -463.77 3219.69   2
  -2   1 -78 3756.54 5372.09   1
  -1  -1  78 3304.96 4463.08   2
  -1   2  78 2253.44 3657.25   2
   1  -2 -78 3754.90 5133.31   1
   1   1 -78 4004.35 5348.46   1
   2  -1  78  362.09 3501.32   2
  -2   1 -81 1610.43 4821.19   1
  -1  -1  81 1376.26 3896.20   2
  -1   2  81  321.94 3652.86   2
   1  -2 -81  884.37 4638.57   1
   1   1 -81-1507.63 4191.23   1
   2  -1  81 1884.47 3941.73   2
  -2   2 -82  248.97 4853.73   1
   0  -2 -82 3603.64 4946.75   1
   2   0 -82 3425.52 5368.13   1
  -2   0  79-1028.73 3443.61   2
  -2   2 -79  371.75 4375.66   1
   0  -2 -79 1934.17 4338.99   1
   0   2  79-2428.41 3114.94   2
   2  -2  79 -351.84 3248.49   2
   2   0 -79  103.06 4905.88   1
  -2   0  76 5904.82 4602.54   2
  -2   2 -76 8692.90 6004.96   1
   0  -2 -76 5583.56 5100.19   1
   0   2  76 4702.33 4561.48   2
   2  -2  76 2511.07 3976.15   2
   2   0 -76 8562.00 5982.36   1
  -2   0  73  248.46 3205.92   2
  -2   2 -73  824.30 4230.15   1
   0  -2 -73 -590.78 3607.31   1
   0   2  73 -704.75 3238.88   2
   2  -2  73 1595.92 3433.19   2
   2   0 -73  567.24 3931.29   1
  -2   0  70 -141.47 2881.35   2
  -2   2 -70 -170.70 3830.90   1
   0  -2 -70 3269.54 4151.58   1
   0   2  70 2377.74 3471.01   2
   2  -2  70 6472.05 3886.00   2
   2   0 -70-2012.15 3770.38   1
  -2   0  67 -334.61 2429.87   2
  -2   2 -67-1464.76 2989.49   1
   0  -2 -67   83.45 3324.39   1
   0   2  67 -178.10 2607.48   2
   2  -2  67 2700.37 3610.78   2
  -2   0  64 6995.90 3950.35   2
  -2   0  64 6473.47 3843.75   1
  -2   2 -64 2210.30 4035.48   1
   0  -2 -64 4577.03 3722.28   1
   0   2  64 3250.53 3213.78   2
   2  -2  64 5099.03 3903.03   2
  -2   0  61 1078.21 2409.16   2
  -2   0  61   24.85 2583.07   1
  -2   2 -61  185.02 3023.62   1
   0  -2 -61 -741.75 2738.80   1
   0   2  61  598.38 2528.88   2
   2  -2  61-1781.08 2000.56   2
  -2   0  5815957.82 4677.28   2
  -2   0  58 9994.71 4286.71   1
  -2   2 -5817882.23 5497.83   1
   0  -2 -5814297.37 4951.05   1
   0   2  5814917.52 4658.47   2
   2  -2  5813511.55 4732.54   2
  -2   0  55 3333.39 2591.13   2
  -2   0  55 1170.96 2295.81   1
  -2   2 -55 -261.89 2395.81   1
   0  -2 -55 -518.23 2747.38   1
   0   2  55  -72.27 2032.81   2
   2  -2  55 -235.81 2363.72   2
  -2   0  5216429.10 4583.62   2
  -2   0  5213795.07 4302.27   1
  -2   2 -5215785.14 4842.36   1
   0   2  5218691.66 4703.76   2
   2  -2  5216933.48 4811.39   2
  -2   0  49 -472.08 1672.03   2
  -2   0  49  137.62 1972.47   1
  -2   2 -49 -914.40 2445.03   1
   0   2  49  496.75 1881.21   2
   0   2  49 -187.75 1907.51   1
   2  -2  49 -812.09 1282.85   3
   2  -2  49   71.05 1986.13   2
  -2   0  46  963.35 2066.72   2
  -2   0  46 -486.04 1732.90   1
  -2   2 -46 2148.53 2652.01   1
   0   2  46   56.91 1627.14   2
   0   2  46  470.18 2196.90   1
   2  -2  46  811.54 1365.56   3
   2  -2  46  968.09 2144.16   2
  -2   0  43  324.84 1705.10   2
  -2   0  43 -410.16 1629.02   1
  -2   2 -43-1273.18 1775.35   1
   0   2  43  555.24 1805.76   2
   0   2  43 -109.28 1686.03   1
   2  -2  43 -739.13 1053.72   3
   2  -2  43  421.07 1787.95   2
   2   0 -43 -180.30  917.78   3
  -2   0  40  899.39 1658.51   2
  -2   0  40 1368.95 1742.07   1
  -2   2 -40  817.72 1977.50   1
   0   2  40 2253.84 1923.28   2
   0   2  40 1763.61 1969.12   1
   2  -2  40  874.51 1240.39   3
   2  -2  40  459.11 1639.68   2
   2   0 -40 1155.25 1092.98   3
  -2   0  37 -509.31 1296.50   2
  -2   0  37 -116.64 1450.86   1
  -2   2 -37 -284.77 1614.33   1
   0   2  37 -210.33 1251.65   2
   0   2  37 -268.58 1189.03   1
   2  -2  37  -48.52 1093.08   3
   2  -2  37 -306.00 1365.08   2
   2   0 -37  124.07  839.70   3
  -2   0  34 160943.   8152.   2
  -2   0  34 158898.   8583.   1
  -2   2 -34 160185.   9009.   1
   0   2  34 154431.   8130.   2
   0   2  34 157626.   8125.   1
   2  -2  34 153815.   6090.   3
   2  -2  34 146357.   8349.   2
   2   0 -34 148516.   4584.   3
  -2   0  31 -290.99 1113.65   2
  -2   0  31 -884.09 1268.73   1
  -2   2 -31  519.38 1528.43   1
   0   2  31  161.57 1278.73   2
   0   2  31 -519.37 1102.54   1
   2  -2  31  132.15  906.65   3
   2  -2  31  288.30 1244.51   2
   2   0 -31  290.02  732.19   3
  -2   0  28 134686.   7196.   1
  -2   2 -28 132072.   7429.   1
   0   2  28 156503.   7342.   2
   0   2  28 144245.   6980.   1
   2  -2  28 139148.   5363.   3
   2  -2  28 138716.   7361.   2
   2   0 -28 133917.   3867.   3
  -2   0  25  800.90 1078.32   2
  -2   0  25 -568.93 1081.13   1
  -2   2 -25  158.63 1317.63   1
   0   2  25 -509.46  894.23   2
   0   2  25  535.17 1081.17   1
   2  -2  25  701.94  889.70   3
   2  -2  25 -243.02  879.72   2
   2   0 -25  364.66  638.32   3
  -2   0  22 139376.   5954.   2
  -2   0  22 134681.   6420.   1
  -2   2 -22 110532.   5996.   1
   0   2  22 129000.   5905.   2
   0   2  22 132713.   5871.   1
   2  -2  22 133594.   4893.   3
   2  -2  22 127058.   6279.   2
   2   0 -22 166866.   3760.   3
  -2   0  19  121.84  903.60   2
  -2   0  19  608.42 1066.81   1
  -2   2 -19  120.48 1019.47   1
   0   2  19  395.52  848.79   2
   0   2  19  233.86  895.08   1
   2  -2  19   99.09  696.81   3
   2  -2  19  278.50  961.53   2
   2   0 -19   44.10  489.96   3
  -2   0  1621583.75 2185.35   2
  -2   0  1619254.54 2348.92   1
  -2   2 -1618597.46 2505.16   1
   0   2  1621861.64 2210.60   2
   0   2  1621616.11 2103.76   1
   2  -2  1620261.21 1887.97   3
   2  -2  1620200.66 2329.25   2
   2   0 -1620404.99 1249.85   3
  -2   0  13  307.50  664.52   2
  -2   0  13  229.51  833.24   1
  -2   2 -13  350.34  817.40   1
   0   2  13  362.04  698.58   2
   0   2  13 -289.00  568.52   1
   2  -2  13 -180.81  590.93   3
   2  -2  13  428.41  882.71   2
   2   0 -13  276.51  467.71   3
  -2   0  10 327856.   6360.   2
  -2   0  10 311320.   6837.   1
   0   2  10 313085.   6397.   2
   0   2  10 337220.   5907.   1
   2  -2  10 331441.   6321.   3
   2  -2  10 320599.   6894.   2
   2   0 -10 310862.   4633.   3
  -2   0   7  398.00  487.72   2
  -2   0   7  287.62  564.50   1
  -2   2  -7  -54.24  558.24   1
   0  -2  -7  -32.92  449.93   2
   0   2   7  205.41  400.91   1
   2  -2   7   24.22  451.23   3
   2  -2   7    4.30  487.76   2
   2   0  -7  128.31  361.83   3
  -2   0   426312.16 1585.48   2
  -2   0   425956.34 1645.05   1
  -2   2  -454675.77 2495.82   1
   0  -2  -456481.20 2351.11   2
   0  -2  -448994.43 1339.54   1
   0   2   426658.47  963.40   1
   2  -2   425095.74 1650.36   3
   2  -2   425898.94 1465.63   2
   2   0  -452544.81 1975.53   3
  -2   0   1   -3.49  389.73   2
  -2   0   1  354.67  446.72   1
  -2   2  -1  165.36  226.65   2
  -2   2  -1   35.56  428.92   1
   0  -2  -1  296.25  493.50   2
   2  -2   1  345.39  430.58   3
   2  -2   1  331.59  297.85   2
   2   0  -1   40.62  351.74   3
  -2   0  -218532.13 1362.30   2
  -2   0  -219797.10 1368.05   1
  -2   2   234710.83 1900.70   1
   0  -2   235002.73 1902.85   2
   0   2  -220998.80 1009.13   1
   0   2  -219735.94  964.58   1
   2  -2  -219915.88 1452.78   3
   2   0   235838.59 1925.57   3
  -2   0  -5  221.97  511.09   1
  -2   2   5  343.64  518.96   1
   0  -2   5  112.65  319.33   3
   0  -2   5  737.33  564.98   2
   2  -2  -5  439.97  485.40   3
   2   0   5 -133.26  434.93   3
   2   0   5  234.42  471.36   2
  -2   0  -8 3673.01  956.86   1
  -2   2   8 6445.39  672.88   2
  -2   2   8 6083.00 1190.28   1
   0  -2   8 6296.17  720.85   3
   0  -2   8 6363.14 1231.73   2
   0  -2   8 5917.24 1074.62   1
   2  -2  -8 3831.31  924.12   3
   2   0   8 5991.92 1179.87   3
   2   0   8 5343.49 1161.24   2
  -2   0 -11  -70.67  717.52   1
  -2   2  11   31.86  459.24   2
  -2   2  11    9.84  719.22   1
   0  -2  11  334.32  405.24   3
   0  -2  11  167.67  702.25   2
   0  -2  11  188.08  711.83   1
   0   2 -11   -2.29  350.06   3
   2  -2 -11   74.70  562.72   3
   2   0  11   17.80  662.45   3
   2   0  11  391.32  730.36   2
  -2   0 -1468691.69 3635.38   1
  -2   2  1476474.98 3069.52   2
  -2   2  1477668.76 3893.69   1
   0  -2  1477270.65 2055.35   3
   0  -2  1478131.67 3996.02   2
   0  -2  1481049.80 4038.58   1
   0   2 -1463446.57 1841.37   3
   2  -2 -1457717.79 2862.40   3
   2   0  1475009.48 3678.58   3
   2   0  1474028.84 3992.63   2
  -2   0 -17   78.63  903.93   1
  -2   2  17  524.26  782.19   2
  -2   2  17  245.59  782.91   1
   0  -2  17  121.90  370.56   3
   0  -2  17  154.74  770.40   2
   0  -2  17   43.53  833.41   1
   2  -2 -17  236.08  672.52   3
   2   0  17 -514.88  655.46   3
   2   0  17   31.72  800.17   2
  -2   0 -20 405057.  10263.   1
  -2   2  20 372858.   8455.   2
  -2   2  20 382453.   9904.   1
   0  -2  20 391127.   5491.   3
   0  -2  20 377804.  10036.   2
   0  -2  20 375245.  10065.   1
   2  -2 -20 387049.   8109.   3
   2   0  20 362108.   8780.   3
   2   0  20 375764.  10283.   2
  -2   0 -23  -47.40 1112.10   1
  -2   2  23 -207.70  779.75   2
  -2   2  23  -57.70  844.19   1
   0  -2  23  -34.91  436.91   3
   0  -2  23   33.27  949.98   2
   0  -2  23 -240.67 1039.20   1
   2   0  23  258.06  873.78   3
   2   0  23   13.41  944.67   2
  -2   0 -2666283.20 4916.23   1
  -2   2  2651466.76 3852.16   2
  -2   2  2651256.90 4322.09   1
   0  -2  2654840.44 2329.67   3
   0  -2  2645919.72 4182.77   2
   0  -2  2651201.42 4387.31   1
   2   0  2651147.70 3732.01   3
   2   0  2650042.95 4396.23   2
  -2   0 -29 -305.03 1438.64   1
  -2   2  29 -932.17  884.22   2
  -2   2  29 -236.58 1085.65   1
   0  -2  29   24.36  569.82   3
   0  -2  29 -441.53 1128.07   2
   0  -2  29 -719.53 1283.19   1
   2   0  29   47.90 1062.96   3
   2   0  29  565.92 1245.48   2
  -2   0 -32 118364.   7368.   1
  -2   2  32 112667.   6345.   2
  -2   2  32 119133.   7123.   1
   0  -2  32 120960.   3966.   3
   0  -2  32 118821.   7274.   1
   2   0  32 110243.   5801.   3
   2   0  32 110123.   7047.   2
  -2   0 -35 -368.46 1534.57   1
  -2   2  35  351.29 1205.85   2
  -2   2  35  -23.53 1409.24   1
   0  -2  35 -103.94  922.22   3
   0  -2  35 -384.29 1356.80   2
   0  -2  35 -295.60 1554.03   1
   2   0  35 -613.09  986.66   3
   2   0  35 -290.89 1305.88   2
  -2   0 -3818676.50 4112.35   1
  -2   2  3816653.59 3479.50   2
  -2   2  3817529.23 3856.76   1
   0  -2  3813975.66 3528.79   2
   0  -2  3811577.77 3391.05   1
   2   0  3812626.24 2734.70   3
   2   0  3816091.98 3753.89   2
  -2   0 -41   54.25 1924.68   1
  -2   2  41 -178.92 1194.43   2
  -2   2  41  569.14 1546.31   1
   0  -2  41 -648.23 1547.63   2
   0  -2  41-1093.30 1574.10   1
   2   0  41 -256.57 1268.22   3
   2   0  41  217.84 1678.21   2
  -2   0 -4420446.41 4673.81   1
  -2   2  4422168.78 4338.79   2
  -2   2  4419170.35 4344.71   1
   0  -2  4426336.28 5112.99   2
   2   0  4420899.18 3527.10   3
   2   0  4418609.62 4367.98   2
  -2   0 -47  433.52 2436.95   1
  -2   2  47  354.90 1750.40   2
  -2   2  47 -279.27 1704.97   1
   0  -2  47  229.66 1909.05   2
   0   2 -47-1923.14 1941.43   1
   2   0  47 -878.01 1252.31   3
   2   0  47-1039.17 1700.94   2
  -2   0 -5028210.54 5756.20   1
  -2   2  5021444.22 4698.65   2
  -2   2  5019381.44 4888.67   1
   0  -2  5017663.60 4728.48   2
   0   2 -5020703.53 5307.21   1
   2  -2 -5019154.89 3255.49   3
   2   0  5019891.08 4964.02   2
  -2   0 -53 -150.64 2505.85   1
  -2   2  53 -268.37 2138.70   2
  -2   2  53  748.12 2400.32   1
   0  -2  53 -662.46 2193.66   2
   0   2 -53  322.98 2643.82   1
   2   0  53  593.99 2334.38   2
  -2   0 -5613275.25 4665.15   1
  -2   2  5621993.25 5160.85   2
  -2   2  5615031.39 4628.77   1
   0  -2  5619334.09 5287.29   2
   0   2 -5611170.09 4542.42   1
  -2   0 -59 -110.41 2833.66   1
  -2   2  59-1042.31 2048.76   2
  -2   2  59 2057.08 2750.60   1
   0  -2  59-1538.78 2357.40   2
   0   2 -59 -574.49 2744.94   1
   2   0  59  516.90 2085.62   2
  -2   0 -62 -277.70 2923.40   1
  -2   2  62-2250.07 1853.49   2
  -2   2  62 -648.57 2395.00   1
   0  -2  62-1899.25 2432.94   2
   0   2 -62 1860.82 3587.54   1
   2   0  62 1204.06 2893.58   2
  -2   0 -65-1338.53 3019.72   1
  -2   2  65 -122.48 2289.92   2
  -2   2  65-1956.69 2407.73   1
   0  -2  65  796.01 2862.49   2
   0   2 -65  999.51 3492.29   1
   2   0  65 1566.74 2800.87   2
  -2   0 -68 5051.25 4205.57   1
  -2   2  68 6899.65 4126.49   2
   0  -2  68 9405.54 4704.21   2
   0   2 -68 2327.32 4063.00   1
   2   0  68 5132.54 3904.37   2
  -2   0 -71 -666.97 3733.59   1
  -2   2  71 -493.26 2621.50   2
   0  -2  71 -136.64 2770.74   2
   0   2 -71  248.46 3617.17   1
   2  -2 -71-1312.83 3936.88   1
   2   0  71 -862.07 2864.64   2
  -2   0 -74 2316.66 4439.27   1
  -2   2  74 3910.20 3843.24   2
   0  -2  74 3273.19 3656.82   2
   0   2 -74 4754.25 5125.92   1
   2  -2 -74 4013.28 4792.52   1
   2   0  74 3039.73 3922.34   2
  -2   0 -77  307.91 4384.32   1
  -2   2  77-1573.27 2936.43   2
   0  -2  77 -941.06 3499.15   2
   0   2 -77  617.97 4652.42   1
   2  -2 -77  762.48 5276.10   1
   2   0  77 -579.50 3348.11   2
  -2   0 -80 -217.83 4937.74   1
  -2   2  80 1933.99 3908.96   2
   0  -2  80 2828.00 3899.44   2
   0   2 -80 3034.54 5351.15   1
   2  -2 -80 -634.81 4639.13   1
   2   0  80 3005.31 4154.57   2
  -3   2  79-1227.81 3107.38   2
  -2  -1 -79-2234.84 4215.24   1
  -1   3 -79 2480.79 5171.93   1
   1  -3  79 1128.49 3776.88   2
   2   1  79 -101.69 3350.78   2
   3  -2 -79 1163.44 5077.08   1
  -3   2  76 2832.05 3567.65   2
  -2  -1 -76 1614.67 4499.32   1
  -1   3 -76 1876.82 5015.10   1
   1  -3  76 -779.10 3647.67   2
   2   1  76 -702.85 3354.47   2
   3  -2 -76 1749.34 5117.15   1
  -3   2  73 -645.15 3040.58   2
  -3   2  73 1228.51 3180.11   1
  -2  -1 -73 -452.35 3679.69   1
  -1   3 -73 1743.88 4493.27   1
   1  -3  73   57.90 3529.11   2
   2   1  73  972.44 3353.94   2
  -3   2  70 5595.37 3820.53   2
  -3   2  70 3803.47 3803.47   1
  -2  -1 -70 -878.50 3392.03   1
  -1   3 -70 3457.67 4617.65   1
   1  -3  70 3128.49 3287.86   2
   2   1  70 5501.44 4116.84   2
  -3   2  67 1033.56 3094.71   2
  -3   2  67 2550.24 3213.26   1
  -2  -1 -67 1638.53 3962.88   1
  -1   3 -67  946.27 3857.62   1
   1  -3  67  365.69 3019.09   2
   2   1  67 1416.41 3250.66   2
  -3   2  64 1608.69 2849.87   2
  -3   2  64 1624.12 3151.42   1
  -2  -1 -64  617.96 3140.04   1
  -1   3 -64  907.51 3810.70   1
   1  -3  64 2808.40 3548.96   2
   2   1  64 1823.58 2977.59   2
  -3   2  61  150.19 2601.34   2
  -3   2  61-2336.14 2214.46   1
  -2  -1 -61-1181.88 2737.15   1
  -1   3 -61 1178.38 3170.20   1
   1  -3  61   42.40 2502.51   2
   2   1  61 2092.17 2653.81   2
  -3   2  5812002.84 4085.41   2
  -3   2  58 9083.49 3917.51   1
  -2  -1 -58 4178.16 3297.96   1
  -1   3 -58 2758.29 3671.31   1
   1  -3  58 6089.56 3719.84   2
   2   1  58 5426.05 3339.25   2
  -3   2  55-1098.76 2072.85   2
  -3   2  55   -9.22 2534.97   1
  -2  -1 -55 2252.05 2922.06   1
  -1   3 -55  -83.61 2583.19   1
   1  -3  55 1431.73 2754.33   2
   2   1  55 -214.57 2239.68   2
  -3   2  5230441.28 5514.93   2
  -3   2  5232330.26 6092.35   1
  -2  -1 -5226157.22 5739.80   1
  -1   3 -5222468.08 5688.87   1
   1  -3  5227118.37 5906.46   2
   2   1  5227078.30 5717.57   2
  -3   2  49  326.76 1800.25   2
  -3   2  49 3454.87 2894.21   1
  -2  -1 -49 2921.20 2863.40   1
  -1   3 -49 4546.97 3149.68   1
   1  -3  49 5243.38 3182.41   2
   2   1  49 3987.91 2985.22   2
  -3   2  4617462.33 4143.78   2
  -3   2  4614569.00 4249.71   1
  -2  -1 -46 7366.84 3431.05   1
  -1   3 -46 6545.83 3346.90   1
   1  -3  4615979.57 4430.19   2
   2   1  4615392.35 4142.20   2
   3  -2 -4613892.37 2603.12   3
  -3   2  4311677.06 3329.74   2
  -3   2  4315279.35 4003.88   1
  -2  -1 -4318820.49 4378.84   1
  -1   3 -4318961.28 4691.63   1
   1  -3  4316004.01 2241.97   3
   1  -3  4315834.90 4069.11   2
   2   1  4313470.37 3249.93   3
   2   1  4315189.92 4057.09   2
   3  -2 -4313681.36 2465.68   3
  -3   2  4029665.91 4380.06   2
  -3   2  4026590.34 4745.42   1
  -2  -1 -4023303.43 4465.29   1
  -1   3 -4026588.68 4958.30   1
   1  -3  4028489.69 2567.51   3
   1  -3  4026248.53 4848.61   2
   2   1  4030060.35 4096.04   3
   2   1  4026643.30 4751.85   2
   3  -2 -4028692.50 3017.97   3
  -3   2  3716848.75 3399.19   2
  -3   2  3719319.49 3971.03   1
  -2  -1 -3714213.04 3601.60   1
  -1   3 -3712491.05 3621.47   1
   1  -3  3717313.77 2005.56   3
   1  -3  3714300.83 3617.44   2
   2   1  3721018.60 3502.25   3
   2   1  3719279.65 4001.99   2
   3  -2 -3718384.30 2554.00   3
  -3   2  3469279.53 5214.80   2
  -3   2  3466770.30 5728.11   1
  -2  -1 -3463766.05 5587.33   1
  -1   3 -3464392.87 5926.65   1
   1  -3  3467207.72 3334.78   3
   1  -3  3469320.95 5958.46   2
   2   1  3467725.91 5093.23   3
   2   1  3476900.98 6153.71   2
   3  -2 -3472108.75 4196.85   3
  -3   2  31 8080.55 2246.03   2
  -3   2  31 5441.73 2220.11   1
  -2  -1 -31 3255.46 2019.83   1
  -1   3 -31 4628.83 2254.61   1
   1  -3  31 7481.81 1370.68   3
   1  -3  31 6608.75 2305.56   2
   2   1  31 7875.72 2282.44   3
   2   1  31 8553.89 2624.84   2
   3  -2 -31 7566.70 1768.48   3
  -3   2  2872171.52 4667.20   2
  -3   2  2873872.19 5450.25   1
  -2  -1 -2870429.35 5171.82   1
  -1   3 -2865471.25 5453.22   1
   1  -3  2866902.44 3045.45   3
   2   1  2869605.66 4797.03   3
   2   1  2878207.49 5658.66   2
   3  -2 -2873396.43 3902.43   3
  -3   2  2520592.49 2460.17   2
  -3   2  2518222.83 3117.05   1
  -2  -1 -2514358.08 2722.31   1
  -1   3 -2516348.11 3099.94   1
   1  -3  2524153.22 1889.20   3
   1  -3  2523287.31 3426.70   2
   2   1  2518569.85 2801.31   3
   2   1  2524551.31 3514.96   2
   3  -2 -2524189.42 2305.76   3
  -3   2  2286135.71 4285.43   2
  -3   2  2284058.24 5170.95   1
  -2  -1 -2271304.56 4573.77   1
  -1   3 -2266916.95 4842.28   1
   1  -3  2288512.09 3275.74   3
   1  -3  2287691.54 5343.73   2
   2   1  2287338.47 4904.88   3
   2   1  2291429.20 5470.66   2
   3  -2 -2281071.60 3804.82   3
  -3   2  19  108.67  667.40   2
  -3   2  19 1421.84 1182.50   1
  -2  -1 -19 1100.52 1141.46   1
  -1   3 -19 2277.86 1330.39   1
   1  -3  19  282.55  639.99   3
   1  -3  19  694.87 1110.16   2
   2   1  19  345.36  911.37   3
   2   1  19  271.44 1033.03   2
   3  -2 -19  436.15  842.86   3
  -3   2  1657196.97 2829.74   2
  -3   2  1662563.88 3984.11   1
  -2  -1 -1662909.34 3623.22   1
  -1   3 -1666325.84 4125.47   1
   1  -3  1665699.88 2684.98   3
   1  -3  1663682.84 4035.35   2
   2   1  1660214.24 3749.37   3
   2   1  1665361.41 4093.15   2
   3  -2 -1650957.82 2873.61   3
  -3   2  1362009.86 2566.30   2
  -3   2  1366093.84 3845.08   1
  -2  -1 -1368824.78 3364.59   1
  -1   3 -1381115.96 4083.19   1
   1  -3  1363308.57 2618.54   3
   1  -3  1360924.36 3659.38   2
   2   1  1363289.79 3650.10   3
   2   1  1362025.63 3712.73   2
   3  -2 -1367510.06 3169.99   3
  -3   2  10 290614.   4766.   2
  -3   2  10 297527.   7484.   1
  -2  -1 -10 280244.   5952.   1
  -1   3 -10 283806.   6768.   1
   1  -3  10 312385.   5810.   3
   1  -3  10 275118.   6967.   2
   2   1  10 277573.   7063.   3
   2   1  10 286801.   7213.   2
   3  -2 -10 267570.   6067.   3
  -3   2   769885.01 1883.77   2
  -3   2   764337.23 3346.26   1
  -2  -1  -769439.55 3367.13   2
  -2  -1  -769561.42 2715.79   1
  -1   3  -767128.13 2940.45   1
   1  -3   770161.29 2762.11   3
   1  -3   766231.33 3223.89   2
   2   1   766447.52 3307.61   3
   3  -2  -764265.52 2995.71   3
   3  -2  -763808.78 1782.13   2
  -3   2   4 373387.   5654.   2
  -3   2   4 348178.   7275.   1
  -2  -1  -4 314209.   6667.   2
  -2  -1  -4 327674.   5482.   1
  -1   3  -4 325146.   5684.   1
   1  -3   4 361350.   6299.   3
   1  -3   4 336818.   6453.   2
   2   1   4 345321.   6948.   3
   3  -2  -4 321412.   6463.   3
   3  -2  -4 323627.   4783.   2
  -3   2   1 3292.89  516.65   2
  -3   2   1 3029.18 1069.42   1
  -2  -1  -1 3152.59  990.16   2
  -2  -1  -1 3237.65  747.76   1
  -1   3  -1 2893.92  726.37   1
   1  -3   1 2559.70  770.93   3
   1  -3   1 3142.35  848.77   2
   2   1   1 2868.05  886.00   3
   3  -2  -1 3011.80  917.81   3
  -3   2  -2 339445.   7172.   1
  -2  -1   2 331325.   6789.   2
  -2  -1   2 329923.   5516.   1
  -1   3   2 356485.   5380.   1
   1  -3  -2 325873.   6418.   3
   1  -3  -2 320429.   5799.   2
   2   1  -2 335034.   5955.   3
   3  -2   2 338081.   6746.   3
   3  -2   2 349152.   5497.   2
  -3   2  -5 132127.   4620.   1
  -2  -1   5 129904.   4319.   2
  -2  -1   5 129864.   3799.   1
  -1   3   5 127577.   3171.   1
   1  -3  -5 134680.   3784.   2
   2   1  -5 132871.   3448.   3
   3  -2   5 128058.   4327.   3
   3  -2   5 137122.   3960.   2
  -3   2  -813298.32 1861.30   1
  -2  -1   8 9904.50 1549.74   2
  -2  -1   8 9655.82 1450.34   1
  -1   3   8 9276.95 1140.03   1
   1  -3  -812201.70 1361.75   2
   2   1  -813315.81 1142.62   3
   3  -2   8 9777.25 1585.82   3
   3  -2   8 9818.19 1532.91   2
  -3   2 -1139428.16 2995.36   1
  -2  -1  1130175.21 2497.74   2
  -2  -1  1129912.75 2421.51   1
  -1   3  1129944.71 2060.63   1
   1  -3 -1137161.74 2300.40   2
   2   1 -1142024.19 1610.76   3
   3  -2  1131964.91 2469.13   3
   3  -2  1132834.64 2636.20   2
  -3   2 -14 164496.   6150.   1
  -2  -1  14 166487.   3019.   3
  -2  -1  14 158122.   5666.   2
  -2  -1  14 156267.   5670.   1
  -1   3  14 151690.   4919.   2
  -1   3  14 149202.   4883.   1
   2   1 -14 177792.   3247.   3
   3  -2  14 143506.   5249.   3
   3  -2  14 159066.   5934.   2
  -2  -1  1735777.19 3048.19   2
  -2  -1  1737147.64 3144.89   1
  -1   3  1738149.83 2825.63   2
  -1   3  1735752.38 2820.23   1
   3  -2  1737434.25 2899.15   3
   3  -2  1736413.03 3207.32   2
  -3   2 -20 177092.   7317.   1
  -2  -1  20 162226.   6534.   2
  -2  -1  20 166841.   6899.   1
  -1   3  20 176992.   6310.   2
  -1   3  20 161835.   6167.   1
   3  -2  20 168691.   6097.   3
   3  -2  20 170952.   7157.   2
  -3   2 -23 131122.   6748.   1
  -2  -1  23 146415.   6612.   2
  -2  -1  23 154024.   7097.   1
  -1   3  23 148570.   6221.   2
  -1   3  23 141425.   6228.   1
   3  -2  23 136044.   5671.   3
   3  -2  23 147416.   7107.   2
  -3   2 -26 112305.   6717.   1
  -2  -1  26 102114.   5881.   2
  -2  -1  26 100315.   6111.   1
  -1   3  2693172.44 5343.55   2
  -1   3  2698487.70 5609.99   1
   3  -2  2694056.45 4895.26   3
   3  -2  26 100112.   6244.   2
  -3   2 -2927330.51 4061.20   1
  -2  -1  2930517.10 3572.00   2
  -2  -1  2932643.36 3909.81   1
  -1   3  2928526.39 3317.47   2
  -1   3  2932232.26 3588.66   1
   3  -2  2932749.74 3117.15   3
   3  -2  2934180.34 4050.92   2
  -3   2 -3222815.53 4098.15   1
  -2  -1  3216668.67 3315.87   2
  -2  -1  3216630.16 3552.89   1
  -1   3  3218590.31 3253.82   2
  -1   3  3217656.08 3337.65   1
   3  -2  3214948.36 2570.92   3
   3  -2  3218942.26 3781.08   2
  -3   2 -3510583.73 3235.95   1
  -2  -1  3511771.12 3066.67   2
  -2  -1  3511701.79 3330.59   1
  -1   3  35 8711.35 2554.38   2
  -1   3  3512054.72 3003.08   1
   2   1 -3511780.05 1158.50   3
   3  -2  3511537.87 2367.94   3
   3  -2  35 6008.73 2576.36   2
  -3   2 -38 2536.49 2445.91   1
  -2  -1  38 2893.22 2016.79   2
  -2  -1  38 2695.45 2117.11   1
  -1   3  38 3102.13 1946.90   2
  -1   3  38 3989.87 2189.66   1
   2   1 -38 3629.65  896.84   3
   3  -2  38 3528.55 1753.78   3
   3  -2  38 1097.09 1790.58   2
  -3   2 -41 2857.51 2755.90   1
  -2  -1  41 2643.07 2089.18   2
  -2  -1  41 3602.19 2427.98   1
  -1   3  41 3209.09 2062.01   2
  -1   3  41 2156.48 2062.81   1
   2   1 -41 3795.02 1001.45   3
   3  -2  41 2262.80 1589.92   3
   3  -2  41 1480.72 1915.67   2
  -3   2 -4420197.88 4941.95   1
  -2  -1  4419089.77 4391.65   2
  -2  -1  4422215.64 4875.24   1
  -1   3  4421720.69 4375.92   2
  -1   3  4421291.03 4483.31   1
   3  -2  4419409.58 3218.66   3
   3  -2  4416452.64 4400.68   2
  -3   2 -4712780.96 4394.05   1
  -2  -1  47 8825.25 3343.95   2
  -2  -1  4712492.28 4106.08   1
  -1   3  4714933.04 3890.66   2
  -1   3  4713251.31 4005.35   1
   3  -2  4714823.75 3146.33   3
   3  -2  4712398.12 4053.51   2
  -3   2 -5033418.99 6478.06   1
  -2  -1  5022735.51 5135.32   2
  -2  -1  5019769.60 4911.44   1
  -1   3  5019793.62 4616.34   2
  -1   3  5022048.08 4930.12   1
   3  -2  5027346.92 3864.25   3
   3  -2  5025725.22 5618.03   2
  -3   2 -53  332.33 2820.45   1
  -2  -1  53  853.16 2190.33   2
  -2  -1  53  697.62 2459.09   1
  -1   3  53-1199.28 1765.47   2
  -1   3  53 -412.23 2037.49   1
   3  -2  53  386.44 1718.21   3
   3  -2  53  242.18 2245.84   2
  -3   2 -56 -362.56 2861.19   1
  -2  -1  56  731.35 2276.76   2
  -2  -1  56 1013.60 2780.77   1
  -1   3  56 -153.17 2191.36   2
  -1   3  56 -635.58 2274.16   1
   3  -2  56  -71.54 2136.13   2
  -3   2 -59  362.22 2715.07   1
  -2  -1  59 -457.41 2511.52   2
  -2  -1  59-1195.85 2140.77   1
  -1   3  59 -160.04 2304.85   2
  -1   3  59 1575.63 2482.09   1
   3  -2  59  179.33 2642.40   2
  -3   2 -62  607.98 3146.90   1
  -2  -1  62 2008.11 2959.44   2
  -2  -1  62  581.70 2823.72   1
  -1   3  62   24.99 2357.42   2
   3  -2  62 1020.12 2737.22   2
  -3   2 -65 -887.89 3285.30   1
  -2  -1  65 1741.90 2836.74   2
  -1   3  65   90.12 2674.61   2
   1  -3 -65 -631.13 3309.29   1
   3  -2  65  738.73 2758.38   2
  -3   2 -68-1761.76 2806.23   1
  -2  -1  68 -727.74 2886.33   2
  -1   3  68 2052.96 3051.45   2
   1  -3 -68  828.41 3254.66   1
   2   1 -68-1039.00 3736.43   1
   3  -2  68 1505.11 3330.70   2
  -3   2 -71-1946.76 3191.41   1
  -2  -1  71 1601.41 3430.66   2
  -1   3  71 -351.26 2770.10   2
   1  -3 -71 -379.38 3505.50   1
   2   1 -71 2016.08 3907.63   1
   3  -2  71  291.16 3248.64   2
  -3   2 -74 -400.80 4062.17   1
  -2  -1  74-2142.47 3111.52   2
  -1   3  74  795.38 3230.66   2
   1  -3 -74 2353.45 4460.10   1
   2   1 -74 2136.40 4846.81   1
   3  -2  74   48.88 3585.05   2
  -3   2 -77 1129.24 4356.43   1
  -2  -1  77 -977.64 2797.02   2
  -1   3  77-1152.31 3079.76   2
   1  -3 -77  883.08 4409.07   1
   2   1 -77 1906.88 5429.22   1
   3  -2  77 -745.97 3362.42   2
  -3   2 -80 1868.89 4602.00   1
  -2  -1  80  -11.74 3827.92   2
  -1   3  80 -185.50 3274.74   2
   1  -3 -80 2658.37 5071.49   1
   2   1 -80  701.06 5354.36   1
   3  -2  80 2957.10 3904.15   2
  -3   1  80 1915.07 4090.12   2
  -2   3 -80 -391.85 4686.93   1
  -1  -2 -80  402.20 4583.83   1
   1   2  80-1009.87 3642.03   2
   2  -3  80-1666.76 3498.07   2
   3  -1 -80 3282.55 5894.32   1
  -3   1  77  719.39 3093.02   2
  -2   3 -77   48.94 4920.30   1
  -1  -2 -77-2529.28 3599.42   1
   1   2  77 -343.01 3487.14   2
   2  -3  77-1149.33 3255.70   2
   3  -1 -77  796.76 4518.37   1
  -3   1  74 1297.21 3220.80   2
  -2   3 -74-1131.54 4057.83   1
  -1  -2 -74 3558.22 4501.69   1
   1   2  74  771.69 3083.21   2
   2  -3  74  730.22 3602.44   2
  -3   1  71  215.52 3002.90   2
  -3   1  71  590.12 3139.69   1
  -2   3 -71  133.53 3498.05   1
  -1  -2 -71 1100.29 3769.79   1
   1   2  71 1447.07 3475.26   2
   2  -3  71-1352.75 2614.35   2
  -3   1  68  830.96 2706.91   2
  -3   1  68   25.80 2856.94   1
  -2   3 -68-1165.86 3767.37   1
  -1  -2 -68 1434.94 3451.45   1
   1   2  68 -145.33 2821.07   2
   2  -3  68 2129.00 3478.07   2
  -3   1  65 -446.38 2198.18   2
  -3   1  65-1402.32 2338.67   1
  -2   3 -65  343.91 3244.82   1
  -1  -2 -65-1361.92 2834.55   1
   1   2  65  445.65 2730.93   2
   2  -3  65  -84.17 3158.31   2
  -3   1  62  297.47 2447.15   2
  -3   1  62 1484.46 3015.63   1
  -2   3 -62 1967.00 3693.59   1
  -1  -2 -62 -738.33 3150.13   1
   1   2  62  401.14 2516.62   2
   2  -3  62 -191.78 2584.85   2
  -3   1  59 -172.74 2039.73   2
  -3   1  59  161.94 2987.20   1
  -2   3 -59 -866.49 3044.63   1
  -1  -2 -59  959.27 2926.06   1
   1   2  59  450.70 2349.24   2
   2  -3  59 -644.78 2189.17   2
  -3   1  56  547.05 2411.60   2
  -3   1  56 -359.56 2229.89   1
  -2   3 -56 -877.34 2838.25   1
  -1  -2 -56 -169.76 2580.08   1
   1   2  56  177.51 2186.97   2
   2  -3  56  580.14 2331.95   2
  -3   1  53  743.25 2203.47   2
  -3   1  53  214.00 2145.72   1
  -2   3 -53 1191.80 3017.12   1
  -1  -2 -53  703.35 2740.58   1
   1   2  53 -666.95 1681.22   2
   2  -3  53 -420.79 1953.38   2
  -3   1  5021822.92 4873.68   2
  -3   1  5020314.96 4920.34   1
  -2   3 -5030736.36 6211.36   1
  -1  -2 -5027283.48 5687.97   1
   1   2  5029131.38 5650.05   2
   2  -3  5025718.69 5664.10   2
  -3   1  4715750.49 4113.90   2
  -3   1  4715014.40 4327.71   1
  -2   3 -47 9886.55 3914.04   1
  -1  -2 -47 4773.36 2937.12   1
   1   2  4711439.59 3845.16   2
   2  -3  4715757.45 2671.62   3
   2  -3  4713001.45 4225.78   2
  -3   1  4417477.89 4014.49   2
  -3   1  4423507.59 4881.15   1
  -2   3 -4413210.67 3999.78   1
  -1  -2 -4413806.34 4005.20   1
   1   2  4420226.14 4511.75   2
   2  -3  4419516.61 2763.83   3
   2  -3  4419619.58 4638.82   2
   3  -1 -4423525.49 2531.55   3
  -3   1  41 2226.47 1930.14   2
  -3   1  41 1664.74 2334.04   1
  -2   3 -41 2838.06 2417.53   1
  -1  -2 -41 1603.16 2116.86   1
   1   2  41 3398.92 2240.30   2
   2  -3  41 2765.74 1458.80   3
   2  -3  41 5030.43 2499.94   2
   3  -1 -41 3454.48 1436.61   3
  -3   1  38 2878.90 1894.06   2
  -3   1  38 1723.87 1984.38   1
  -2   3 -38 2342.66 2206.51   1
  -1  -2 -38 1823.68 2171.10   1
   1   2  38 2158.32 2046.88   2
   2  -3  38 2741.89 1369.12   3
   2  -3  38 2266.67 1987.37   2
   3  -1 -38 3940.40 1425.44   3
  -3   1  3510752.75 2746.65   2
  -3   1  35 9939.41 2948.76   1
  -2   3 -3511042.81 3217.17   1
  -1  -2 -35 6548.26 2624.29   1
   1   2  35 9917.17 2932.78   2
   2  -3  3511885.16 2051.45   3
   2  -3  3512385.54 3276.40   2
   3  -1 -3513694.39 1916.78   3
  -3   1  3218865.78 3213.09   2
  -3   1  3219234.31 3728.83   1
  -2   3 -3223955.12 4125.64   1
   1   2  3220919.57 3698.55   2
   2  -3  3217887.72 2164.89   3
   2  -3  3219254.96 3747.25   2
   3  -1 -3218174.34 1990.42   3
  -3   1  2930418.17 3328.85   2
  -3   1  2928535.87 4060.40   1
  -2   3 -2929253.43 4233.82   1
   1   2  2931588.74 3450.80   3
   1   2  2929000.27 3951.82   2
   2  -3  2928480.23 2534.55   3
   2  -3  2926803.61 3978.57   2
   3  -1 -2930836.75 2327.76   3
  -3   1  26 103908.   6289.   1
  -2   3 -26 122267.   7020.   1
   1   2  26 100495.   5586.   3
   1   2  26 110805.   6298.   2
   2  -3  26 100303.   4303.   3
   2  -3  2694771.87 6038.94   2
   3  -1 -2697029.86 3764.38   3
  -3   1  23 139991.   5883.   2
  -3   1  23 147662.   6984.   1
  -2   3 -23 152885.   7352.   1
   1   2  23 143727.   6424.   3
   1   2  23 147128.   6791.   2
   2  -3  23 144621.   4979.   3
   2  -3  23 136867.   6771.   2
   3  -1 -23 165027.   4689.   3
  -3   1  20 169325.   5966.   2
  -3   1  20 160003.   6894.   1
  -2   3 -20 173281.   7271.   1
   1   2  20 156091.   6368.   3
   1   2  20 175964.   6979.   2
   2  -3  20 170383.   5225.   3
   3  -1 -20 184150.   4803.   3
  -3   1  1733545.82 2565.78   2
  -3   1  1736425.69 3218.59   1
  -2   3 -1731329.05 3076.11   1
  -1  -2 -1723807.88 2336.24   1
   1   2  1734186.30 3010.86   3
   1   2  1733788.93 3043.20   2
   2  -3  1734082.01 2345.56   3
   2  -3  1733505.79 3057.46   2
   3  -1 -1734619.57 2152.63   3
  -3   1  14 157696.   4804.   2
  -3   1  14 153087.   5931.   1
  -2   3 -14 152599.   5840.   1
  -1  -2 -14 147149.   4749.   1
   1   2  14 154532.   5748.   3
   1   2  14 142357.   5488.   2
   2  -3  14 152225.   4635.   3
   2  -3  14 151075.   5704.   2
   3  -1 -14 168971.   4390.   3
  -3   1  1131477.95 2049.09   2
  -3   1  1129042.16 2569.91   1
  -2   3 -1127728.32 2419.03   1
  -1  -2 -1141375.65 2905.69   2
  -1  -2 -1140852.76 2240.98   1
   1   2  1129935.81 2498.82   3
   2  -3  1136197.82 2313.90   3
   2  -3  1129345.63 2490.46   2
   3  -1 -1137639.25 2143.52   3
  -3   1   811039.78 1230.15   2
  -3   1   8 9012.24 1606.48   1
  -2   3  -812099.54 1650.72   1
  -2   3  -812163.62 1678.17   1
  -1  -2  -8 9821.77 1505.42   2
  -1  -2  -814372.24 1208.05   1
   1   2   8 8470.68 1527.57   3
   2  -3   810568.84 1435.08   3
   2  -3   8 9311.54 1486.63   2
   3  -1  -811898.88 1367.78   3
  -3   1   5 133855.   3458.   2
  -3   1   5 132381.   4530.   1
  -2   3  -5 138696.   4347.   1
  -1  -2  -5 126127.   4327.   2
  -1  -2  -5 134969.   2716.   1
   1   2   5 130657.   4415.   3
   1   2   5 147474.   2792.   1
   2  -3   5 137583.   4196.   3
   2  -3   5 128177.   3831.   2
   3  -1  -5 132668.   3866.   3
  -3   1   2 351249.   5717.   2
  -3   1   2 339254.   6918.   1
  -2   3  -2 358193.   6634.   1
  -1  -2  -2 323485.   6776.   2
  -1  -2  -2 347392.   6335.   1
   1   2   2 331584.   6543.   3
   1   2   2 374012.   6712.   1
   2  -3   2 348616.   6664.   3
   2  -3   2 341993.   5565.   2
   3  -1  -2 326433.   6255.   3
  -3   1  -1 2948.16  749.28   2
  -3   1  -1 3244.98  997.28   1
  -2   3   1 1895.83  760.63   1
  -1  -2   1 3131.08  530.11   1
   1   2  -1 3248.61  854.13   3
   1   2  -1 3546.63  518.36   1
   2  -3  -1 2851.22  878.44   3
   2  -3  -1 3061.60  642.71   2
   3  -1   1 1848.23  817.79   3
  -2   3   4 356540.   6498.   1
  -1  -2   4 363733.   7349.   2
  -1  -2   4 359635.   5505.   1
   2  -3  -4 312590.   6512.   3
   2  -3  -4 307478.   4693.   2
   3  -1   4 349418.   7125.   3
   3  -1   4 339049.   6279.   2
  -3   1  -766766.38 3367.08   1
  -2   3   767965.69 3039.54   1
  -1  -2   767755.23 3355.71   2
  -1  -2   770326.04 2838.79   1
   2  -3  -762917.38 3076.62   3
   2  -3  -766452.51 2133.88   2
   3  -1   769849.15 3448.67   3
   3  -1   766027.78 3184.95   2
  -3   1 -10 272649.   6987.   1
  -2   3  10 286699.   5051.   2
  -2   3  10 291301.   6613.   1
  -1  -2  10 286099.   7194.   2
  -1  -2  10 303842.   6725.   1
   2  -3 -10 256076.   6387.   3
   3  -1  10 289983.   7222.   3
   3  -1  10 289644.   7234.   2
  -3   1 -1369647.07 3899.54   1
  -2   3  1376405.43 3017.23   2
  -2   3  1358276.92 3264.82   1
  -1  -2  1366175.89 1705.97   3
  -1  -2  1366149.12 1697.43   3
  -1  -2  1367848.62 3872.70   2
  -1  -2  1363568.81 3545.70   1
   2  -3 -1365037.73 3481.86   3
   3  -1  1364301.64 3640.40   3
   3  -1  1360563.06 3750.98   2
  -2   3  1654602.68 2933.04   2
  -2   3  1660801.56 3610.04   1
  -1  -2  1660323.77 3884.20   2
  -1  -2  1661805.10 3851.02   1
   2  -3 -1648401.13 3149.41   3
   3  -1  1655951.69 3547.16   3
   3  -1  1661286.81 4079.17   2
  -3   1 -19  697.43 1233.11   1
  -2   3  19  179.21  811.05   2
  -2   3  19  218.33  875.05   1
  -1  -2  19    9.78  828.94   2
  -1  -2  19  -73.53  953.21   1
   3  -1  19  421.57  944.40   3
   3  -1  19  301.34 1023.22   2
  -3   1 -2272303.13 4851.30   1
  -2   3  2294920.84 4651.14   2
  -2   3  2289770.38 5134.69   1
  -1  -2  2281292.63 5044.37   2
  -1  -2  2290057.98 5311.53   1
   3  -1  2292751.16 4882.03   3
   3  -1  2295964.28 5719.34   2
  -3   1 -2517423.19 3112.31   1
  -2   3  2521692.65 2567.60   2
  -2   3  2522089.03 3178.21   1
  -1  -2  2520756.32 3245.41   2
  -1  -2  2522029.26 3362.76   1
   3  -1  2519420.07 2718.32   3
   3  -1  2520818.44 3373.93   2
  -3   1 -2875468.64 5694.79   1
  -2   3  2869831.41 4658.49   2
  -2   3  2871016.34 5105.26   1
  -1  -2  2872545.15 5397.89   2
  -1  -2  2872782.51 5409.10   1
   3  -1  2869418.56 4512.52   3
   3  -1  2864231.27 5244.87   2
  -3   1 -31 5937.46 2411.57   1
  -2   3  31 5954.53 2010.12   2
  -2   3  31 6404.09 2238.03   1
  -1  -2  31 8419.05 2622.43   2
  -1  -2  31 6444.35 2445.81   1
   3  -1  31 6493.70 1987.15   3
   3  -1  31 9935.43 2938.66   2
  -3   1 -3470324.92 6147.37   1
  -2   3  3468436.70 5219.15   2
  -2   3  3465100.48 5542.93   1
  -1  -2  3462117.31 5496.92   2
  -1  -2  3471777.40 5932.44   1
   3  -1  3478117.02 5090.13   3
   3  -1  3471583.27 6049.24   2
  -3   1 -3715082.51 3750.94   1
  -2   3  3716737.80 3381.36   2
  -2   3  3720197.96 3971.86   1
  -1  -2  3715286.23 3511.05   2
  -1  -2  3716181.44 3774.08   1
   3  -1  3718356.64 3137.10   3
   3  -1  3716258.75 3807.70   2
  -3   1 -4026943.19 4924.32   1
  -2   3  4023565.69 4043.92   2
  -2   3  4023055.91 4404.51   1
  -1  -2  4026016.49 4626.61   2
  -1  -2  4024924.59 4676.92   1
   3  -1  4026889.62 3680.47   3
   3  -1  4022701.14 4658.31   2
  -3   1 -4313253.76 3984.47   1
  -2   3  4316547.27 3717.75   2
  -2   3  4313042.65 3648.74   1
  -1  -2  4313614.47 3752.43   2
  -1  -2  4312481.21 3716.73   1
   3  -1  4315739.06 3195.30   3
   3  -1  4313783.35 3923.34   2
  -3   1 -4610099.94 3731.18   1
  -2   3  4613301.00 3695.34   2
  -2   3  4612172.77 3667.35   1
  -1  -2  4612119.56 3758.19   2
  -1  -2  4614628.02 4224.52   1
   3  -1  4613009.24 3095.05   3
   3  -1  4610699.51 3795.32   2
  -3   1 -49 2603.31 3069.04   1
  -2   3  49 1847.43 2264.54   2
  -2   3  49 2637.18 2575.08   1
  -1  -2  49 1848.83 2648.78   2
  -1  -2  49 2030.57 2754.25   1
   3  -1  49 3100.14 2319.66   3
   3  -1  49 2864.14 2750.76   2
  -3   1 -5225552.49 5916.23   1
  -2   3  5226957.96 5155.02   2
  -2   3  5225647.58 5449.59   1
  -1  -2  5232188.44 6039.35   2
  -1  -2  5229044.00 5873.93   1
   2  -3 -5230112.97 4304.40   3
   3  -1  5228734.63 4318.40   3
   3  -1  5226173.43 5759.39   2
  -3   1 -55 -474.37 2561.37   1
  -2   3  55 1622.91 2476.43   2
  -2   3  55 -497.72 2236.20   1
  -1  -2  55   22.85 2399.21   2
   3  -1  55 1050.66 1847.34   3
   3  -1  55  999.10 2384.72   2
  -3   1 -58 9191.49 4579.06   1
  -2   3  58 8757.50 3637.00   2
  -2   3  58 6081.75 3563.65   1
  -1  -2  5810220.65 4280.64   2
   1   2 -58  940.68 3305.12   1
   3  -1  58 6238.56 3645.64   2
  -3   1 -61 1311.47 3163.66   1
  -2   3  61  648.53 2337.16   2
  -2   3  61 -884.58 2335.00   1
  -1  -2  61 1992.52 2707.50   2
   1   2 -61 1158.76 3667.13   1
   3  -1  61  157.17 2383.32   2
  -3   1 -64  708.41 3652.76   1
  -2   3  64 1411.76 2892.45   2
  -2   3  64 -720.76 2757.81   1
  -1  -2  64  235.01 3057.25   2
   1   2 -64 -223.32 3239.91   1
   3  -1  64 -360.88 2703.38   2
  -3   1 -67  215.97 3461.75   1
  -2   3  67 2988.53 3290.47   2
  -2   3  67 3693.09 3381.09   1
  -1  -2  67 2543.54 3261.58   2
   1   2 -67 -459.34 3702.82   1
   3  -1  67 2853.96 3541.42   2
  -3   1 -70 6252.89 4453.44   1
  -2   3  70 3543.53 3830.77   2
  -1  -2  70 2386.29 3980.55   2
   1   2 -70 -343.41 4095.62   1
   2  -3 -70 -464.52 3580.05   1
   3  -1  70 3935.70 4055.22   2
  -3   1 -73 1055.97 4073.39   1
  -2   3  73 2221.41 3397.24   2
  -1  -2  73  122.80 3331.45   2
   1   2 -73  388.27 4377.63   1
   2  -3 -73 1727.34 4585.38   1
   3  -1  73-2230.90 3165.09   2
  -3   1 -76 -751.66 3840.85   1
  -2   3  76  -45.71 3149.01   2
  -1  -2  76 1632.06 4148.42   2
   1   2 -76 -673.48 4494.46   1
   2  -3 -76 -672.68 4331.41   1
   3  -1  76  371.62 3309.76   2
  -3   1 -79   57.55 4613.09   1
  -2   3  79 -143.95 2998.16   2
  -1  -2  79-1370.70 3759.31   2
   1   2 -79  275.97 5507.63   1
   2  -3 -79-1068.03 4273.19   1
   3  -1  79 2212.50 3761.65   2
  -3   0  81 2637.96 4130.97   2
  -3   3 -81 -736.98 4741.73   1
   0  -3 -81 1710.26 4724.64   1
   0   3  81 -248.08 3647.97   2
   3  -3  81 3186.20 4504.73   2
   3   0 -81  857.17 4936.28   1
  -3   0  78  986.19 3526.17   2
  -3   3 -78 1665.49 4888.07   1
   0  -3 -78 1717.57 4913.89   1
   0   3  78 1720.10 3808.86   2
   3  -3  78 1348.38 3531.36   2
   3   0 -78 1566.45 5263.16   1
  -3   0  75  199.21 3080.41   2
  -3   3 -75 1667.31 4266.10   1
   0  -3 -75 1372.74 4030.99   1
   0   3  75  505.88 3247.27   2
   3  -3  75  862.47 3532.31   2
   3  -3  75  688.46 3529.98   2
   3   0 -75 1707.39 5234.59   1
  -3   0  72 4742.49 3970.70   2
  -3   3 -72 5863.52 4998.21   1
   0  -3 -72 4884.10 4219.69   1
   0   3  72 6295.62 3942.55   2
   3  -3  72 7086.49 4595.84   2
  -3   0  69 -299.04 2709.16   2
  -3   0  69 1858.19 3561.69   1
  -3   3 -69-1208.42 3588.19   1
   0  -3 -69 1719.12 3759.06   1
   0   3  69  983.93 2962.08   2
   3  -3  69 1484.61 3027.84   2
  -3   0  66 4416.25 3645.17   2
  -3   0  66 3502.84 3366.28   1
  -3   3 -66 3881.18 4619.43   1
   0  -3 -66  726.16 3270.77   1
   0   3  66 2052.23 3100.45   2
   3  -3  66 1545.49 3378.76   2
  -3   0  63  415.78 2833.26   2
  -3   0  63-1456.00 2334.21   1
  -3   3 -63 -562.38 3652.19   1
   0  -3 -63   60.54 2956.86   1
   0   3  63 -827.41 2581.21   2
   3  -3  63  806.31 2891.50   2
  -3   0  60 8336.94 3974.80   2
  -3   0  60 5481.55 3735.58   1
  -3   3 -60 5029.63 3874.59   1
   0  -3 -60 4875.27 3672.56   1
   0   3  60 6151.89 3556.75   2
   3  -3  60 7073.91 3940.14   2
  -3   0  57   -7.51 2089.03   2
  -3   3 -57 -558.45 2836.51   1
   0  -3 -57 -850.87 2456.12   1
   0   3  57-1848.77 1538.32   2
   3  -3  57 -476.78 2171.46   2
  -3   0  5410924.04 3864.40   2
  -3   0  5410811.94 4062.95   1
  -3   3 -5413298.74 4817.42   1
   0  -3 -54 8826.38 3931.43   1
   0   3  5410566.07 3730.74   2
   3  -3  54 9886.25 4094.34   2
  -3   0  51  609.28 2051.38   2
  -3   0  51 1695.69 2395.10   1
  -3   3 -51 1183.89 2703.72   1
   0   3  51 -993.32 1633.10   2
   3  -3  51 -829.31 1562.18   3
   3  -3  51  993.42 2338.31   2
  -3   0  4898084.67 8097.19   2
  -3   0  48 111549.   9030.   1
  -3   3 -48 124989.  10097.   1
   0   3  4893569.38 7871.11   2
   0   3  48 109359.   8370.   1
   3  -3  48 104713.   6142.   3
   3  -3  4898859.38 8703.98   2
  -3   0  45 1450.02 2185.44   2
  -3   0  45 -412.44 1859.76   1
  -3   3 -45  394.58 2212.67   1
   0   3  45  101.93 1824.50   2
   0   3  45 1028.04 2043.29   1
   3  -3  45   53.62 1119.91   3
   3  -3  45 -259.61 1876.29   2
  -3   0  42 122494.   8190.   2
  -3   0  42 127514.   8926.   1
  -3   3 -42 125616.   9204.   1
   0   3  42 129017.   8426.   2
   0   3  42 123367.   8112.   1
   3  -3  42 128335.   6302.   3
   3  -3  42 117351.   8678.   2
   3   0 -42 133886.   4360.   3
  -3   0  39 -373.75 1678.05   2
  -3   0  39  357.67 1821.92   1
  -3   3 -39  -81.35 1773.86   1
   0   3  39 -496.91 1319.03   2
   0   3  39  808.74 1530.61   1
   3  -3  39 -184.94 1045.95   3
   3  -3  39 -485.53 1560.70   2
   3   0 -39  -76.73  774.74   3
  -3   0  36 111666.   7764.   1
  -3   3 -36 110576.   7954.   1
   0   3  36 109363.   7160.   2
   0   3  36 113569.   7072.   1
   3  -3  36 105876.   5469.   3
   3  -3  36 119800.   8102.   2
   3   0 -36 131221.   4021.   3
  -3   0  33 -562.76 1204.72   2
  -3   0  33   95.31 1555.33   1
  -3   3 -33  426.54 1638.71   1
   0   3  33  265.82 1380.88   2
   0   3  33 -861.56  963.34   1
   3  -3  33-1147.35  880.99   3
   3  -3  33 -409.90 1370.72   2
   3   0 -33   56.21  753.70   3
  -3   0  30 134887.   7056.   2
  -3   0  30 128249.   7475.   1
  -3   3 -30 143195.   8190.   1
   0   3  30 134741.   7160.   2
   0   3  30 136130.   6990.   1
   3  -3  30 126128.   5628.   3
   3  -3  30 145917.   8141.   2
   3   0 -30 136050.   3790.   3
  -3   0  27  163.30 1139.00   2
  -3   0  27 -539.82 1157.76   1
  -3   3 -27  542.66 1469.46   1
   0   3  27  -74.03 1119.00   2
   0   3  27 -234.71 1030.52   1
   3  -3  27  194.58  990.19   3
   3  -3  27  -30.41 1241.76   2
   3   0 -27  -50.27  589.14   3
  -3   0  24 118648.   5902.   2
  -3   0  24 117447.   6452.   1
  -3   3 -24 103409.   6307.   1
   0   3  24 109326.   5851.   2
   0   3  24 111423.   5596.   1
   3  -3  24 106082.   4970.   3
   3  -3  24 121271.   6666.   2
   3   0 -24 128034.   3394.   3
  -3   0  21  639.00  987.03   2
  -3   0  21 -148.47  938.16   1
  -3   3 -21  451.66 1078.13   1
   0   3  21   76.83  892.27   2
   0   3  21  277.40  911.40   1
   3  -3  21 -459.82  728.10   3
   3  -3  21 -258.86  951.92   2
   3   0 -21  -74.14  524.39   3
  -3   0  18 445341.   9955.   2
  -3   0  18 420131.  10668.   1
  -3   3 -18 229126.   8151.   1
   0   3  18 442610.  10205.   2
   0   3  18 460728.   9474.   1
   3  -3  18 478429.   9769.   3
   3  -3  18 444805.  10990.   2
   3   0 -18 447389.   6362.   3
  -3   0  15   30.73  815.86   2
  -3   0  15   -8.43  944.89   1
  -3   3 -15  168.96  899.48   1
   0   3  15  -87.91  600.03   1
   3  -3  15 -181.17  754.58   3
   3  -3  15  -71.18  873.54   2
   3   0 -15 -191.71  530.31   3
  -3   0  12 585927.   9949.   2
  -3   0  12 602020.  11183.   1
  -3   3 -12 661408.  12105.   1
   0  -3 -12 620373.  10532.   2
   0   3  12 630922.   8893.   1
   3  -3  12 602308.  10334.   3
   3  -3  12 581408.  10710.   2
   3   0 -12 651147.   8195.   3
  -3   0   9  606.66  755.00   2
  -3   0   9  -77.93  797.04   1
  -3   3  -9   80.94  794.05   1
   0  -3  -9   23.33  685.85   2
   0   3   9 -156.62  457.90   1
   3  -3   9  440.89  815.61   3
   3  -3   9  -97.57  644.40   2
   3   0  -9 -109.97  558.77   3
  -3   0   631165.17 2245.77   2
  -3   0   629839.89 2296.16   1
  -3   3  -625476.36 2303.80   1
   0  -3  -624420.19 2094.20   2
   0  -3  -623179.66 1138.88   1
   0   3   630096.71 1276.20   1
   3  -3   627935.15 2252.99   3
   3  -3   629588.53 2038.83   2
   3   0  -624972.19 1810.90   3
  -3   0   3  515.29  678.90   2
  -3   0   3  133.88  715.40   1
  -3   3  -3  166.03  759.47   1
   0  -3  -3  103.58  688.47   2
   3  -3   3  395.80  702.03   3
   3  -3   3 -156.42  498.91   2
   3   0  -3  -24.28  608.99   3
  -3   0   0 728287.  10162.   2
  -3   0   0 705018.   9817.   1
  -3   3   0 828977.  11657.   1
   0  -3   0 856689.  11476.   2
   0  -3   0 843533.  10259.   1
   3  -3   0 727193.  10675.   3
   3  -3   0 722938.   8110.   2
   3   0   0 814844.  10928.   3
  -3   0  -3    6.80  567.23   2
  -3   0  -3  299.35  727.33   1
  -3   3   3  115.74  240.64   2
  -3   3   3  101.30  762.32   1
   0  -3   3   39.71  634.77   2
   0   3  -3 -211.44  442.06   1
   3  -3  -3   94.60  671.37   3
   3  -3  -3   13.16  246.34   2
   3   0   3  144.29  676.79   3
  -3   0  -6 566589.   9544.   2
  -3   0  -6 573659.   9195.   1
  -3   3   6 531208.   9499.   1
   0  -3   6 542205.   7673.   3
   0  -3   6 535966.   9500.   2
   0   3  -6 594362.   8231.   1
   3  -3  -6 578396.   9652.   3
   3   0   6 554314.   9869.   3
  -3   0  -9   43.19  778.25   1
  -3   3   9  172.62  330.77   2
  -3   3   9  248.35  717.56   1
   0  -3   9   -9.60  448.79   3
   0  -3   9 -258.15  837.43   2
   3  -3  -9  204.29  731.62   3
   3  -3  -9  191.11  350.17   2
   3   0   9 -534.10  645.34   3
   3   0   9 -164.85  741.98   2
  -3   0 -12 120080.   4757.   1
  -3   3  12 119569.   3127.   2
  -3   3  12 113567.   4894.   1
   0  -3  12 131940.   3412.   3
   0  -3  12 113472.   4585.   1
   3  -3 -12 114871.   4531.   3
   3   0  12 124895.   5216.   3
   3   0  12 111354.   5025.   2
  -3   0 -15 -444.12  849.60   1
  -3   3  15  301.49  621.09   2
  -3   3  15  326.95  950.46   1
   0  -3  15  190.15  469.94   3
   0  -3  15  188.42  946.82   2
   0  -3  15 -370.42  826.37   1
   3  -3 -15  296.54  811.08   3
   3   0  15   71.00  814.91   3
   3   0  15 -612.44  801.46   2
  -3   3  18 120194.   4252.   2
  -3   3  18 119243.   5624.   1
   0  -3  18 125547.   3051.   3
   0  -3  18 118576.   5792.   2
   0  -3  18 120064.   5650.   1
   3  -3 -18 112054.   4758.   3
   3   0  18 120141.   5534.   3
   3   0  18 119430.   5945.   2
  -3   0 -21 -399.28 1046.67   1
  -3   3  21  218.51  735.34   2
  -3   3  21 -243.30  784.74   1
   0  -3  21  -41.57  352.93   3
   0  -3  21 -575.96  803.10   2
   0  -3  21  487.04 1128.06   1
   3  -3 -21  327.94  879.52   3
   3   0  21 -290.13 1113.19   3
   3   0  21  -49.36 1016.72   2
  -3   0 -24 3947.14 1831.69   1
  -3   3  24 2137.19 1145.05   2
  -3   3  24 4306.39 1798.21   1
   0  -3  24 2338.76  671.83   3
   0  -3  24 3872.48 1734.72   2
   0  -3  24 2741.20 1599.20   1
   3  -3 -24 3563.99 1425.03   3
   3   0  24 3571.96 1574.35   3
   3   0  24 3150.59 1656.03   2
  -3   0 -27   92.85 1367.30   1
  -3   3  27 -806.79  793.22   2
  -3   3  27 -222.58  976.66   1
   0  -3  27  129.44  442.66   3
   0  -3  27  399.62 1219.68   2
   0  -3  27  374.08 1257.05   1
   3  -3 -27  433.06 1025.82   3
   3   0  27   39.25  975.87   3
   3   0  27  692.09 1273.87   2
  -3   0 -30 182718.   8708.   1
  -3   3  30 200801.   7746.   2
  -3   3  30 188456.   8742.   1
   0  -3  30 200544.   4165.   3
   0  -3  30 191884.   9095.   2
   0  -3  30 197698.   9165.   1
   3  -3 -30 189147.   7074.   3
   3   0  30 183922.   7801.   3
   3   0  30 187738.   9148.   2
  -3   0 -33 -544.14 1358.12   1
  -3   3  33  106.98 1100.78   2
  -3   3  33   48.81 1331.82   1
   0  -3  33   39.99  546.76   3
   0  -3  33  -87.64 1501.67   2
   0  -3  33 -615.51 1492.87   1
   3  -3 -33 -180.59 1054.66   3
   3   0  33   21.23 1217.16   3
   3   0  33  637.86 1578.82   2
  -3   0 -36 9310.88 3018.58   1
  -3   3  36 9519.79 2674.86   2
  -3   3  36 6300.22 2661.85   1
   0  -3  36 8615.19 1254.55   3
   0  -3  36 6215.75 2532.80   2
   0  -3  36 8761.71 3005.93   1
   3  -3 -36 3925.01 1727.49   3
   3   0  36 8008.64 2435.57   3
   3   0  36 5733.73 2590.82   2
  -3   0 -39 -421.21 1837.63   1
  -3   3  39  305.62 1447.92   2
  -3   3  39  559.48 1452.58   1
   0  -3  39 -503.97 1562.50   2
   3  -3 -39 -146.07 1156.40   3
   3   0  39  372.25 1310.46   3
   3   0  39 -526.69 1269.65   2
  -3   0 -42 2980.43 2488.69   1
  -3   3  42 4469.57 2370.24   2
  -3   3  42 5153.39 2734.45   1
   0  -3  42 3756.06 2562.49   2
   3  -3 -42 7464.01 2300.60   3
   3   0  42 5941.24 2339.52   3
   3   0  42 5289.37 2688.34   2
  -3   0 -45  550.07 2149.71   1
  -3   3  45  702.50 1745.08   2
  -3   3  45 1020.64 2081.80   1
   0  -3  45 1195.36 2220.79   2
   0   3 -45-1186.33 2067.34   1
   3  -3 -45  108.55 1368.59   3
   3   0  45   61.71 1506.66   3
   3   0  45 1010.71 2208.13   2
  -3   0 -4817853.22 4882.58   1
  -3   3  4821967.14 4474.84   2
  -3   3  4820852.32 4843.47   1
   0  -3  4818327.09 4874.13   2
   0   3 -48 7749.93 3895.90   1
   3  -3 -4825752.93 3632.09   3
   3   0  4818944.23 3824.74   3
   3   0  4825259.94 5489.77   2
  -3   0 -51  165.35 2632.49   1
  -3   3  51 1161.28 2005.33   2
  -3   3  51   36.91 2223.69   1
   0  -3  51  432.89 2484.83   2
   0   3 -51 -443.38 2706.94   1
   3  -3 -51 -536.17 1473.67   3
   3   0  51  -17.62 1885.02   3
   3   0  51 -353.10 1982.28   2
  -3   0 -5471003.46 8009.49   1
  -3   3  5472033.89 7775.85   1
   0  -3  5468923.58 7930.45   2
   0   3 -5453709.15 8093.39   1
   3   0  5464803.14 6066.38   3
   3   0  5467112.79 7682.30   2
  -3   0 -57 1348.50 2778.56   1
  -3   3  57  227.30 2186.51   2
  -3   3  57  265.28 2484.75   1
   0  -3  57 2650.31 2869.45   2
   0   3 -57 4788.60 3456.89   1
   3   0  57 -796.51 2245.14   2
  -3   0 -60 6886.79 4247.35   1
  -3   3  60 5470.07 3266.57   2
  -3   3  60 5452.10 3494.86   1
   0  -3  60 5525.23 3521.66   2
   0   3 -60 9077.11 4563.52   1
   3   0  60 7490.20 3885.81   2
  -3   0 -63  -74.19 3197.03   1
  -3   3  63 1035.07 2562.93   2
  -3   3  63 -758.34 2410.91   1
   0  -3  63 -761.93 2664.28   2
   0   3 -63 -561.32 3396.66   1
   3   0  63 -565.34 2479.57   2
  -3   0 -66  911.51 3588.67   1
  -3   3  66 2480.61 3010.49   2
  -3   3  66 3647.17 3771.32   1
   0  -3  66 3897.02 3997.99   2
   0   3 -66 8066.95 4800.94   1
   3   0  66 6810.18 4229.38   2
  -3   0 -69  915.84 3785.75   1
  -3   3  69 2473.97 2903.16   2
   0  -3  69   -7.07 2849.13   2
   0   3 -69 -485.29 3349.32   1
   3   0  69 2743.81 3462.88   2
  -3   0 -72 1615.71 3817.20   1
  -3   3  72 4323.22 3534.42   2
  -3   3  72 4646.70 4487.47   1
   0  -3  72 5039.80 4162.99   2
   0   3 -72 1678.43 4750.57   1
   3   0  72 4730.67 4361.83   2
  -3   0 -75 -895.90 4158.04   1
  -3   3  75  457.86 3262.16   2
   0  -3  75 -311.67 3126.11   2
   0   3 -75  962.49 4817.03   1
   3   0  75-2177.55 3140.56   2
  -3   0 -78 8560.03 5732.04   1
  -3   3  78 7653.41 4759.82   2
   0  -3  78 4163.28 4608.57   2
   0   3 -78 3037.40 5381.49   1
   3  -3 -78 2887.03 5510.72   1
   3   0  78  879.57 4151.91   2
  -3   0 -81 -343.96 3790.18   1
   0  -3  81-1326.59 3384.53   2
   0   3 -81  -81.20 5010.99   1
   3  -3 -81 1477.24 5132.92   1
   3   0  81 2069.28 3979.58   2
  -3  -1 -80-2397.41 3669.05   1
  -1   4 -80  222.67 4890.31   1
   1  -4  80  -13.03 3790.82   2
   3   1  80 -103.90 3465.63   2
  -4   3  77-1100.23 3597.08   1
  -3  -1 -77  888.46 4097.42   1
  -1   4 -77 2765.17 5335.99   1
   1  -4  77 1176.16 4192.64   2
   3   1  77 2712.40 4340.70   2
  -4   3  74 1511.39 3029.78   2
  -4   3  74  740.43 3731.92   1
  -3  -1 -74 3201.35 4156.84   1
  -1   4 -74 5161.68 5231.83   1
   1  -4  74 1486.50 3826.60   2
   3   1  74 2247.59 3856.87   2
  -4   3  71  344.47 2851.68   2
  -4   3  71  187.70 3036.23   1
  -3  -1 -71-2283.45 3362.50   1
  -1   4 -71 2657.40 4243.42   1
   1  -4  71  634.63 3358.12   2
   3   1  71   70.30 3034.44   2
  -4   3  68 1933.79 3335.14   2
  -4   3  68  400.89 3435.53   1
  -3  -1 -68 3326.09 3896.53   1
  -1   4 -68 1972.51 3946.65   1
   1  -4  68 3040.28 3503.90   2
   3   1  68 2742.00 3231.75   2
  -4   3  65 3926.62 3200.86   2
  -4   3  65 3691.79 3382.75   1
  -3  -1 -65 1495.19 3591.71   1
  -1   4 -65 2304.92 3967.57   1
   1  -4  65 3004.04 3309.23   2
   3   1  65 3470.70 3739.85   2
  -4   3  62 1089.03 2517.10   2
  -4   3  62 1096.69 2766.03   1
  -3  -1 -62 2486.57 3286.10   1
  -1   4 -62 4612.72 4019.91   1
   1  -4  62 3602.19 3438.42   2
   3   1  62 3464.83 3273.67   2
  -4   3  59 -754.13 1836.50   2
  -4   3  59 1415.92 2759.24   1
  -3  -1 -59-1381.35 2535.10   1
  -1   4 -59 -353.88 2813.50   1
   1  -4  59  179.38 2624.36   2
   3   1  59 -362.72 2085.73   2
  -4   3  5622344.84 5029.29   2
  -4   3  5619613.99 5298.19   1
  -3  -1 -5621003.49 5512.96   1
  -1   4 -5619924.75 5691.96   1
   1  -4  5624915.82 6023.45   2
   3   1  5624526.73 5974.67   2
  -4   3  53 1017.92 2101.92   2
  -4   3  53 4603.70 3199.23   1
  -3  -1 -53  817.91 2718.50   1
  -1   4 -53  296.85 2960.52   1
   1  -4  53 2691.59 2951.96   2
   3   1  53  836.04 2734.19   2
  -4   3  5013628.09 3875.38   2
  -4   3  50 8450.59 3585.63   1
  -3  -1 -5016863.49 4737.00   1
  -1   4 -5015164.70 4934.12   1
   1  -4  5014941.09 4672.28   2
   3   1  5012912.56 3611.02   3
   3   1  5013688.74 4281.83   2
  -4   3  47    4.93 1860.69   2
  -4   3  47  106.07 2020.94   1
  -3  -1 -47-1246.58 2107.94   1
  -1   4 -47    3.18 2209.54   1
   1  -4  47  129.31 2236.14   2
   3   1  47 1219.55 2013.67   3
   3   1  47  128.17 2168.01   2
   4  -3 -47 -512.29 1365.47   3
  -4   3  4410128.01 3017.87   2
  -4   3  4410665.75 3579.76   1
  -3  -1 -44 9114.47 3421.62   1
  -1   4 -44 8348.10 3518.28   1
   1  -4  4414212.55 4162.25   2
   3   1  4410528.46 3161.26   3
   3   1  44 7622.39 3270.20   2
   4  -3 -4412987.11 2664.25   3
  -4   3  41 2901.50 1959.66   2
  -4   3  41 1669.04 2116.38   1
  -3  -1 -41 2592.91 2498.64   1
  -1   4 -41  632.69 2014.09   1
   1  -4  41 3616.73 1224.71   3
   1  -4  41 2383.43 2230.70   2
   3   1  41 1052.22 1724.66   3
   3   1  41 2847.55 2382.42   2
   4  -3 -41 3214.18 1663.83   3
  -4   3  3838625.84 4137.52   2
  -4   3  3837899.44 5352.37   1
  -3  -1 -3834223.92 4998.46   1
  -1   4 -3840117.66 5633.21   1
   1  -4  3837066.06 2516.37   3
   1  -4  3828851.32 4886.37   2
   3   1  3837328.05 4314.42   3
   3   1  3840128.04 5541.80   2
   4  -3 -3829065.83 3183.19   3
  -4   3  35 1221.92 1397.35   2
  -4   3  35 3557.31 2225.97   1
  -3  -1 -35 1773.43 1938.95   1
  -1   4 -35  807.90 1884.33   1
   1  -4  35 2117.68 1016.93   3
   1  -4  35  815.03 1514.75   2
   3   1  35 1279.73 1611.87   3
   3   1  35  341.24 1644.25   2
   4  -3 -35 1353.06 1375.70   3
  -4   3  3272010.92 4865.49   2
  -4   3  3274192.37 6070.68   1
  -3  -1 -3267654.82 5574.68   1
  -1   4 -3252574.37 5291.65   1
   1  -4  3266730.01 3069.55   3
   1  -4  3277382.01 6264.92   2
   3   1  3272973.46 5507.86   3
   3   1  3270563.21 6037.88   2
   4  -3 -3281492.54 4727.27   3
  -4   3  2916014.62 2607.92   2
  -4   3  2920466.82 3684.53   1
  -3  -1 -2913638.54 3020.05   1
  -1   4 -29 9560.95 2901.72   1
   1  -4  2916581.32 1682.21   3
   1  -4  2916297.55 3429.67   2
   3   1  2918672.06 3316.89   3
   3   1  2915970.73 3401.16   2
   4  -3 -2918831.04 2551.31   3
  -4   3  2687062.27 4606.69   2
  -4   3  2694097.55 6101.47   1
  -3  -1 -2684043.43 5476.70   1
  -1   4 -2672451.98 5518.56   1
   1  -4  2693435.55 3495.71   3
   1  -4  2696221.33 6363.66   2
   3   1  2699184.58 5950.08   3
   3   1  2691067.16 6162.86   2
   4  -3 -2691483.98 4748.92   3
  -4   3  2338819.87 2906.81   2
  -4   3  2341155.05 4048.91   1
  -3  -1 -2344193.80 3834.38   1
  -1   4 -2343851.83 4108.23   1
   1  -4  2342200.16 2413.12   3
   1  -4  2343008.98 4140.15   2
   3   1  2336987.97 3607.38   3
   3   1  2343380.00 4152.69   2
   4  -3 -2348159.15 3415.89   3
  -4   3  2085480.73 3755.14   2
  -4   3  2087990.20 5424.19   1
  -3  -1 -2089090.56 4885.72   1
  -1   4 -20 106582.   5879.   1
   1  -4  2083309.06 3329.16   3
   1  -4  2083848.67 5314.15   2
   3   1  2090953.79 5301.74   3
   3   1  2081255.99 5266.56   2
   4  -3 -2091203.39 4477.75   3
  -4   3  1745265.50 2448.50   2
  -4   3  1744867.40 3758.96   1
  -3  -1 -1753336.85 3554.28   1
  -1   4 -1753594.26 3954.56   1
   1  -4  1746357.52 2561.54   3
   1  -4  1745582.86 3772.04   2
   3   1  1741973.30 3552.48   3
   3   1  1748728.34 3941.73   2
   4  -3 -1754308.25 3451.03   3
  -4   3  14 169414.   4000.   2
  -4   3  14 169744.   6791.   1
  -3  -1 -14 178720.   5843.   1
  -1   4 -14 153283.   5968.   1
   1  -4  14 182332.   5015.   3
   1  -4  14 158208.   6399.   2
   3   1  14 164673.   6543.   3
   3   1  14 168853.   6715.   2
   4  -3 -14 182733.   6061.   3
  -4   3  11 213051.   3822.   2
  -4   3  11 208024.   7169.   1
  -3  -1 -11 206605.   6968.   2
  -3  -1 -11 212998.   5946.   1
  -1   4 -11 200818.   6186.   1
   1  -4  11 234912.   5733.   3
   1  -4  11 217716.   7065.   2
   3   1  11 219474.   7233.   3
   4  -3 -11 203836.   6316.   3
  -4   3   8 388461.   9366.   1
  -3  -1  -8 399648.   9195.   2
  -3  -1  -8 402435.   7703.   1
  -1   4  -8 416808.   7982.   1
   1  -4   8 395923.   7527.   3
   1  -4   8 396440.   8891.   2
   3   1   8 393621.   9242.   3
   4  -3  -8 410106.   8852.   3
  -4   3   579294.90 1958.52   2
  -4   3   579858.66 1868.08   2
  -4   3   578651.52 4253.75   1
  -3  -1  -578613.42 4060.97   2
  -3  -1  -582107.48 3393.30   1
  -1   4  -581879.38 3244.55   1
   1  -4   581187.10 3519.96   3
   1  -4   575356.94 3782.24   2
   3   1   579568.63 4061.09   3
   4  -3  -579963.72 3950.87   3
  -4   3   2 127088.   5211.   1
  -3  -1  -2 136196.   5189.   2
  -3  -1  -2 134328.   4176.   1
  -1   4  -2 142717.   3818.   1
   1  -4   2 129365.   4542.   3
   1  -4   2 122493.   4545.   2
   3   1   2 136267.   4964.   3
   4  -3  -2 124830.   4889.   3
  -4   3  -164690.90 3864.12   1
  -3  -1   177739.45 3948.29   2
  -3  -1   179881.73 3334.25   1
  -1   4   182361.48 2751.50   1
   1  -4  -169031.27 3515.82   3
   1  -4  -164022.76 3305.63   2
   3   1  -168729.98 3394.22   3
   4  -3   178069.24 3929.74   3
   4  -3   183562.52 2778.57   2
  -4   3  -4 820804.  13396.   1
  -3  -1   4 853163.  12911.   2
  -3  -1   4 849525.  11255.   1
  -1   4   4 890223.   9695.   1
   1  -4  -4 797113.  11334.   2
   3   1  -4 819478.  11021.   3
   4  -3   4 837680.  12840.   3
   4  -3   4 868026.  10715.   2
  -4   3  -7 180193.   6429.   1
  -3  -1   7 167776.   5779.   2
  -3  -1   7 167386.   5312.   1
  -1   4   7 157107.   3830.   1
   1  -4  -7 179612.   5424.   2
   3   1  -7 185381.   4892.   3
   4  -3   7 161686.   5767.   3
   4  -3   7 168461.   5185.   2
  -4   3 -10 557645.  11588.   1
  -3  -1  10 549435.  10656.   2
  -3  -1  10 547805.  10268.   1
  -1   4  10 579454.   8317.   1
   1  -4 -10 534312.   9473.   2
   3   1 -10 577643.   8218.   3
   4  -3  10 555835.  10906.   3
   4  -3  10 544517.  10300.   2
  -4   3 -1352292.70 3858.93   1
  -3  -1  1349335.48 3481.97   2
  -3  -1  1347304.96 3343.38   1
  -1   4  1345815.76 2652.72   1
   1  -4 -1352074.88 3171.54   2
   3   1 -1351845.55 2286.80   3
   4  -3  1349457.90 3515.97   3
   4  -3  1346501.38 3396.30   2
  -4   3 -1641094.94 3647.11   1
  -3  -1  1641441.60 3398.41   2
  -3  -1  1641594.62 3457.40   1
  -1   4  1641158.99 2840.56   1
   1  -4 -1642109.73 2993.52   2
   3   1 -1640418.02 1876.61   3
   4  -3  1638550.08 3184.54   3
   4  -3  1641842.30 3546.02   2
  -4   3 -1928833.03 3355.85   1
  -3  -1  1926277.46 2877.35   2
  -3  -1  1926370.14 2974.91   1
  -1   4  1928022.59 2734.81   2
  -1   4  1927973.45 2594.63   1
   3   1 -1927469.30 1417.15   3
   4  -3  1927018.45 2856.83   3
   4  -3  1931578.44 3369.00   2
  -4   3 -22 231415.   9129.   1
  -3  -1  22 221721.   8237.   2
  -3  -1  22 230760.   8719.   1
  -1   4  22 229400.   7763.   2
  -1   4  22 230981.   7629.   1
   4  -3  22 219397.   7681.   3
   4  -3  22 217284.   8711.   2
  -4   3 -25 4774.19 2095.37   1
  -3  -1  25 4739.01 1935.92   2
  -3  -1  25 4596.54 1990.71   1
  -1   4  25 4422.40 1666.12   2
  -1   4  25 5611.19 1856.48   1
   4  -3  25 5261.99 1781.25   3
   4  -3  25 5853.11 2215.49   2
  -4   3 -28 186105.   9120.   1
  -3  -1  28 181679.   8274.   2
  -3  -1  28 173786.   8514.   1
  -1   4  28 163831.   7406.   2
  -1   4  28 181407.   7760.   1
   4  -3  28 168722.   7091.   3
   4  -3  28 165080.   8493.   2
  -4   3 -3129859.75 4529.76   1
  -3  -1  3124112.50 3808.00   2
  -3  -1  3130200.50 4419.33   1
  -1   4  3129551.53 3594.52   2
  -1   4  3131017.33 3655.23   1
   4  -3  3133815.77 3488.94   3
   4  -3  3128143.45 4414.69   2
  -4   3 -3485005.61 6958.25   1
  -3  -1  3484246.38 6250.55   2
  -3  -1  3485285.10 6724.50   1
  -1   4  3477178.31 5681.65   2
  -1   4  3486827.98 6085.26   1
   4  -3  3476563.51 5077.01   3
   4  -3  3487589.86 6913.53   2
  -4   3 -37 5409.25 2917.52   1
  -3  -1  37 6178.96 2543.31   2
  -3  -1  37 4934.78 2660.38   1
  -1   4  37 3691.23 2064.80   2
  -1   4  37 6489.45 2490.82   1
   4  -3  37 5453.10 2061.89   3
   4  -3  37 6297.32 2906.22   2
  -4   3 -4014645.09 4133.73   1
  -3  -1  4016401.94 3914.38   2
  -3  -1  4017450.30 4154.20   1
  -1   4  4014929.95 3613.00   2
  -1   4  4016453.19 3652.50   1
   4  -3  4015680.01 2998.91   3
   4  -3  4017647.56 4261.72   2
  -4   3 -43  994.59 2315.00   1
  -3  -1  43 1866.78 2081.02   2
  -3  -1  43 3242.93 2742.75   1
  -1   4  43 1191.89 1769.76   2
  -1   4  43 3553.60 2329.56   1
   4  -3  43 3388.23 1902.91   3
   4  -3  43 1721.90 2267.47   2
  -4   3 -4611230.94 4092.62   1
  -3  -1  4614892.99 4090.30   2
  -3  -1  4614358.01 4146.27   1
  -1   4  4615088.96 3979.65   2
  -1   4  4615675.51 4172.34   1
   4  -3  4615668.34 3176.78   3
   4  -3  4615093.21 4368.70   2
  -4   3 -49  350.24 2462.27   1
  -3  -1  49 1403.73 2573.93   2
  -3  -1  49  966.50 2441.38   1
  -1   4  49 1463.66 2282.14   2
  -1   4  49  304.55 2257.22   1
   4  -3  49 1031.15 1639.96   3
   4  -3  49 1155.34 2580.48   2
  -4   3 -5225274.93 6031.58   1
  -3  -1  5218326.29 4909.98   2
  -3  -1  5227193.75 5818.94   1
  -1   4  5226949.75 5289.63   2
  -1   4  5220545.26 4953.78   1
   4  -3  5222791.29 3846.87   3
   4  -3  5220199.40 5373.70   2
  -4   3 -55 1685.24 3141.34   1
  -3  -1  55 2060.17 2637.40   2
  -3  -1  55 -173.42 2277.23   1
  -1   4  55 4436.22 3038.98   2
  -1   4  55 4711.77 3008.17   1
   4  -3  55 3089.20 2900.23   2
  -4   3 -58 1202.90 3043.22   1
  -3  -1  58  122.25 2264.91   2
  -3  -1  58  640.33 2736.84   1
  -1   4  58 -586.60 1879.24   2
  -1   4  58  742.15 2327.31   1
   4  -3  58-1708.00 2211.00   2
  -4   3 -61 2969.63 3685.47   1
  -3  -1  61 2006.57 2991.75   2
  -3  -1  61 1957.73 3326.92   1
  -1   4  61 3838.67 3012.06   2
   4  -3  61 2350.56 3128.94   2
  -4   3 -64 2395.74 3756.86   1
  -3  -1  64 6609.07 3902.95   2
  -3  -1  64 3226.66 3516.36   1
  -1   4  64  -21.28 2424.70   2
   1  -4 -64 1005.97 3523.03   1
   4  -3  64  595.96 2746.74   2
  -4   3 -67 2477.36 3506.67   1
  -3  -1  67  680.39 3216.12   2
  -3  -1  67   23.41 2822.78   1
  -1   4  67  -96.39 2749.84   2
   1  -4 -67 1360.19 3705.13   1
   4  -3  67 1491.34 3348.07   2
  -4   3 -70 3405.68 4145.64   1
  -3  -1  70 4348.11 3500.63   2
  -1   4  70 1543.15 3053.41   2
   1  -4 -70 1838.43 3543.01   1
   4  -3  70  -51.60 2776.10   2
  -4   3 -73 1284.58 4202.10   1
  -3  -1  73-3304.32 2165.83   2
  -1   4  73-1408.78 2929.04   2
   1  -4 -73  334.50 3768.50   1
   3   1 -73  985.52 4363.36   1
   4  -3  73   37.47 3383.20   2
  -4   3 -76 -268.53 4314.93   1
  -3  -1  76  946.70 4356.17   2
  -1   4  76   56.37 3001.04   2
   1  -4 -76 1575.44 4324.56   1
   3   1 -76 -263.93 4874.79   1
   4  -3  76 -661.06 3255.95   2
  -4   3 -79 -541.52 4123.24   1
  -3  -1  79 -339.02 3667.83   2
  -1   4  79  990.77 3713.94   2
   1  -4 -79 -321.31 4353.02   1
   3   1 -79 1258.11 4891.57   1
   4  -3  79 -603.91 3631.76   2
  -2  -2 -81  297.31 4446.32   1
  -2   4 -81  538.59 4659.47   1
   2  -4  81 -673.31 3549.98   2
   4  -2 -81 1518.28 5375.32   1
  -4   2  78 1342.55 3971.44   2
  -4   2  78 -705.20 2889.52   1
  -2  -2 -78 1810.89 4564.75   1
  -2   4 -78  521.39 4509.81   1
   2  -4  78  792.36 4096.54   2
   2   2  78 1127.96 3707.26   2
  -4   2  75 1812.57 3085.85   2
  -4   2  75 -583.79 3282.38   1
  -2  -2 -75  223.81 4234.53   1
  -2   4 -75 -918.76 4432.09   1
   2  -4  75-1926.36 2537.57   2
   2   2  75 -603.09 3369.16   2
  -4   2  72 1527.16 3107.03   2
  -4   2  72 2434.84 3764.04   1
  -2  -2 -72 1965.92 3979.21   1
  -2   4 -72 1093.20 4225.18   1
   2  -4  72 6179.40 4590.47   2
   2   2  72 1117.50 3195.88   2
  -4   2  69-1276.66 2971.73   2
  -4   2  69 -582.96 2874.19   1
  -2  -2 -69  963.66 3644.91   1
  -2   4 -69 -449.96 3844.21   1
   2  -4  69  727.88 3375.59   2
   2   2  69 -614.48 2895.96   2
  -4   2  66 2095.60 3023.03   2
  -4   2  66  670.82 2931.81   1
  -2  -2 -66-1735.76 2754.68   1
  -2   4 -66 1534.07 3789.12   1
   2  -4  66 1895.91 3083.95   2
   2   2  66  380.92 2923.09   2
  -4   2  63 -676.27 2194.61   2
  -4   2  63-1184.83 2647.35   1
  -2  -2 -63-1166.19 2857.22   1
  -2   4 -63  644.96 3487.58   1
   2  -4  63  656.40 2819.65   2
   2   2  63 -443.33 2556.95   2
  -4   2  60 -751.04 2033.66   2
  -4   2  60 -729.98 2564.13   1
  -2  -2 -60 1431.78 3135.81   1
  -2   4 -60 1271.72 3589.34   1
   2  -4  60  330.35 2506.25   2
   2   2  60 2602.13 2797.17   2
  -4   2  57 8510.79 3529.48   2
  -4   2  5710081.17 4151.10   1
  -2  -2 -57 7285.74 3987.64   1
  -2   4 -57 5292.08 3864.24   1
   2  -4  57 5654.06 3732.49   2
   2   2  57 3278.83 2877.63   2
  -4   2  54 2827.74 2674.70   2
  -4   2  54 4405.72 3280.46   1
  -2  -2 -54 5008.45 3304.08   1
  -2   4 -54 3512.10 3239.51   1
   2  -4  54 4157.15 3391.93   2
   2   2  54 2410.52 2724.34   2
  -4   2  51 2961.68 2453.38   2
  -4   2  51 3481.62 2991.57   1
  -2  -2 -51 1836.38 2728.17   1
  -2   4 -51 4989.30 3486.47   1
   2  -4  51  852.31 2440.47   2
   2   2  51 1487.04 2566.61   2
  -4   2  4841833.86 5751.85   2
  -4   2  4829835.64 5716.51   1
  -2  -2 -4836023.10 5951.08   1
  -2   4 -4832277.77 6340.19   1
   2  -4  4836117.87 6367.09   2
   2   2  4834490.63 5898.40   2
  -4   2  4517987.96 4032.47   2
  -4   2  4519496.93 4701.30   1
  -2  -2 -4511942.93 3845.90   1
  -2   4 -4514718.38 4475.48   1
   2  -4  4522000.34 2551.27   3
   2  -4  4515756.37 4438.60   2
   2   2  4519176.99 4634.90   2
   4  -2 -4518025.50 2660.65   3
  -4   2  42 8153.75 2830.47   2
  -4   2  4212712.00 3830.90   1
  -2  -2 -4210351.73 3386.11   1
  -2   4 -42 9605.59 3525.22   1
   2  -4  4211804.19 2095.52   3
   2  -4  4211082.87 3586.76   2
   2   2  42 9873.71 3317.46   2
   4  -2 -4214124.19 2389.51   3
  -4   2  3911015.97 2906.92   2
  -4   2  3911599.00 3580.05   1
  -2  -2 -3911866.28 3435.48   1
  -2   4 -39 8872.80 3389.14   1
   2  -4  39 9698.72 1883.11   3
   2  -4  39 9423.08 3300.18   2
   2   2  39 9874.06 2897.28   3
   2   2  3910946.29 3394.90   2
   4  -2 -39 9979.95 2115.16   3
  -4   2  3623704.97 3686.53   2
  -4   2  3623775.19 4406.51   1
  -2  -2 -3630277.51 4506.82   1
  -2   4 -3629795.53 4903.74   1
   2  -4  3626552.33 2534.60   3
   2  -4  3621503.54 4306.59   2
   2   2  3625996.06 3977.41   3
   2   2  3622644.03 4262.69   2
   4  -2 -3624776.38 2649.60   3
  -4   2  3346489.27 4210.85   2
  -4   2  3338347.95 4534.36   1
  -2  -2 -3340849.88 4471.73   1
  -2   4 -3344665.39 5016.20   1
   2  -4  3342242.34 2986.31   3
   2  -4  3336820.83 4945.39   2
   2   2  3342044.15 4278.02   3
   2   2  3345673.63 4841.10   2
   4  -2 -3342344.36 3199.88   3
  -4   2  3089793.86 5364.62   2
  -4   2  3088103.28 6319.58   1
  -2  -2 -3092912.17 6068.13   1
  -2   4 -3098382.65 6956.07   1
   2  -4  3082544.34 3978.25   3
   2   2  3093183.35 6051.52   3
   2   2  3089083.98 6299.62   2
   4  -2 -30 111703.   4844.   3
  -4   2  2731456.22 3104.29   2
  -4   2  2735793.13 4066.49   1
  -2  -2 -2737806.02 3764.84   1
  -2   4 -2739375.78 4338.60   1
   2  -4  2735455.46 2704.15   3
   2  -4  2728578.22 4025.21   2
   2   2  2729897.93 3550.15   3
   2   2  2733055.04 3838.03   2
   4  -2 -2728911.53 2545.92   3
  -4   2  24 195077.   8474.   1
  -2  -2 -24 201910.   7680.   1
  -2   4 -24 210316.   8897.   1
   2  -4  24 201543.   5900.   3
   2  -4  24 195709.   8474.   2
   2   2  24 196840.   8080.   3
   2   2  24 207774.   8653.   2
   4  -2 -24 232367.   6590.   3
  -4   2  2170423.22 3839.04   2
  -4   2  2170977.52 5012.53   1
  -2  -2 -2179364.61 4547.83   1
  -2   4 -2178079.02 5231.22   1
   2  -4  2173363.78 3582.33   3
   2  -4  2172138.23 5012.68   2
   2   2  2167396.57 4623.74   3
   2   2  2167188.95 4764.88   2
   4  -2 -2179022.95 3865.92   3
  -4   2  1815185.90 1829.81   2
  -4   2  1813522.73 2549.16   1
  -2  -2 -1815429.65 2188.23   1
  -2   4 -1814451.54 2593.30   1
   2  -4  1813372.90 1788.91   3
   2  -4  1814272.21 2573.23   2
   2   2  1813559.37 2504.06   3
   2   2  1814170.49 2541.13   2
   4  -2 -1814795.16 1950.16   3
  -4   2  15 106066.   3873.   2
  -4   2  15 109145.   5586.   1
  -2  -2 -15 103061.   5215.   2
  -2  -2 -15 106773.   4306.   1
  -2   4 -15 103027.   5122.   1
   2  -4  15 105966.   4178.   3
   2  -4  15 106991.   5315.   2
   2   2  1599755.11 5153.26   3
   4  -2 -15 109900.   4351.   3
  -4   2  1240447.42 2205.25   2
  -4   2  1235449.06 3154.64   1
  -2  -2 -1243909.31 3386.49   2
  -2  -2 -1238827.61 2383.98   1
  -2   4 -1226177.23 2505.12   1
   2  -4  1238494.83 2620.62   3
   2  -4  1236900.41 3046.69   2
   2   2  1235567.27 3060.14   3
   4  -2 -1242465.68 2790.45   3
  -4   2   9 429963.   6453.   2
  -4   2   9 431276.   9886.   1
  -2  -2  -9 424240.   9502.   2
  -2  -2  -9 453982.   7082.   1
  -2   4  -9 433101.   8912.   1
   2  -4   9 438134.   8417.   3
   2  -4   9 411401.   8799.   2
   2   2   9 414947.   9466.   3
   4  -2  -9 442730.   8540.   3
  -4   2   6 124054.   3299.   2
  -4   2   6 123825.   5208.   1
  -2  -2  -696221.98 4471.65   2
  -2  -2  -6 104175.   3054.   1
  -2   4  -6 106929.   4158.   1
   2  -4   6 127673.   4576.   3
   2  -4   6 116377.   4378.   2
   2   2   6 109442.   4673.   3
   4  -2  -6 103599.   4207.   3
  -4   2   318507.09 1444.27   2
  -4   2   314724.99 2092.12   1
  -2  -2  -317454.93 2112.21   2
  -2  -2  -316598.81 1283.18   1
  -2   4  -319544.76 1885.40   1
   2  -4   317440.85 1855.46   3
   2  -4   316266.94 1710.82   2
   2   2   318628.05 2039.69   3
   4  -2  -319024.80 1975.47   3
  -4   2   054658.78 2383.02   2
  -4   2   054106.98 3471.77   1
  -2  -2   052290.50 3380.49   2
  -2  -2   054590.18 2134.58   1
  -2   4   057496.57 2892.68   1
   2  -4   052226.82 3033.92   3
   2  -4   056174.51 2651.59   2
   2   2   054693.35 2981.79   3
   4  -2   052133.52 3129.63   3
  -4   2  -316868.44 2284.09   1
  -2  -2   317040.53 2173.36   2
  -2  -2   316919.32 1463.71   1
  -2   4   317536.89 1735.37   1
   2  -4  -316874.75 1897.87   3
   2  -4  -317268.56 1606.98   2
   2   2  -317028.75 1691.98   3
   4  -2   316003.63 1956.98   3
   4  -2   316616.06 1605.35   2
  -4   2  -6 101649.   4705.   1
  -2  -2   6 113458.   4846.   2
  -2  -2   6 115733.   3823.   1
  -2   4   6 118877.   4017.   1
   2  -4  -697601.88 4358.41   3
   2  -4  -6 111659.   3625.   2
   2   2  -699818.00 3485.77   3
   4  -2   6 118181.   4896.   3
   4  -2   6 123980.   4420.   2
  -4   2  -9 439321.   9899.   1
  -2  -2   9 411838.   9326.   2
  -2  -2   9 433165.   8210.   1
  -2   4   9 427460.   7945.   1
   2  -4  -9 428616.   9339.   3
   2  -4  -9 436023.   7268.   2
   2   2  -9 454678.   6975.   3
   4  -2   9 420293.   9465.   3
   4  -2   9 409529.   8803.   2
  -4   2 -1242828.27 3380.23   1
  -2  -2  1235616.27 3079.85   2
  -2  -2  1239646.01 2892.95   1
  -2   4  1241276.45 2763.06   1
   2  -4 -1236286.60 2957.77   3
   2  -4 -1241121.57 2437.67   2
   2   2 -1241107.75 1924.34   3
   4  -2  1237206.16 3072.70   3
   4  -2  1235591.71 2977.31   2
  -4   2 -15 106578.   5452.   1
  -2  -2  15 111586.   5412.   2
  -2  -2  15 101484.   4885.   1
  -2   4  15 106904.   4634.   1
   2  -4 -1593488.85 4799.67   3
   2  -4 -15 107466.   4058.   2
   4  -2  15 110552.   5305.   3
   4  -2  15 114468.   5570.   2
  -4   2 -1812735.69 2509.19   1
  -2  -2  1814629.06 2510.93   2
  -2  -2  1814621.40 2468.68   1
  -2   4  1814437.67 1950.04   2
  -2   4  1812127.52 2092.64   1
   4  -2  1814863.95 2461.46   3
   4  -2  1814832.32 2700.64   2
  -4   2 -2169221.00 4962.59   1
  -2  -2  2168420.80 4710.94   2
  -2  -2  2170910.45 4804.44   1
  -2   4  2167598.28 3917.77   2
  -2   4  2171526.55 4408.88   1
   4  -2  2166312.42 4432.68   3
   4  -2  2171546.97 5036.50   2
  -2  -2  24 198989.   8316.   2
  -2  -2  24 200814.   8363.   1
  -2   4  24 204308.   7165.   2
  -2   4  24 207591.   7889.   1
   4  -2  24 204414.   7771.   3
   4  -2  24 203911.   8808.   2
  -4   2 -2713231.05 3043.20   1
  -2  -2  2732579.29 3746.23   2
  -2  -2  2735036.34 3904.07   1
  -2   4  2735362.17 3367.65   2
  -2   4  2733120.31 3583.30   1
   4  -2  2734343.29 3488.37   3
   4  -2  2729842.19 4221.21   2
  -4   2 -3098324.27 6784.89   1
  -2  -2  3089048.76 6183.28   2
  -2  -2  3080478.68 5973.19   1
  -2   4  3079064.54 5145.68   2
  -2   4  3088102.84 5851.09   1
   4  -2  3081886.96 5217.76   3
   4  -2  3089491.20 6641.70   2
  -4   2 -3347028.36 5076.99   1
  -2  -2  3346787.07 4814.68   2
  -2  -2  3341469.86 4790.01   1
  -2   4  3341697.78 4083.57   2
  -2   4  3342682.23 4436.32   1
   4  -2  3338856.86 3871.11   3
   4  -2  3339611.67 5255.44   2
  -4   2 -3627505.21 4727.70   1
  -2  -2  3624230.71 4341.72   2
  -2  -2  3625806.18 4516.54   1
  -2   4  3626845.22 3928.97   2
  -2   4  3624657.77 4167.58   1
   4  -2  3623945.00 3509.25   3
   4  -2  3620461.50 4305.99   2
  -4   2 -3910502.76 3475.99   1
  -2  -2  3910596.20 3288.21   2
  -2  -2  39 9948.59 3492.74   1
  -2   4  3911814.14 3088.02   2
  -2   4  3910848.90 3231.37   1
   4  -2  39 8352.65 2451.10   3
   4  -2  39 9248.58 3275.43   2
  -4   2 -4213471.18 3953.83   1
  -2  -2  4213124.19 3696.63   2
  -2  -2  42 7959.75 3198.36   1
  -2   4  42 9562.24 3080.34   2
  -2   4  4211353.10 3410.74   1
   4  -2  4210708.58 2813.95   3
   4  -2  4212891.13 3966.32   2
  -4   2 -4510788.21 3866.13   1
  -2  -2  4517012.15 4289.97   2
  -2  -2  4522332.53 4956.73   1
  -2   4  4521267.96 4255.14   2
  -2   4  4518332.66 4407.86   1
   4  -2  4514362.07 3227.47   3
   4  -2  4518128.46 4583.00   2
  -4   2 -4842007.25 6744.79   1
  -2  -2  4832558.61 5778.21   2
  -2  -2  4835974.67 6149.51   1
  -2   4  4830314.49 5032.32   2
  -2   4  4834656.80 5639.62   1
   4  -2  4830928.54 4296.13   3
  -4   2 -51 3299.51 3359.68   1
  -2  -2  51 3048.76 2852.89   2
  -2  -2  51 2389.07 2720.79   1
  -2   4  51 2183.76 2286.11   2
  -2   4  51 2158.30 2541.55   1
   4  -2  51 2375.05 2065.90   3
   4  -2  51  761.52 2367.30   2
  -4   2 -54 4563.21 3540.62   1
  -2  -2  54 3120.83 2737.60   2
  -2  -2  54 3642.76 3009.71   1
  -2   4  54 2461.23 2611.71   2
  -2   4  54 3773.98 2823.45   1
   4  -2  54 3846.31 2261.74   3
   4  -2  54 3267.69 2969.58   2
  -4   2 -57 8000.72 4333.27   1
  -2  -2  57 6830.97 3738.57   2
  -2  -2  57 3608.14 3176.10   1
  -2   4  57 9298.50 3583.71   2
  -2   4  57 8422.53 3710.83   1
   2  -4 -57 9185.60 3315.57   3
   4  -2  57 7093.80 2692.44   3
   4  -2  57 6692.73 3757.92   2
  -4   2 -60 -723.43 3126.41   1
  -2  -2  60-1825.41 1922.46   2
  -2  -2  60  165.58 2822.95   1
  -2   4  60  640.27 2305.91   2
  -2   4  60 -952.94 2227.67   1
   4  -2  60-1002.97 2532.15   2
  -4   2 -63 -746.09 3452.24   1
  -2  -2  63 1223.22 2693.49   2
  -2   4  63 -706.36 2229.60   2
  -2   4  63 -442.54 2515.80   1
   4  -2  63  670.47 2804.69   2
  -4   2 -66  374.05 3093.35   1
  -2  -2  66 2899.43 3336.63   2
  -2   4  66   65.07 2701.37   2
  -2   4  66 3106.73 3405.99   1
   2   2 -66  891.43 3569.54   1
   4  -2  66  663.75 2871.65   2
  -4   2 -69 -440.65 3334.93   1
  -2  -2  69 -806.55 2712.40   2
  -2   4  69 -826.65 2328.20   2
   2   2 -69 -973.88 3551.10   1
   4  -2  69  531.95 2705.93   2
  -4   2 -72 2354.49 4373.01   1
  -2  -2  72  774.27 3273.47   2
  -2   4  72 1944.58 2987.96   2
   2  -4 -72 -461.61 3618.73   1
   2   2 -72  800.21 4599.16   1
   4  -2  72 -529.91 3423.85   2
  -4   2 -75 2203.67 4530.69   1
  -2  -2  75 -425.03 2884.71   2
  -2   4  75 1521.96 3301.20   2
   2  -4 -75 -746.69 4217.88   1
   2   2 -75 -996.75 4186.89   1
   4  -2  75 2955.43 4266.78   2
  -4   2 -78 1574.41 4216.22   1
  -2  -2  78 -725.36 3607.78   2
  -2   4  78 -671.15 3148.07   2
   2  -4 -78-3289.37 3917.39   1
   2   2 -78 1339.93 5145.27   1
   4  -2  78 1567.39 3904.94   2
  -4   2 -81-1202.47 3986.40   1
  -2  -2  81  151.25 3995.39   2
   2  -4 -81  322.69 4767.43   1
   2   2 -81 4066.63 6424.88   1
  -4   1  79 2587.95 3926.08   2
  -3   4 -79 1752.65 5074.98   1
  -1  -3 -79  513.02 4461.48   1
   1   3  79 -479.90 3487.23   2
   3  -4  79  982.01 3561.71   2
  -4   1  76 1042.93 3163.26   2
  -4   1  76-2376.69 3127.97   1
  -3   4 -76 -140.65 4571.53   1
  -1  -3 -76  798.85 4132.27   1
   1   3  76 1772.89 3466.31   2
   3  -4  76 4057.39 4521.36   2
  -4   1  73  542.24 2776.06   2
  -4   1  73 1383.20 3344.98   1
  -3   4 -73 2123.27 4265.96   1
  -1  -3 -73  332.79 3534.81   1
   1   3  73  -10.21 3232.97   2
   3  -4  73 -200.80 3386.13   2
  -4   1  70  947.69 3224.29   2
  -4   1  70  921.17 3254.69   1
  -3   4 -70 -530.80 3428.95   1
  -1  -3 -70 1506.26 3769.09   1
   1   3  70 2487.54 3426.23   2
   3  -4  70 -305.63 2856.65   2
  -4   1  67  358.80 2756.79   2
  -4   1  67-1123.52 2974.26   1
  -3   4 -67 1756.30 4021.65   1
  -1  -3 -67  833.40 3480.59   1
   1   3  67 1968.51 3110.16   2
   3  -4  67 1202.29 3169.37   2
  -4   1  64 2128.28 2995.18   2
  -4   1  64 2926.21 3457.68   1
  -3   4 -64 3301.45 3651.95   1
  -1  -3 -64 1846.64 3446.32   1
   1   3  64 2158.25 3030.09   2
   3  -4  64 2954.17 3539.40   2
  -4   1  61 2373.27 2763.19   2
  -4   1  61 5306.69 3479.31   1
  -3   4 -61 2184.44 3854.60   1
  -1  -3 -61  417.56 2664.23   1
   1   3  61 4341.64 3374.53   2
   3  -4  61 2894.98 3166.15   2
  -4   1  58  481.49 2290.49   2
  -4   1  58  246.95 2648.56   1
  -3   4 -58 1545.41 2976.63   1
  -1  -3 -58 2170.70 2865.05   1
   1   3  58 -871.34 2284.60   2
   3  -4  58 1124.44 2926.05   2
  -4   1  55 2191.87 3370.90   2
  -4   1  55 1673.31 2970.49   1
  -3   4 -55 1660.76 3320.42   1
  -1  -3 -55 2106.61 2753.29   1
   1   3  55 3543.41 2889.93   2
   3  -4  55 2665.74 2709.37   2
  -4   1  5219158.56 4811.67   2
  -4   1  5224500.52 5650.22   1
  -3   4 -5222953.47 5909.35   1
  -1  -3 -5217806.63 4831.42   1
   1   3  5224118.65 5218.78   2
   3  -4  5226639.87 6106.08   2
  -4   1  49  771.62 2180.99   2
  -4   1  49 -402.28 1920.80   1
  -3   4 -49   29.00 2393.00   1
  -1  -3 -49 1803.62 2612.71   1
   1   3  49  764.92 1987.00   2
   3  -4  49  367.88 1345.55   3
   3  -4  49  855.17 2309.07   2
  -4   1  4616749.80 4221.06   2
  -4   1  4615239.25 4497.72   1
  -3   4 -4615358.19 4621.13   1
  -1  -3 -4613943.15 4028.66   1
   1   3  4616737.39 4263.72   2
   3  -4  4617777.45 2884.08   3
   3  -4  4613077.38 4108.28   2
  -4   1  43 3357.47 2311.61   2
  -4   1  43 1997.74 2383.98   1
  -3   4 -43 2993.02 2622.72   1
  -1  -3 -43 6482.06 3083.95   1
   1   3  43 1978.28 2259.49   2
   3  -4  43 3935.64 1663.74   3
   3  -4  43 4272.51 2656.55   2
  -4   1  4015998.45 3565.81   2
  -4   1  4013566.70 3846.13   1
  -3   4 -4018469.63 4532.88   1
  -1  -3 -4012181.32 3426.26   1
   1   3  4012773.10 3525.48   2
   3  -4  4017074.32 2646.33   3
   3  -4  4017022.79 4265.84   2
   4  -1 -4017281.25 2137.36   3
  -4   1  37 5417.09 2248.71   2
  -4   1  37 6264.68 2809.87   1
  -3   4 -37 3958.49 2472.73   1
  -1  -3 -37 2607.65 2255.72   1
   1   3  37 4201.55 2364.88   2
   3  -4  37 7194.20 1950.34   3
   3  -4  37 6806.46 2883.51   2
   4  -1 -37 3936.84 1397.97   3
  -4   1  3488709.29 6812.68   1
  -3   4 -3484792.95 6951.90   1
   1   3  3483312.20 6359.01   2
   3  -4  3483641.72 4683.68   3
   3  -4  3487824.91 6869.85   2
   4  -1 -3492657.06 4017.10   3
  -4   1  3131857.95 3584.99   2
  -4   1  3126376.58 4304.89   1
  -3   4 -3134763.76 4773.25   1
   1   3  3134772.89 4041.09   2
   3  -4  3129806.99 2943.65   3
   3  -4  3130334.33 4494.31   2
   4  -1 -3130489.32 2389.13   3
  -4   1  28 165659.   7254.   2
  -4   1  28 175739.   8675.   1
  -3   4 -28 172363.   8765.   1
   1   3  28 172544.   8240.   2
   3  -4  28 164556.   6211.   3
   3  -4  28 168862.   8512.   2
   4  -1 -28 181011.   5276.   3
  -4   1  25 6232.88 1896.39   2
  -4   1  25 4231.63 1928.62   1
  -3   4 -25 4672.93 2018.35   1
   1   3  25 5279.25 1956.44   2
   3  -4  25 4675.65 1534.61   3
   3  -4  25 6678.21 2354.48   2
   4  -1 -25 8342.91 1472.90   3
  -4   1  22 226142.   7475.   2
  -4   1  22 212023.   8599.   1
  -3   4 -22 223988.   8959.   1
   1   3  22 202502.   8031.   2
   3  -4  22 215801.   6806.   3
   3  -4  22 209031.   8451.   2
   4  -1 -22 240952.   5901.   3
  -4   1  1930123.46 2770.52   2
  -4   1  1928521.84 3307.92   1
  -3   4 -1910402.21 2380.95   1
  -1  -3 -1919710.21 2311.40   1
   1   3  1927961.39 3032.55   2
   3  -4  1928825.43 2622.08   3
   3  -4  1924010.59 2917.11   2
   4  -1 -1923757.56 1992.32   3
  -4   1  1641239.41 2905.34   2
  -4   1  1639934.33 3553.23   1
  -3   4 -1641990.81 3543.60   1
  -1  -3 -1643422.45 3542.00   2
  -1  -3 -1634210.20 2561.49   1
   3  -4  1637298.08 2873.51   3
   4  -1 -1640999.52 2513.04   3
  -4   1  1346467.07 2869.15   2
  -4   1  1348627.26 3684.07   1
  -3   4 -1352835.81 3777.49   1
  -1  -3 -1350028.09 3528.03   2
  -1  -3 -1344892.22 2504.38   1
   3  -4  1350011.89 3228.14   3
   3  -4  1345491.43 3320.26   2
   4  -1 -1351764.37 2800.38   3
  -4   1  10 560216.   9059.   2
  -4   1  10 543714.  11207.   1
  -3   4 -10 556742.  11066.   1
  -1  -3 -10 552335.  10876.   2
  -1  -3 -10 561712.   7459.   1
   3  -4  10 557942.  10271.   3
   3  -4  10 548053.  10210.   2
   4  -1 -10 554017.   9038.   3
  -4   1   7 159983.   4731.   2
  -4   1   7 160631.   5908.   1
  -3   4  -7 170740.   5881.   1
  -1  -3  -7 174962.   6016.   2
  -1  -3  -7 183117.   3370.   1
  -1  -3  -7 182515.   3308.   1
   3  -4   7 162411.   5545.   3
   3  -4   7 161450.   5071.   2
   4  -1  -7 171893.   5161.   3
  -4   1   4 870880.  11255.   2
  -4   1   4 826404.  12796.   1
  -3   4  -4 810531.  12322.   1
  -1  -3  -4 787074.  12603.   2
   3  -4   4 860521.  12683.   3
   3  -4   4 826997.  10457.   2
   4  -1  -4 787632.  11431.   3
  -4   1   184540.42 3499.12   2
  -4   1   176922.77 3961.95   1
  -3   4  -165583.58 3510.45   1
  -1  -3  -166130.05 3816.19   2
   3  -4   178520.39 3876.88   3
   3  -4   179751.16 2851.85   2
   4  -1  -170888.96 3597.99   3
  -4   1  -2 137411.   4526.   2
  -4   1  -2 136584.   5181.   1
  -3   4   2 130743.   4824.   1
  -1  -3   2 131730.   5212.   2
  -1  -3   2 140183.   3117.   1
   3  -4  -2 146829.   5311.   3
   3  -4  -2 131474.   3215.   2
   4  -1   2 138359.   5180.   3
  -4   1  -581413.21 3749.45   2
  -4   1  -579164.09 4042.93   1
  -3   4   579278.31 3844.44   1
  -1  -3   577212.14 4152.53   2
  -1  -3   580915.16 2901.19   1
   3  -4  -578719.24 3973.52   3
   3  -4  -581693.37 2360.80   2
   4  -1   578102.67 4094.50   3
  -4   1  -8 414845.   9272.   1
  -3   4   8 393596.   8573.   1
  -1  -3   8 381851.   9148.   2
  -1  -3   8 401340.   7435.   1
   3  -4  -8 383197.   8759.   3
   3  -4  -8 415018.   5883.   2
   4  -1   8 389023.   9311.   3
   4  -1   8 383779.   8614.   2
  -4   1 -11 209430.   6888.   1
  -3   4  11 212327.   6589.   1
  -1  -3  11 212869.   7118.   2
  -1  -3  11 221056.   6206.   1
   3  -4 -11 204466.   6604.   3
   3  -4 -11 198990.   4118.   2
   4  -1  11 227111.   7418.   3
   4  -1  11 215528.   6981.   2
  -4   1 -14 180035.   6715.   1
  -3   4  14 166879.   4272.   2
  -3   4  14 168356.   6214.   1
  -1  -3  14 180360.   3812.   3
  -1  -3  14 173588.   6761.   2
  -1  -3  14 182106.   6232.   1
   3  -4 -14 162384.   6060.   3
   4  -1  14 167976.   6604.   3
   4  -1  14 168914.   6672.   2
  -4   1 -1756989.43 4064.18   1
  -3   4  1747033.59 2653.85   2
  -3   4  1749169.68 3673.67   1
  -1  -3  1749305.73 1820.66   3
  -1  -3  1742928.62 3670.38   2
  -1  -3  1743538.84 3485.93   1
   3  -4 -1755796.04 3792.87   3
   4  -1  1743526.13 3592.36   3
   4  -1  1742720.54 3736.58   2
  -3   4  2096437.33 4148.30   2
  -3   4  2081805.61 4902.78   1
  -1  -3  2090154.65 5442.71   2
  -1  -3  2085599.38 5051.81   1
   3  -4 -2092839.73 4931.76   3
   4  -1  2084681.70 5052.40   3
   4  -1  2089176.36 5619.30   2
  -3   4  2341325.24 3096.27   2
  -3   4  2334905.77 3501.85   1
  -1  -3  2342752.55 4059.77   2
  -1  -3  2341241.70 3925.66   1
   3  -4 -2346903.86 3753.72   3
   4  -1  2338016.30 3579.54   3
   4  -1  2341528.58 4169.85   2
  -3   4  2695376.42 4931.94   2
  -3   4  2692270.76 5745.60   1
  -1  -3  2699488.38 6280.70   2
  -1  -3  2698757.06 6188.23   1
   3  -4 -2690677.50 5246.11   3
   4  -1  2697391.61 5748.84   3
   4  -1  2695009.02 6391.98   2
  -4   1 -2914399.55 3261.17   1
  -3   4  2919284.70 2838.11   2
  -3   4  2917022.27 3247.27   1
  -1  -3  2914638.73 3251.90   2
  -1  -3  2915864.68 3287.01   1
   3  -4 -2917972.70 2853.50   3
   4  -1  2914654.55 2909.45   3
   4  -1  2912714.89 3187.63   2
  -4   1 -3278968.66 6285.85   1
  -3   4  3277173.34 5092.75   2
  -3   4  3264803.18 5445.25   1
  -1  -3  3270730.12 5864.43   2
  -1  -3  3275184.00 6049.61   1
   3  -4 -3292801.30 5655.07   3
   4  -1  3277174.58 5449.01   3
   4  -1  3272365.61 6199.76   2
  -4   1 -35  727.18 1794.28   1
  -3   4  35 1236.38 1529.85   2
  -3   4  35  975.78 1573.84   1
  -1  -3  35  -37.23 1554.51   2
  -1  -3  35 2510.62 1969.21   1
   3  -4 -35  771.99 1422.15   3
   4  -1  35 1952.51 1620.13   3
   4  -1  35  525.58 1574.24   2
  -4   1 -3832572.86 5110.51   1
  -3   4  3836702.88 4095.39   2
  -3   4  3838300.77 4733.01   1
  -1  -3  3831164.65 5044.90   2
  -1  -3  3836665.52 5227.21   1
   3  -4 -3825026.41 3560.58   3
   4  -1  3836782.68 4093.95   3
   4  -1  3835979.13 5451.38   2
  -4   1 -41 1336.24 2472.85   1
  -3   4  41 2084.94 1807.66   2
  -3   4  41 2903.75 2340.90   1
  -1  -3  41 1669.12 1979.73   2
  -1  -3  41 1897.35 2364.98   1
   3  -4 -41 1469.87 1598.80   3
   4  -1  41 1759.55 1773.32   3
   4  -1  41 3241.55 2378.51   2
  -4   1 -44 9310.26 3595.69   1
  -3   4  4410253.82 3046.23   2
  -3   4  4410387.98 3523.19   1
  -1  -3  44 9528.37 3424.04   2
  -1  -3  4410175.83 3546.39   1
   3  -4 -4412117.64 3024.79   3
   4  -1  44 9694.52 2884.73   3
   4  -1  4410539.69 3882.40   2
  -4   1 -47  473.24 2551.24   1
  -3   4  47 1719.92 2079.52   2
  -3   4  47  169.98 2062.03   1
  -1  -3  47 -760.08 1954.66   2
  -1  -3  47  494.28 2223.74   1
   3  -4 -47 -419.82 1604.44   3
   4  -1  47 -311.49 1494.53   3
   4  -1  47  -52.41 2303.35   2
  -4   1 -5011587.29 4333.06   1
  -3   4  5013586.71 3809.94   2
  -3   4  5010723.28 4090.65   1
  -1  -3  5010122.86 3917.29   2
  -1  -3  5013486.05 4268.29   1
   3  -4 -5013245.32 3324.35   3
   4  -1  5012703.45 3381.63   3
   4  -1  5015945.99 4517.20   2
  -4   1 -53 2887.88 3217.36   1
  -3   4  53 1814.22 2232.76   2
  -3   4  53 2140.35 2597.21   1
  -1  -3  53 1114.51 2710.48   2
   3  -4 -53 1728.92 2024.19   3
   4  -1  53 1542.24 1973.60   3
   4  -1  53 2381.02 2809.28   2
  -4   1 -5625145.47 6138.23   1
  -3   4  5621873.92 4927.18   2
  -3   4  5620016.34 5189.73   1
  -1  -3  5626379.11 6077.33   2
   1   3 -5618104.04 5464.96   1
   4  -1  5624378.92 4409.88   3
   4  -1  5620766.84 5604.38   2
  -4   1 -59  300.65 2956.69   1
  -3   4  59  -50.25 2192.01   2
  -3   4  59  654.31 2513.50   1
  -1  -3  59   20.17 2481.91   2
   1   3 -59 1216.26 3433.17   1
   4  -1  59 1248.16 1947.10   3
   4  -1  59  185.60 2443.21   2
  -4   1 -62  184.82 3166.45   1
  -3   4  62 2994.62 2935.86   2
  -3   4  62 3034.82 2979.34   1
  -1  -3  62 3502.91 3321.77   2
   1   3 -62  697.89 3229.53   1
   4  -1  62 1486.05 2834.92   2
  -4   1 -65 3723.50 3865.54   1
  -3   4  65 4410.04 3260.12   2
  -3   4  65 4672.96 3615.31   1
  -1  -3  65 4440.20 3734.81   2
   1   3 -65 3384.30 4267.36   1
   4  -1  65 2764.93 3415.47   2
  -4   1 -68 -645.83 3446.99   1
  -3   4  68  681.77 2723.01   2
  -3   4  68 2201.66 3332.69   1
  -1  -3  68 2069.75 3109.32   2
   1   3 -68 3591.55 4169.63   1
   4  -1  68  770.56 2964.36   2
  -4   1 -71-1147.87 3073.96   1
  -3   4  71 1205.35 2733.68   2
  -3   4  71 -566.60 2843.76   1
  -1  -3  71 -470.94 3210.82   2
   1   3 -71 1823.98 4087.15   1
   4  -1  71 1614.45 3669.19   2
  -4   1 -74 5858.44 4919.86   1
  -3   4  74 2855.59 3347.86   2
  -1  -3  74 1701.89 3814.65   2
   1   3 -74 7000.04 5738.21   1
   4  -1  74 6244.18 4461.19   2
  -4   1 -77 1428.00 4416.25   1
  -3   4  77-1676.63 2428.32   2
  -1  -3  77 -364.75 3494.55   2
   1   3 -77   33.27 4262.14   1
   3  -4 -77  467.89 4853.20   1
   4  -1  77 1340.03 3835.59   2
  -4   1 -80 2872.76 4739.56   1
  -1  -3  80-2212.59 2883.96   2
   1   3 -80 -655.50 4096.08   1
   3  -4 -80 1194.87 4930.27   1
   4  -1  80 1687.48 4233.77   2
  -4   0  80 -118.41 3637.80   2
  -4   4 -80 2399.48 5147.15   1
   0  -4 -80 2987.46 4830.22   1
   0   4  80-1648.90 3010.38   2
   4  -4  80  724.69 3806.74   2
   4   0 -80  426.56 5392.51   1
  -4   0  77-2679.50 2442.11   2
  -4   4 -77 1472.59 4563.60   1
   0  -4 -77  196.30 4135.93   1
   0   4  77-1248.41 3050.63   2
   4  -4  77  933.22 3785.20   2
  -4   0  74  116.27 3394.26   2
  -4   0  74-1454.68 2995.79   1
  -4   4 -74 -540.92 4230.90   1
   0  -4 -74 -195.80 3789.36   1
   0   4  74-1055.30 3095.66   2
   4  -4  74-1399.77 3395.01   2
  -4   0  71 -372.72 2865.85   2
  -4   0  71 -426.93 3092.90   1
  -4   4 -71  564.45 4066.21   1
   0  -4 -71  475.12 3741.77   1
   0   4  71-2035.86 2440.97   2
   4  -4  71 1241.77 3531.58   2
  -4   0  68 4619.59 3430.51   2
  -4   0  68 3746.83 4016.41   1
  -4   4 -68 2463.93 4204.73   1
   0  -4 -68 3675.45 4054.42   1
   0   4  68 1471.18 3121.07   2
   4  -4  68 2316.86 3481.82   2
  -4   0  65-1118.22 2217.81   2
  -4   0  65  566.22 2747.43   1
  -4   4 -65 1323.48 3546.25   1
   0  -4 -65 -567.08 3116.82   1
   0   4  65 -570.57 2340.27   2
   4  -4  65  747.99 3029.88   2
  -4   0  62 3601.58 2971.99   2
  -4   0  62 4622.74 3712.91   1
  -4   4 -62 4118.34 3866.22   1
   0  -4 -62 2546.66 3290.19   1
   0   4  62 2522.10 2697.08   2
   4  -4  62 3890.56 3699.51   2
  -4   0  59 -402.30 2333.85   2
  -4   0  59 -607.45 2329.18   1
  -4   4 -59-1426.49 2652.18   1
   0  -4 -59  168.52 2795.13   1
   0   4  59 -489.12 1885.35   2
   4  -4  59 -132.55 2463.26   2
  -4   0  56 3807.84 3090.72   2
  -4   0  56 4372.70 3330.42   1
  -4   4 -56 5331.70 3666.95   1
   0  -4 -56 4256.43 3511.91   1
   0   4  56 4168.63 2957.86   2
   4  -4  56 3675.14 3337.35   2
  -4   0  53  104.28 2340.22   2
  -4   0  53-1217.94 1957.07   1
  -4   4 -53  349.19 2717.77   1
   0  -4 -53 1351.01 2877.10   1
   0   4  53 -731.66 1582.42   2
   4  -4  53   53.24 2082.42   2
  -4   0  5023441.57 5138.36   2
  -4   0  5017758.52 4814.42   1
  -4   4 -5019999.10 5488.25   1
   0   4  5020475.94 4709.19   2
   4  -4  5020635.72 3400.78   3
   4  -4  5022261.08 5503.09   2
  -4   0  47-1127.61 1755.42   2
  -4   0  47 1523.66 2428.73   1
  -4   4 -47  804.80 2662.56   1
   0   4  47-1364.85 1609.22   2
   0   4  47 -769.84 1737.09   1
   4  -4  47-1082.58 1304.61   3
   4  -4  47  137.90 2011.14   2
  -4   0  4450107.36 5558.13   2
  -4   0  4450775.90 6256.19   1
  -4   4 -4458548.67 6922.62   1
   0   4  4453335.70 5702.30   2
   0   4  4457552.21 5775.74   1
   4  -4  4452642.37 4484.64   3
   4  -4  4458179.68 6773.51   2
  -4   0  41  203.64 1614.46   2
  -4   0  41  709.86 2120.37   1
  -4   4 -41 1794.42 2516.89   1
   0   4  41 -837.65 1512.45   2
   0   4  41  546.32 1620.65   1
   4  -4  41  525.15 1362.68   3
   4  -4  41  610.65 1895.66   2
  -4   0  3816244.22 3563.51   2
  -4   0  3814475.07 3876.90   1
  -4   4 -3811347.61 3762.95   1
   0   4  3812505.57 3339.49   2
   0   4  3815448.41 3431.12   1
   4  -4  3815351.69 2804.57   3
   4  -4  3813526.66 3777.01   2
   4   0 -38 8946.07 1181.19   3
  -4   0  35 -372.15 1382.30   2
  -4   0  35  417.98 1869.09   1
  -4   4 -35   93.15 1638.72   1
   0   4  35  655.37 1522.82   2
   0   4  35 1036.31 1485.36   1
   4  -4  35  302.28 1304.64   3
   4  -4  35  600.84 1753.06   2
   4   0 -35  115.11  655.00   3
  -4   0  32 110141.   6742.   2
  -4   0  32 100153.   7109.   1
  -4   4 -32 108434.   7583.   1
   0   4  3299154.83 6537.11   2
   0   4  32 100511.   6182.   1
   4  -4  3294274.45 5402.20   3
   4  -4  3299732.69 7170.54   2
   4   0 -32 112487.   3341.   3
  -4   0  29  364.82 1211.48   2
  -4   0  29   18.90 1460.83   1
  -4   4 -29  171.17 1464.08   1
   0   4  29 -207.23 1180.31   2
   0   4  29   85.58 1084.08   1
   4  -4  29 -834.18  937.45   3
   4  -4  29  -72.45 1555.76   2
   4   0 -29  169.08  675.69   3
  -4   0  26 206761.   8271.   2
  -4   0  26 199597.   8991.   1
   0   4  26 193137.   8198.   2
   0   4  26 201423.   7672.   1
   4  -4  26 201071.   7502.   3
   4  -4  26 200426.   9073.   2
   4   0 -26 179491.   4275.   3
  -4   0  23  542.30 1275.55   2
  -4   0  23  -85.90 1260.94   1
  -4   4 -23 1224.32 1527.76   1
   0   4  23  275.17 1140.13   2
   0   4  23  721.50 1023.41   1
   4  -4  23 -118.91  942.23   3
   4  -4  23 -946.15 1037.04   2
   4   0 -23 -120.50  628.42   3
  -4   0  2072358.34 4507.33   2
  -4   0  2063893.61 4755.09   1
   0  -4 -2086863.46 5027.38   2
   0   4  2070734.44 3978.76   1
   4  -4  2062131.16 4091.14   3
   4  -4  2067126.43 4793.99   2
   4   0 -2078608.90 3048.18   3
  -4   0  17 -194.06  912.51   2
  -4   0  17 -354.32  962.77   1
  -4   4 -17    1.37  977.93   1
   0  -4 -17  166.41  910.94   2
   0   4  17  263.65  764.55   1
   4  -4  17 -606.00  790.68   3
   4  -4  17  227.00 1114.58   2
   4   0 -17 -309.05  622.62   3
  -4   0  14 122397.   5212.   2
  -4   0  14 121427.   5798.   1
  -4   4 -14 126015.   6056.   1
   0  -4 -14 117610.   5320.   2
   0   4  14 126041.   4179.   1
   4  -4  14 125926.   5489.   3
   4  -4  14 120268.   5530.   2
   4   0 -14 122949.   4071.   3
  -4   0  11   91.81  754.31   2
  -4   0  11   59.55 1005.54   1
  -4   4 -11   19.94  979.17   1
   0  -4 -11 -161.48  914.28   2
   0   4  11 -315.83  472.67   1
   4  -4  11  137.58  821.24   3
   4  -4  11   24.14  883.17   2
   4   0 -11  -79.52  678.50   3
  -4   0   8 768440.  12239.   2
  -4   0   8 772769.  12964.   1
  -4   4  -8 779150.  13813.   1
   0  -4  -8 742653.  12522.   2
   0   4   8 794675.   8851.   1
   4  -4   8 763449.  11576.   2
   4   0  -8 726840.  10765.   3
  -4   0   5  279.18  837.86   2
  -4   0   5 -362.71  809.05   1
  -4   4  -5  238.09 1022.64   1
   0  -4  -5   25.53  861.62   2
   4  -4   5  518.50  911.33   3
   4  -4   5  585.94  721.03   2
   4   0  -5 -133.86  745.38   3
  -4   0   2 214946.   6462.   2
  -4   0   2 209583.   6287.   1
  -4   4  -2 185181.   6533.   1
   0  -4  -2 176209.   6104.   2
   4  -4   2 208686.   6712.   3
   4  -4   2 206372.   4673.   2
   4   0  -2 189346.   5982.   3
  -4   0  -1 -290.91  762.78   2
  -4   0  -1 -694.35  829.18   1
  -4   4   1 -492.18  873.83   1
   0  -4   1   18.72  854.73   2
   0   4  -1  294.56  457.58   1
   4  -4  -1 -718.02  726.14   3
   4  -4  -1  343.77  493.95   2
   4   0   1 -586.61  835.20   3
  -4   0  -4 418177.   9146.   2
  -4   0  -4 416485.   8788.   1
  -4   4   4 370319.   5724.   2
  -4   4   4 379240.   9165.   1
   0  -4   4 398852.   9236.   2
   0   4  -4 438936.   6694.   1
   4  -4  -4 406492.   9364.   3
   4   0   4 400044.   9361.   3
  -4   0  -7  181.75  781.95   2
  -4   0  -7  104.54  921.01   1
  -4   4   7  449.88  975.76   1
   0  -4   7 -271.32  574.63   3
   0  -4   7 -164.18  811.29   2
   0   4  -7  374.54  728.96   1
   4  -4  -7  392.57  876.73   3
   4   0   7  -47.15  846.29   3
  -4   0 -10 402540.   9752.   2
  -4   0 -10 404959.   9176.   1
  -4   4  10 312427.   8711.   1
   0  -4  10 332173.   6674.   3
   0  -4  10 298623.   8558.   2
   0   4 -10 367015.   7994.   1
   4  -4 -10 409123.   9587.   3
   4   0  10 322202.   9108.   3
  -4   0 -13   18.26  915.21   1
  -4   4  13  117.21  407.08   2
  -4   4  13   65.71  890.93   1
   0  -4  13  421.45  614.10   3
   0  -4  13  -87.31  965.88   2
   0   4 -13  332.77  945.82   1
   4  -4 -13  -19.38  915.02   3
   4   0  13  346.59  919.22   3
   4   0  13  114.71  948.84   2
  -4   0 -1649928.93 3722.25   1
  -4   4  1665633.10 2645.13   2
  -4   4  1668446.53 4513.30   1
   0  -4  1671454.09 2939.97   3
   0  -4  1670451.09 4752.83   2
   0   4 -1672303.34 4413.68   1
   4  -4 -1649582.89 3616.40   3
   4   0  1664238.93 4455.19   3
   4   0  1666138.49 4580.90   2
  -4   0 -19 -305.34 1008.39   1
  -4   4  19  -46.34  608.59   2
  -4   4  19 -139.18  964.00   1
   0  -4  19  204.62  568.85   3
   0  -4  19  628.29 1216.35   2
   4  -4 -19  503.57 1059.24   3
   4   0  19 -640.93  736.82   3
   4   0  19 -146.08 1106.67   2
  -4   0 -2262511.26 4609.49   1
  -4   4  2260165.05 3358.79   2
  -4   4  2257143.28 4585.05   1
   0  -4  2259808.49 2432.49   3
   0  -4  2260805.09 4887.98   2
   4  -4 -2260514.70 4135.45   3
   4   0  2254243.21 4376.50   3
   4   0  2264903.57 5159.90   2
  -4   0 -25  496.68 1356.05   1
  -4   4  25 -228.28  874.88   2
  -4   4  25 -204.93 1194.10   1
   0  -4  25  344.52  545.36   3
   0  -4  25 -413.46 1136.62   2
   4  -4 -25  287.95 1098.43   3
   4   0  25  408.58 1170.21   3
   4   0  25 -579.79 1391.02   2
  -4   4  2828566.33 2911.40   2
  -4   4  2829619.57 4037.58   1
   0  -4  2828496.67 1552.62   3
   0  -4  2829476.08 4289.80   2
   4  -4 -2819131.13 2841.95   3
   4   0  2830060.31 3654.54   3
   4   0  2831575.51 4445.42   2
  -4   0 -31  -77.83 1435.43   1
  -4   4  31   41.57 1032.04   2
  -4   4  31  953.40 1459.91   1
   0  -4  31 -218.67  408.28   3
   0  -4  31  -53.54 1270.94   2
   4  -4 -31  181.19 1209.57   3
   4   0  31  223.10 1266.64   3
   4   0  31  -10.02 1451.43   2
  -4   0 -34 113527.   7447.   1
  -4   4  34 119802.   6375.   2
  -4   4  34 122293.   7810.   1
   0  -4  34 121127.   7957.   2
   4  -4 -34 119457.   6340.   3
   4   0  34 115033.   6979.   3
   4   0  34 122005.   8130.   2
  -4   0 -37  324.06 1870.76   1
  -4   4  37   38.69 1522.55   2
  -4   4  37 -470.46 1566.46   1
   0  -4  37 -855.62 1237.09   2
   0   4 -37  436.14 2015.96   1
   4  -4 -37 -416.40 1220.75   3
   4   0  37  916.33 1491.32   3
   4   0  37  735.64 1838.33   2
  -4   0 -4027979.88 4973.54   1
  -4   4  4035063.46 4022.22   2
  -4   4  4032123.28 5136.02   1
   0  -4  4035331.83 5520.17   2
   0   4 -4020854.81 4660.08   1
   4  -4 -4027795.26 3690.08   3
   4   0  4032694.50 4579.83   3
   4   0  4036227.15 5659.26   2
  -4   0 -43    0.25 1893.03   1
  -4   4  43  212.77 1562.49   2
  -4   4  43  972.72 2051.48   1
   0  -4  43 -894.83 1507.22   2
   0   4 -43-1337.85 2005.30   1
   4  -4 -43 -683.20 1431.95   3
   4   0  43  142.63 1591.44   3
   4   0  43  111.14 1810.78   2
  -4   0 -4624407.38 5103.24   1
  -4   4  4627150.29 4516.24   2
  -4   4  4626279.00 5247.86   1
   0  -4  4625222.79 5319.22   2
   0   4 -4625578.32 5709.10   1
   4  -4 -4625837.79 3800.32   3
   4   0  4623146.86 4307.32   3
   4   0  4621701.95 5077.58   2
  -4   0 -49  134.42 2547.82   1
  -4   4  49 -604.46 1620.72   2
  -4   4  49  499.22 2364.84   1
   0  -4  49 -237.10 1964.32   2
   0   4 -49 -258.17 2377.33   1
   4  -4 -49  349.24 1690.22   3
   4   0  49  146.81 1775.58   3
   4   0  49  885.08 2530.19   2
  -4   0 -5243771.64 6961.02   1
  -4   4  5236864.57 5574.70   2
  -4   4  5235227.12 6387.42   1
   0  -4  5229511.34 6176.13   2
   0   4 -5227532.50 6292.05   1
   4  -4 -5245560.99 4713.54   3
   4   0  5232696.41 5042.21   3
   4   0  5229785.05 6137.30   2
  -4   0 -55  619.63 2752.18   1
  -4   4  55 -835.33 1855.34   2
  -4   4  55  325.74 2336.07   1
   0  -4  55 -205.25 2496.92   2
   0   4 -55  262.56 2764.70   1
   4   0  55  -10.49 1780.43   3
   4   0  55   78.21 2159.35   2
  -4   0 -5810272.90 4346.57   1
  -4   4  5817406.04 4594.94   2
  -4   4  5816194.63 4933.96   1
   0  -4  5811214.50 4400.18   2
   0   4 -5811522.88 4790.77   1
   4   0  5817336.88 4199.80   3
   4   0  5813283.32 4732.82   2
  -4   0 -61-1398.60 2726.63   1
  -4   4  61  778.02 2230.04   2
  -4   4  61-1390.85 2383.26   1
   0  -4  61 -615.62 2620.35   2
   0   4 -61-1193.67 2760.74   1
   4   0  61  735.72 2639.63   2
  -4   0 -64 2472.26 3559.67   1
  -4   4  64 5341.95 3219.54   2
  -4   4  64 2766.58 3352.69   1
   0  -4  64 2849.29 3632.25   2
   0   4 -64 4032.14 3851.04   1
   4   0  64 3397.48 3766.66   2
  -4   0 -67 2100.42 3892.96   1
  -4   4  67-1542.90 2164.75   2
  -4   4  67 -327.27 2678.25   1
   0  -4  67-1485.26 2784.47   2
   0   4 -67  105.62 3487.34   1
   4   0  67 -505.75 3067.89   2
  -4   0 -70 3897.90 4040.80   1
  -4   4  70 3805.29 3228.02   2
  -4   4  70 1665.45 3561.51   1
   0  -4  70 2342.20 4030.18   2
   0   4 -70 1199.47 4097.13   1
   4   0  70 1857.20 3575.99   2
  -4   0 -73 -539.89 3484.87   1
  -4   4  73    9.48 2603.65   2
  -4   4  73  223.63 3260.98   1
   0  -4  73 1819.91 4183.70   2
   0   4 -73 1513.60 4422.45   1
   4   0  73  436.86 3529.67   2
  -4   0 -76 3957.11 4546.03   1
  -4   4  76 2739.83 3944.42   1
   0  -4  76 3315.67 4377.87   2
   0   4 -76 4416.63 5461.87   1
   4   0  76 2211.26 4012.80   2
  -4   0 -79  241.82 3696.54   1
   0  -4  79  754.67 3474.56   2
   0   4 -79 2946.95 4794.28   1
   4   0  79 -498.94 3793.54   2
  -5   4  78 2402.75 3931.86   1
  -4  -1 -78 2191.27 4426.65   1
  -1   5 -78 1374.76 5099.63   1
   1  -5  78  -87.23 3568.46   2
   4   1  78    5.25 3653.82   2
  -5   4  75 1438.12 3895.34   1
  -4  -1 -75 -866.58 3484.38   1
  -1   5 -75-1046.44 4398.02   1
   1  -5  75 -623.57 3472.37   2
   4   1  75-2481.51 2794.17   2
  -5   4  72 4125.70 4444.02   1
  -4  -1 -72 1868.24 3972.44   1
  -1   5 -72 4692.07 4946.73   1
   1  -5  72 5157.18 4238.27   2
   4   1  72 5647.45 4313.44   2
  -5   4  69  547.98 3048.12   1
  -4  -1 -69  -90.15 3219.73   1
  -1   5 -69  957.65 4224.18   1
   1  -5  69 -547.54 3176.14   2
   4   1  69-1009.40 2425.17   2
  -5   4  66 1755.56 2834.85   2
  -5   4  66 3417.37 3547.47   1
  -4  -1 -66 2923.52 3607.89   1
  -1   5 -66  960.88 4199.37   1
   1  -5  66 2866.25 3754.70   2
   4   1  66 1800.32 3530.30   2
  -5   4  63 1087.00 2491.53   2
  -5   4  63  -29.47 2979.54   1
  -4  -1 -63 1666.20 3175.66   1
  -1   5 -63  418.13 3133.24   1
   1  -5  63 2105.74 3298.32   2
   4   1  63 1797.56 3056.65   2
  -5   4  60 9428.07 3535.20   2
  -5   4  60 9505.78 3534.68   2
  -5   4  60 9606.39 4388.07   1
  -4  -1 -60 5112.45 3759.53   1
  -1   5 -60 8539.67 4845.43   1
   1  -5  60 5981.04 3775.96   2
   4   1  60 5703.50 3676.58   2
  -5   4  57  891.02 2233.94   2
  -5   4  57  378.63 2457.40   1
  -4  -1 -57   24.44 2789.20   1
  -1   5 -57  617.36 3050.62   1
   1  -5  57  112.04 2383.72   2
   4   1  57  641.12 2390.55   2
  -5   4  5440105.28 5872.95   2
  -5   4  5438698.12 6843.27   1
  -4  -1 -5428829.66 5929.69   1
  -1   5 -5444100.75 7773.07   1
   1  -5  5438033.61 7155.44   2
   4   1  5445119.36 6011.59   3
   4   1  5427566.76 6227.86   2
  -5   4  51 5635.92 2988.11   2
  -5   4  51 7118.21 3622.24   1
  -4  -1 -51 5094.33 3379.48   1
  -1   5 -51 8731.54 4153.75   1
   1  -5  51 2697.35 2898.59   2
   4   1  51 4452.88 2612.60   3
   4   1  51 6078.40 3609.50   2
  -5   4  4852082.05 5557.36   2
  -5   4  4856013.54 6810.36   1
  -4  -1 -4853283.73 6365.91   1
  -1   5 -4856213.24 6986.42   1
   1  -5  4853307.39 7436.63   2
   4   1  4853550.87 5762.71   3
   4   1  4853563.88 6627.80   2
   5  -4 -4861176.16 5056.90   3
  -5   4  4517700.10 3804.16   2
  -5   4  4519376.49 4851.40   1
  -4  -1 -4515190.67 4255.58   1
  -1   5 -4521021.11 5178.38   1
   1  -5  4515076.11 4329.40   2
   4   1  4516274.04 3867.77   3
   4   1  4515744.86 4527.15   2
   5  -4 -4514106.00 2989.22   3
  -5   4  4221058.88 3820.10   2
  -5   4  4224107.52 5037.15   1
  -4  -1 -4220315.19 4407.02   1
  -1   5 -4219527.90 4794.42   1
   1  -5  4217695.26 4486.87   2
   4   1  4219775.05 4127.52   3
   4   1  4222598.69 5075.94   2
   5  -4 -4219664.69 3310.23   3
  -5   4  39 9586.79 2633.60   2
  -5   4  39 8108.90 3150.39   1
  -4  -1 -39 9070.44 3042.96   1
  -1   5 -39 9918.25 3456.96   1
   1  -5  39 8146.29 1332.84   3
   1  -5  39 7149.15 2992.02   2
   4   1  39 8887.32 2964.60   3
   4   1  39 6313.02 2907.53   2
   5  -4 -39 5953.33 2157.76   3
  -5   4  3673180.45 5183.95   2
  -5   4  3681514.15 6881.99   1
  -4  -1 -3679894.41 6483.68   1
  -1   5 -3665378.19 6462.38   1
   1  -5  3671771.02 3146.68   3
   1  -5  3669879.33 6578.38   2
   4   1  3678344.78 6197.45   3
   4   1  3683291.35 7045.71   2
   5  -4 -3678943.50 5234.51   3
  -5   4  33 6403.51 2055.50   2
  -5   4  33 4229.21 2237.44   1
  -4  -1 -33 4800.28 2332.41   1
  -1   5 -33 3130.95 2284.35   1
   1  -5  33 6321.39 1279.55   3
   1  -5  33 3978.19 2282.91   2
   4   1  33 3392.73 2042.36   3
   4   1  33 5481.98 2508.30   2
   5  -4 -33 4740.39 1929.35   3
  -5   4  3058964.89 4061.53   2
  -5   4  3062866.79 5644.34   1
  -1   5 -3060887.00 5670.83   1
   1  -5  3066722.09 3144.07   3
   1  -5  3064495.82 5808.17   2
   4   1  3063449.16 5362.15   3
   4   1  3064295.24 5801.77   2
   5  -4 -3050595.26 4065.27   3
  -5   4  2767894.45 3981.87   2
  -5   4  2762115.45 5338.77   1
  -4  -1 -2775502.23 5368.91   1
  -1   5 -2769850.47 5650.76   1
   1  -5  2766213.34 3183.08   3
   1  -5  2763875.57 5508.10   2
   4   1  2769153.83 5402.58   3
   4   1  2775130.14 6032.18   2
   5  -4 -2771458.62 4674.30   3
  -5   4  2417075.62 1992.97   2
  -5   4  2418401.83 3409.23   1
  -4  -1 -2416647.07 2916.58   1
  -1   5 -2424704.24 3746.84   1
   1  -5  2418298.14 1880.99   3
   1  -5  2421392.95 3697.54   2
   4   1  2419217.74 3336.01   3
   4   1  2418136.99 3424.40   2
   5  -4 -2419473.82 2813.32   3
  -5   4  21 6055.25 1291.04   2
  -5   4  21 4472.31 1930.86   1
  -4  -1 -21 9306.19 2283.07   1
  -1   5 -21 7755.93 2286.80   1
   1  -5  21 6587.55 1405.60   3
   1  -5  21 7002.52 2339.63   2
   4   1  21 4705.98 1947.95   3
   4   1  21 5297.88 2176.30   2
   5  -4 -21 9073.11 2157.22   3
  -5   4  1815235.66 1475.24   2
  -5   4  1813654.68 2859.41   1
  -4  -1 -1821804.28 2694.68   1
  -1   5 -1816417.29 2750.48   1
   1  -5  1815318.20 1901.78   3
   1  -5  1813348.60 2726.43   2
   4   1  1813289.45 2741.44   3
   4   1  1812201.44 2735.76   2
   5  -4 -1819112.20 2672.37   3
  -5   4  1529582.89 1567.80   2
  -5   4  1528459.38 3312.88   1
  -4  -1 -1530545.93 3287.15   2
  -4  -1 -1527616.04 2791.15   1
  -1   5 -1527074.09 2856.52   1
   1  -5  1531567.15 2479.95   3
   1  -5  1529676.60 3251.08   2
   4   1  1529372.77 3253.28   3
   5  -4 -1530234.79 2968.49   3
  -5   4  1239367.76 3706.47   1
  -4  -1 -1239890.48 3631.40   2
  -4  -1 -1238226.65 3033.57   1
  -1   5 -1243171.62 3224.28   1
   1  -5  1238948.50 2779.64   3
   1  -5  1236087.65 3371.56   2
   4   1  1238394.77 3565.95   3
   5  -4 -1238694.34 3293.65   3
  -5   4   918031.45 2778.04   1
  -4  -1  -915304.23 2518.37   2
  -4  -1  -913562.36 1998.48   1
  -1   5  -915231.58 1966.97   1
   1  -5   917110.20 1973.63   3
   1  -5   917720.46 2612.82   2
   4   1   914260.32 2514.17   3
   5  -4  -916904.17 2535.03   3
  -5   4   6 4545.91 1726.96   1
  -4  -1  -6 8617.85 1969.61   2
  -4  -1  -6 9218.96 1691.54   1
  -1   5  -6 9763.46 1486.15   1
   1  -5   6 5704.48 1411.23   3
   1  -5   6 6004.38 1747.43   2
   4   1   6 5763.47 1806.55   3
   5  -4  -610339.56 2161.54   3
  -5   4   3 284086.   8801.   1
  -4  -1  -3 280020.   8351.   2
  -4  -1  -3 292017.   7147.   1
  -1   5  -3 298867.   6059.   1
   1  -5   3 271310.   7419.   3
   1  -5   3 274389.   7836.   2
   4   1   3 272856.   8081.   3
   5  -4  -3 280446.   8317.   3
  -5   4   0 338754.   9555.   1
  -4  -1   0 370599.   9581.   2
  -4  -1   0 351030.   7880.   1
  -1   5   0 394037.   6602.   1
   1  -5   0 332724.   8482.   3
   1  -5   0 327610.   8388.   2
   4   1   0 336065.   8609.   3
   5  -4   0 348425.   9297.   3
   5  -4   0 353382.   5954.   2
  -5   4  -3 323142.   9435.   1
  -4  -1   3 316769.   8832.   2
  -4  -1   3 301335.   7502.   1
  -1   5   3 311732.   5474.   1
   1  -5  -3 324642.   8325.   2
   4   1  -3 314950.   7978.   3
   5  -4   3 311121.   8844.   3
   5  -4   3 309355.   6429.   2
  -4  -1   6 195664.   7030.   2
  -4  -1   6 194635.   6308.   1
  -1   5   6 199662.   4302.   1
   1  -5  -6 191230.   6458.   2
   4   1  -6 182769.   5832.   3
   5  -4   6 178004.   6798.   3
   5  -4   6 200858.   5840.   2
  -5   4  -9 116759.   5974.   1
  -4  -1   9 113235.   5444.   2
  -4  -1   9 111563.   5099.   1
  -1   5   9 120421.   3581.   1
   1  -5  -9 110920.   5013.   2
   4   1  -9 116800.   4468.   3
   5  -4   9 109258.   5471.   3
   5  -4   9 113928.   4892.   2
  -5   4 -12 248564.   8817.   1
  -4  -1  12 272368.   8423.   2
  -4  -1  12 282009.   8418.   1
  -1   5  12 278527.   6038.   1
   1  -5 -12 234176.   7273.   2
   4   1 -12 252265.   6171.   3
   5  -4  12 272083.   8653.   3
   5  -4  12 264649.   7997.   2
  -5   4 -15 4496.11 1895.39   1
  -4  -1  15 5711.46 1782.25   2
  -4  -1  15 6880.40 2003.52   1
  -1   5  15 7011.91 1429.43   1
   1  -5 -15 5104.08 1596.96   2
   4   1 -15 5079.57 1209.65   3
   5  -4  15 6246.07 1870.27   3
   5  -4  15 7256.07 2015.74   2
  -5   4 -18 165138.   7745.   1
  -4  -1  18 156560.   6874.   2
  -4  -1  18 147669.   6848.   1
  -1   5  18 160577.   5655.   1
   1  -5 -18 158804.   6371.   2
   4   1 -18 175640.   4547.   3
   5  -4  18 149313.   6754.   3
   5  -4  18 152128.   6994.   2
  -5   4 -2137045.59 4125.50   1
  -4  -1  2129377.17 3279.94   2
  -4  -1  2131369.19 3585.35   1
  -1   5  2132677.18 2957.24   1
   1  -5 -2135795.55 3345.26   2
   4   1 -2133717.28 1959.72   3
   5  -4  2133494.82 3442.53   3
   5  -4  2133433.14 3684.23   2
  -5   4 -24 332836.  11833.   1
  -4  -1  24 362319.  11216.   2
  -4  -1  24 347581.  11479.   1
  -1   5  24 362098.   9853.   1
   1  -5 -24 348157.  10141.   2
   4   1 -24 367169.   5607.   3
   5  -4  24 388412.  11225.   3
   5  -4  24 384018.  12377.   2
  -5   4 -2714327.85 3448.14   1
  -4  -1  2711082.54 2792.96   2
  -4  -1  2711899.54 2958.70   1
  -1   5  2714993.44 2897.61   2
  -1   5  2712698.09 2564.62   1
   5  -4  2711347.53 2640.01   3
   5  -4  2714164.47 3332.34   2
  -5   4 -30 285114.  11989.   1
  -4  -1  30 279392.  10760.   2
  -4  -1  30 290090.  11529.   1
  -1   5  30 264826.   9897.   2
  -1   5  30 278312.   9804.   1
   5  -4  30 259934.   9512.   3
   5  -4  30 279029.  11687.   2
  -5   4 -3317741.97 4132.52   1
  -4  -1  3321532.06 3927.13   2
  -4  -1  3319018.31 3974.76   1
  -1   5  3319106.04 3485.65   2
  -1   5  3322334.50 3584.31   1
   5  -4  3320179.47 3351.56   3
   5  -4  3319377.15 4131.65   2
  -4  -1  3634772.81 4817.09   2
  -4  -1  3640625.30 5521.13   1
  -1   5  3632861.40 4005.21   2
  -1   5  3640547.39 4370.40   1
   5  -4  3637745.36 3986.54   3
   5  -4  3634151.18 5240.90   2
  -5   4 -39 6044.75 2954.73   1
  -4  -1  39 8930.38 3041.85   2
  -4  -1  39 8840.37 3364.87   1
  -1   5  39 5752.88 2433.52   2
  -1   5  39 6317.66 2621.42   1
   5  -4  39 9322.18 2587.01   3
   5  -4  39 7533.35 3159.23   2
  -4  -1  4238226.13 5495.87   2
  -4  -1  4241798.60 6202.15   1
  -1   5  4232926.60 4906.27   2
  -1   5  4240293.41 4829.29   1
   5  -4  4233608.46 3997.45   3
   5  -4  4236168.45 6020.37   2
  -5   4 -45 4513.37 3248.84   1
  -4  -1  45 7889.91 3204.79   2
  -4  -1  45 6573.37 3272.81   1
  -1   5  45 8000.34 3063.60   2
  -1   5  45 8830.60 3253.85   1
   5  -4  45 7589.69 2539.56   3
   5  -4  45 8087.29 3693.46   2
  -5   4 -4841182.89 6960.08   1
  -4  -1  4832496.03 5635.07   2
  -4  -1  4834783.57 6274.26   1
  -1   5  4834642.91 5400.77   2
  -1   5  4833285.20 5383.92   1
   5  -4  4835007.45 4148.20   3
   5  -4  4840966.29 6819.13   2
  -5   4 -51  888.33 2655.16   1
  -4  -1  51 1427.56 2326.46   2
  -4  -1  51  -58.23 2414.43   1
  -1   5  51 -738.67 1807.71   2
  -1   5  51 1612.46 2409.35   1
   5  -4  51 -160.93 1617.32   3
   5  -4  51  868.74 2665.33   2
  -5   4 -5412216.94 4674.34   1
  -4  -1  54 6307.42 3562.89   2
  -4  -1  54 8183.72 3772.12   1
  -1   5  54 6867.20 3329.55   2
  -1   5  54 5589.17 3031.90   1
   5  -4  54 5277.07 2243.79   3
   5  -4  54 4812.21 3366.22   2
  -5   4 -57 1327.73 3194.14   1
  -4  -1  57 1275.33 2637.75   2
  -4  -1  57  836.67 2822.31   1
  -1   5  57  648.65 2167.75   2
  -1   5  57  710.78 2489.86   1
   5  -4  57  564.02 2670.53   2
  -5   4 -60   94.56 2945.45   1
  -4  -1  60-1812.81 2391.49   2
  -4  -1  60  901.42 3001.52   1
  -1   5  60 -881.70 2004.46   2
   5  -4  60  444.63 2441.55   2
  -5   4 -63 1586.22 3775.84   1
  -4  -1  63 2640.58 3158.44   2
  -4  -1  63 1681.53 3285.09   1
  -1   5  63 2812.38 2787.93   2
   1  -5 -63   98.93 3306.45   1
   5  -4  63 4212.91 3489.39   2
  -5   4 -66 2635.93 4727.06   1
  -4  -1  66 2961.80 3729.09   2
  -4  -1  66 2471.33 3676.55   1
  -1   5  66 2582.83 3202.59   2
   5  -4  66 2645.96 3475.18   2
  -5   4 -69  765.70 3427.36   1
  -4  -1  69 -592.81 2761.43   2
  -4  -1  69 3338.95 3758.10   1
  -1   5  69  586.17 3037.50   2
   1  -5 -69 1061.49 3615.75   1
   5  -4  69  677.22 3248.84   2
  -5   4 -72  269.00 3938.01   1
  -4  -1  72 3078.73 3494.05   2
  -4  -1  72 1617.22 3770.85   1
  -1   5  72 -362.07 2810.44   2
   1  -5 -72 2397.38 4133.80   1
   5  -4  72 -282.11 3304.15   2
  -5   4 -75 1236.17 3985.70   1
  -4  -1  75 -773.50 2946.52   2
  -1   5  75 -814.16 2759.07   2
   1  -5 -75 1622.39 4305.30   1
   5  -4  75 -802.75 3348.31   2
  -5   4 -78-2762.40 4272.55   1
  -4  -1  78 -157.07 3320.80   2
  -1   5  78 1773.74 3810.68   2
   1  -5 -78 -331.24 4448.46   1
   4   1 -78  445.01 5193.03   1
   5  -4  78 1811.10 4127.67   2
  -5   3  79 -913.58 3273.63   1
  -3  -2 -79 -464.67 4070.71   1
  -2   5 -79 -823.52 4610.26   1
   2  -5  79 1551.78 3785.92   2
   3   2  79   77.59 3142.78   2
  -5   3  76  765.37 3749.13   1
  -3  -2 -76-2445.98 3461.74   1
  -2   5 -76 2398.95 5077.85   1
   2  -5  76  592.14 3904.87   2
   3   2  76-1950.07 2803.06   2
  -5   3  73  207.61 3358.72   1
  -3  -2 -73 3752.41 4221.13   1
  -2   5 -73 3260.60 5319.62   1
   2  -5  73 2443.45 4107.77   2
   3   2  73 1710.50 3195.22   2
  -5   3  70 1060.66 2653.61   2
  -5   3  70  823.97 3513.49   1
  -3  -2 -70  989.51 3436.81   1
  -2   5 -70 3897.80 4436.29   1
   2  -5  70 3881.80 4247.13   2
   3   2  70 2310.45 3276.98   2
  -5   3  67-1415.94 1985.02   2
  -5   3  67 1796.73 3124.00   1
  -3  -2 -67 2456.65 3568.02   1
  -2   5 -67  435.90 3787.29   1
   2  -5  67  450.20 2933.06   2
   3   2  67 2379.33 3323.12   2
  -5   3  64  440.55 2396.16   2
  -5   3  64 1619.35 2826.67   1
  -3  -2 -64-1447.40 2837.56   1
  -2   5 -64 1557.78 3687.83   1
   2  -5  64 -795.35 2727.00   2
   3   2  64 -153.51 2460.82   2
  -5   3  61  133.52 2336.41   2
  -5   3  61 1687.52 3023.11   1
  -3  -2 -61 1070.93 3075.71   1
  -2   5 -61  148.96 3579.91   1
   2  -5  61  894.84 2918.96   2
   3   2  61  960.29 2876.35   2
  -5   3  5811831.43 4074.48   2
  -5   3  5812105.15 4721.02   1
  -3  -2 -5811841.53 4560.84   1
  -2   5 -5810777.12 4871.59   1
   2  -5  5814937.98 5133.05   2
   3   2  5810834.82 4314.80   2
  -5   3  55 1192.00 2217.29   2
  -5   3  55  903.44 2699.52   1
  -3  -2 -55 1838.87 3037.42   1
  -2   5 -55 3115.28 3297.27   1
   2  -5  55 1144.09 2890.66   2
   3   2  55  898.37 2280.22   2
  -5   3  5244314.46 6060.38   2
  -5   3  5239469.44 6784.45   1
  -3  -2 -5240798.93 6620.58   1
  -2   5 -5237730.02 7151.25   1
   2  -5  5242074.05 7300.49   2
   3   2  5239659.54 6798.94   2
  -5   3  49 2147.41 2246.58   2
  -5   3  49 2703.67 2659.09   1
  -3  -2 -49 1409.66 2667.41   1
  -2   5 -49 1146.12 2763.64   1
   2  -5  49 2155.78 2688.73   2
   3   2  49 1330.75 2395.08   2
  -5   3  4633573.90 4924.61   2
  -5   3  4631400.59 5871.93   1
  -3  -2 -4629137.29 5310.39   1
  -2   5 -4625779.61 5712.07   1
   2  -5  4633305.25 5981.20   2
   3   2  4635886.21 5235.75   3
   3   2  4636471.81 6047.61   2
   5  -3 -4632369.30 3523.09   3
  -5   3  4338597.48 4526.47   2
  -5   3  4338640.15 6083.17   1
  -3  -2 -4333317.30 5300.36   1
  -2   5 -4331299.78 5919.87   1
   2  -5  4338753.54 2942.68   3
   2  -5  4336972.22 5974.14   2
   3   2  4333630.21 4995.16   3
   3   2  4342265.63 6145.91   2
   5  -3 -4339162.84 3705.76   3
  -5   3  40 5269.45 2268.49   2
  -5   3  40 5930.92 2954.19   1
  -3  -2 -40 6421.85 2792.60   1
  -2   5 -40 6503.08 3250.03   1
   2  -5  40 6602.72 1655.34   3
   2  -5  40 6811.79 3089.31   2
   3   2  40 7165.01 2708.46   3
   3   2  40 8335.07 3233.95   2
   5  -3 -40 6558.71 2016.03   3
  -5   3  37 2219.46 1653.05   2
  -5   3  37 2799.28 2238.77   1
  -3  -2 -37 2752.35 2123.44   1
  -2   5 -37 2278.57 2309.95   1
   2  -5  37 2098.17 1183.12   3
   2  -5  37 4220.42 2470.30   2
   3   2  37 2063.55 1883.17   3
   3   2  37 1335.71 1933.13   2
   5  -3 -37 3670.24 1731.85   3
  -5   3  34 106977.   6122.   2
  -5   3  34 108729.   7616.   1
  -3  -2 -34 112642.   7180.   1
  -2   5 -3495230.77 7408.07   1
   2  -5  34 101370.   4436.   3
   3   2  34 114838.   7359.   3
   3   2  34 107071.   7612.   2
   5  -3 -34 102833.   5335.   3
  -5   3  31 1803.74 1410.65   2
  -5   3  31 1588.60 1848.95   1
  -3  -2 -31 2168.43 1799.41   1
  -2   5 -31 1031.15 1825.85   1
   2  -5  31 1489.80 1088.12   3
   2  -5  31 1494.62 1847.98   2
   3   2  31 1384.28 1647.30   3
   3   2  31  730.81 1699.30   2
   5  -3 -31 2570.69 1440.19   3
  -5   3  2869677.90 4384.18   2
  -5   3  2876071.66 5996.75   1
  -3  -2 -2879397.72 5408.49   1
  -2   5 -2874958.88 6010.32   1
   2  -5  2881888.85 3962.60   3
   2  -5  2871612.02 5805.65   2
   3   2  2879126.35 5768.06   3
   3   2  2873199.17 5843.52   2
   5  -3 -2883485.08 4701.02   3
  -5   3  2549443.69 3449.87   2
  -5   3  2554733.03 4993.13   1
  -3  -2 -2555115.96 4314.08   1
  -2   5 -2551935.95 4763.88   1
   2  -5  2554753.51 3335.67   3
   2  -5  2553840.62 4873.97   2
   3   2  2547713.52 4429.40   3
   3   2  2554852.54 4921.99   2
   5  -3 -2554749.03 3841.79   3
  -5   3  2238284.77 2863.92   2
  -5   3  2235382.46 3895.26   1
  -3  -2 -2233273.27 3254.81   1
  -2   5 -2234601.19 3828.07   1
   2  -5  2240297.09 2894.60   3
   2  -5  2240811.54 4109.96   2
   3   2  2236286.46 3808.95   3
   3   2  2235511.03 3949.05   2
   5  -3 -2241657.61 3364.35   3
  -5   3  1928574.94 2262.29   2
  -5   3  1927014.83 3680.79   1
  -3  -2 -1924913.49 3437.41   2
  -3  -2 -1920809.47 2482.91   1
  -2   5 -1925283.87 3071.79   1
   2  -5  1931542.96 2607.09   3
   2  -5  1927745.82 3307.28   2
   3   2  1924859.39 3446.21   3
   5  -3 -1921920.97 2514.83   3
  -5   3  1613565.42 1476.70   2
  -5   3  1613688.74 2706.13   1
  -3  -2 -16 7960.95 2147.85   2
  -3  -2 -16 9813.48 1803.78   1
  -2   5 -1610689.26 2253.03   1
   2  -5  1613789.19 1966.31   3
   2  -5  1614185.63 2669.20   2
   3   2  1614824.31 2721.44   3
   5  -3 -16 8242.72 1874.82   3
  -5   3  13 253044.   5112.   2
  -5   3  13 239708.   8559.   1
  -3  -2 -13 232441.   8190.   2
  -3  -2 -13 249616.   6508.   1
   2  -5  13 244889.   6883.   3
   2  -5  13 230238.   7843.   2
   3   2  13 237615.   8331.   3
   5  -3 -13 235291.   7262.   3
  -5   3  1038041.44 1839.58   2
  -5   3  1036350.02 3412.73   1
  -3  -2 -1026463.56 2958.46   2
  -3  -2 -1025743.97 2170.28   1
  -2   5 -1023818.02 2411.21   1
   2  -5  1038224.25 2873.57   3
   2  -5  1032718.68 2961.84   2
   3   2  1034983.08 3243.20   3
   5  -3 -1025201.71 2608.77   3
  -5   3   7 1984.47  651.77   2
  -5   3   7 1218.00 1177.25   1
  -3  -2  -7 -416.43  776.73   2
  -3  -2  -7  153.81  766.68   1
  -2   5  -7  276.53  822.52   1
   2  -5   7 2272.75 1143.96   3
   2  -5   7 1506.20 1070.11   2
   3   2   7 1812.21 1290.05   3
   5  -3  -7  491.56  899.23   3
  -5   3   4 499009.   7068.   2
  -5   3   4 467810.  11077.   1
  -3  -2  -4 461689.  10718.   2
  -3  -2  -4 459289.   7504.   1
  -2   5  -4 484503.   8889.   1
   2  -5   4 479035.   9810.   3
   2  -5   4 441349.   9139.   2
   3   2   4 455516.  10191.   3
   5  -3  -4 468846.  10234.   3
  -5   3   1 209073.   4661.   2
  -5   3   1 191153.   7110.   1
  -3  -2  -1 188863.   6883.   2
  -3  -2  -1 193048.   4872.   1
  -2   5  -1 192625.   5417.   1
   2  -5   1 209146.   6626.   3
   2  -5   1 198580.   5894.   2
   3   2   1 205879.   6587.   3
   5  -3  -1 183196.   6490.   3
  -5   3  -255176.31 4028.53   1
  -3  -2   249885.97 3691.91   2
  -3  -2   255404.42 2812.66   1
  -2   5   251765.41 2845.88   1
   2  -5  -252066.54 3473.44   3
   2  -5  -249211.43 2992.45   2
   3   2  -253508.34 3261.31   3
   5  -3   253953.02 3673.35   3
   5  -3   252941.68 2702.84   2
  -5   3  -558155.07 4100.10   1
  -3  -2   542420.70 3490.28   2
  -3  -2   543547.39 2719.45   1
  -2   5   546030.70 2662.16   1
   2  -5  -553915.26 3668.34   3
   2  -5  -554517.83 3142.89   2
   3   2  -555836.14 3176.05   3
   5  -3   542603.76 3446.07   3
   5  -3   544449.20 2829.20   2
  -5   3  -813262.55 2524.31   1
  -3  -2   811359.14 2217.93   2
  -3  -2   8 9977.48 1711.13   1
  -2   5   811662.73 1575.26   1
   2  -5  -811501.74 2143.63   3
   2  -5  -812805.79 1821.56   2
   3   2  -811081.75 1577.32   3
   5  -3   8 9093.94 2057.12   3
   5  -3   811510.67 1910.14   2
  -5   3 -11 101450.   5574.   1
  -3  -2  1179753.46 4687.17   2
  -3  -2  1180469.88 4148.69   1
  -2   5  1180646.05 3701.79   1
   2  -5 -1185220.56 4845.97   3
   2  -5 -1195272.58 4170.19   2
   3   2 -1196992.51 3628.56   3
   5  -3  1176633.21 4670.12   3
   5  -3  1181101.40 4464.34   2
  -5   3 -14 4321.25 1824.04   1
  -3  -2  14 4293.72 1621.10   2
  -3  -2  14 4067.69 1543.35   1
  -2   5  14 4848.15 1399.96   1
   2  -5 -14 4076.79 1585.40   3
   2  -5 -14 4491.67 1362.77   2
   3   2 -14 5066.31 1055.86   3
   5  -3  14 3994.21 1659.76   3
   5  -3  14 4288.18 1639.42   2
  -5   3 -17 6809.49 2226.87   1
  -3  -2  17 4860.38 1843.63   2
  -3  -2  17 4583.14 1770.21   1
  -2   5  17 4444.07 1471.76   1
   2  -5 -17 5155.36 1479.38   2
   3   2 -17 5922.51  982.98   3
   5  -3  17 3704.09 1578.76   3
   5  -3  17 5391.45 1911.27   2
  -5   3 -2031642.98 3723.55   1
  -3  -2  2030215.85 3355.87   2
  -3  -2  2028813.67 3283.12   1
  -2   5  2031579.23 2988.92   1
   2  -5 -2029228.26 2729.45   2
   5  -3  2029820.65 3315.26   3
   5  -3  2027664.94 3438.13   2
  -5   3 -2321115.73 3533.28   1
  -3  -2  2324050.06 3476.45   2
  -3  -2  2326373.46 3616.65   1
  -2   5  2323296.49 2690.29   2
  -2   5  2325597.14 2984.03   1
   5  -3  2323434.38 3295.22   3
   5  -3  2326712.76 3819.27   2
  -5   3 -2660605.05 5282.16   1
  -3  -2  2661874.09 5037.54   2
  -3  -2  2663394.52 5180.85   1
  -2   5  2653315.34 4033.96   2
  -2   5  2659612.95 4475.66   1
   5  -3  2654755.73 4538.62   3
   5  -3  2656519.77 5189.84   2
  -5   3 -29 3676.87 2199.23   1
  -3  -2  29 1933.74 1660.96   2
  -3  -2  29  963.93 1622.36   1
  -2   5  29 3113.46 1606.75   2
  -2   5  29 2074.21 1559.03   1
   5  -3  29 1481.99 1603.62   3
   5  -3  29 2476.91 1872.85   2
  -5   3 -3227384.71 4604.08   1
  -3  -2  3234481.91 4272.73   2
  -3  -2  3231517.68 4622.67   1
  -2   5  3234921.74 3750.06   2
  -2   5  3228769.76 3933.22   1
   5  -3  3230089.87 3679.25   3
   5  -3  3238743.24 5226.59   2
  -5   3 -35 5093.75 2704.32   1
  -3  -2  35 8432.83 2910.87   2
  -3  -2  35 7670.59 2841.81   1
  -2   5  35 8816.94 2627.83   2
  -2   5  35 7382.09 2597.95   1
   5  -3  35 8337.33 2540.55   3
   5  -3  35 9225.67 3190.48   2
  -3  -2  38 8680.91 3105.24   2
  -3  -2  3812113.16 3506.33   1
  -2   5  38 9463.48 2825.99   2
  -2   5  38 9475.25 2922.08   1
   5  -3  38 9302.19 2720.63   3
   5  -3  38 8403.76 3091.90   2
  -5   3 -41 8510.28 3521.38   1
  -3  -2  4114570.58 4033.95   2
  -3  -2  4110633.19 3697.72   1
  -2   5  4110212.63 3013.06   2
  -2   5  4110221.69 3080.44   1
   5  -3  4111499.63 2933.42   3
   5  -3  41 8569.55 3314.74   2
  -5   3 -4412683.30 4253.89   1
  -3  -2  4415923.71 4277.14   2
  -3  -2  4412210.32 3861.91   1
  -2   5  4410647.35 3196.54   2
  -2   5  4416968.61 4083.92   1
   5  -3  4415062.97 3319.36   3
   5  -3  44 9262.45 3643.38   2
  -5   3 -47 5933.24 3589.38   1
  -3  -2  47 7404.05 3193.03   2
  -3  -2  47 4484.95 2960.68   1
  -2   5  47 9426.66 3330.42   2
  -2   5  47 9211.57 3402.75   1
   5  -3  47 6159.43 2508.63   3
   5  -3  47 5526.55 3338.18   2
  -5   3 -50 6116.43 3566.66   1
  -3  -2  50 5222.69 3000.41   2
  -3  -2  50 4216.87 3200.04   1
  -2   5  50 4256.43 2646.86   2
  -2   5  50 4666.63 2834.71   1
   5  -3  50 5271.47 2382.75   3
   5  -3  50 3459.05 3024.47   2
  -5   3 -53 1154.58 2679.89   1
  -3  -2  53  483.17 2395.57   2
  -3  -2  53 1711.16 2672.74   1
  -2   5  53 1695.58 2314.90   2
  -2   5  53 2031.86 2541.92   1
   5  -3  53 1625.04 2070.25   3
   5  -3  53 1107.24 2251.32   2
  -5   3 -56 3786.08 3154.17   1
  -3  -2  56 3495.43 3060.63   2
  -3  -2  56 4366.17 3262.56   1
  -2   5  56 4524.01 2891.34   2
  -2   5  56 2962.06 2969.93   1
   2  -5 -56 4174.78 2721.23   3
   5  -3  56 5878.08 2655.79   3
   5  -3  56 2344.85 2859.37   2
  -5   3 -59 1560.45 3185.04   1
  -3  -2  59  467.17 2449.63   2
  -3  -2  59 2160.74 3351.84   1
  -2   5  59  786.52 2260.50   2
  -2   5  59  492.57 2735.19   1
   2  -5 -59 1436.41 2318.39   3
   5  -3  59  583.50 2372.31   2
  -5   3 -62  426.87 3009.38   1
  -3  -2  62  123.28 2776.50   2
  -3  -2  62 1700.29 2963.51   1
  -2   5  62  767.62 2456.54   2
  -2   5  62 -852.35 2322.40   1
   5  -3  62  181.82 3186.25   2
  -5   3 -65   57.78 3237.05   1
  -3  -2  65  271.61 3062.30   2
  -3  -2  65 -585.57 2798.56   1
  -2   5  65-1598.61 2162.78   2
  -2   5  65  344.73 2728.61   1
   5  -3  65-1319.73 2410.32   2
  -5   3 -68 2860.51 3785.68   1
  -3  -2  68 3302.45 3519.81   2
  -2   5  68 3645.69 3388.67   2
   5  -3  68  903.11 3287.76   2
  -5   3 -71  963.18 3929.98   1
  -3  -2  71 -923.46 2819.93   2
  -2   5  71 -204.26 2435.46   2
   2  -5 -71  599.91 3780.10   1
   3   2 -71 -162.63 4083.89   1
   5  -3  71 3044.39 3930.62   2
  -5   3 -74 1704.81 4347.98   1
  -3  -2  74 -557.15 2623.39   2
  -2   5  74  -93.62 2748.72   2
   2  -5 -74 -482.73 3970.39   1
   3   2 -74  873.86 4777.64   1
   5  -3  74-1154.96 3126.54   2
  -5   3 -77-2587.51 3886.97   1
  -3  -2  77 1161.10 3506.88   2
  -2   5  77 2266.04 3667.09   2
   2  -5 -77 -445.17 4391.36   1
   3   2 -77 1162.77 5085.15   1
   5  -3  77  925.78 3307.47   2
  -5   3 -80  487.25 4697.89   1
  -3  -2  80-1001.99 3377.75   2
   2  -5 -80 -741.76 4619.90   1
   3   2 -80 -731.51 4926.24   1
  -3   5 -80 1731.56 5218.52   1
  -2  -3 -80 -110.57 4457.29   1
   3  -5  80 1258.02 4197.56   2
  -5   2  77 2253.34 3560.45   1
  -3   5 -77-1281.51 3814.96   1
  -2  -3 -77 1548.57 4295.92   1
   2   3  77  907.85 3723.36   2
   3  -5  77   68.77 3943.35   2
  -5   2  74-1177.74 2452.73   2
  -5   2  74  885.62 3865.15   1
  -3   5 -74 1193.27 4563.76   1
  -2  -3 -74-2901.15 3302.57   1
   2   3  74  173.35 3215.31   2
   3  -5  74-1520.05 3164.76   2
  -5   2  71-1300.76 2592.76   2
  -5   2  71 -456.06 2892.70   1
  -3   5 -71 -308.73 4287.82   1
  -2  -3 -71-1631.88 3013.18   1
   2   3  71-1974.91 2295.30   2
   3  -5  71 -624.75 3905.09   2
  -5   2  68 4053.21 3465.07   2
  -5   2  68 2771.30 3800.41   1
  -3   5 -68-1934.36 3511.42   1
  -2  -3 -68 1869.63 3637.28   1
   2   3  68  942.07 3245.34   2
   3  -5  68 1573.09 3746.44   2
  -5   2  65 -236.69 2264.32   2
  -5   2  65 -580.78 2956.70   1
  -3   5 -65 2585.70 3645.22   1
  -2  -3 -65  -27.82 3147.62   1
   2   3  65  548.56 2665.69   2
   3  -5  65 -789.30 2618.99   2
  -5   2  62 1873.21 2731.97   2
  -5   2  62 1016.66 2845.30   1
  -3   5 -62 4653.64 4278.19   1
  -2  -3 -62  989.55 3205.89   1
   2   3  62 1202.24 2715.97   2
   3  -5  62 -176.88 2496.60   2
  -5   2  59 2034.85 2666.00   2
  -5   2  59  943.85 2747.44   1
  -3   5 -59 1604.98 3327.04   1
  -2  -3 -59  756.06 2753.76   1
   2   3  59 1226.87 2322.22   2
   3  -5  59 1143.24 2866.05   2
  -5   2  56 2486.79 2698.30   2
  -5   2  56 4549.28 3438.61   1
  -3   5 -56 8371.29 4495.23   1
  -2  -3 -56 4549.19 3278.28   1
   2   3  56 2928.26 2913.04   2
   3  -5  56 4003.80 3301.47   2
  -5   2  53 1322.10 2341.69   2
  -5   2  53 -206.11 2401.56   1
  -3   5 -53 2570.58 3167.10   1
  -2  -3 -53 2511.94 2894.26   1
   2   3  53 1471.20 2409.49   2
   3  -5  53 1223.39 2774.19   2
  -5   2  50 4751.32 2756.16   2
  -5   2  50 3106.96 2731.26   1
  -3   5 -50 5735.30 3489.35   1
  -2  -3 -50 1311.43 2530.30   1
   2   3  50 5378.63 2998.26   2
   3  -5  50 5513.78 3125.71   2
  -5   2  47 4441.24 2530.13   2
  -5   2  47 6941.45 3322.01   1
  -3   5 -47 6154.44 3430.21   1
  -2  -3 -47 4873.97 3008.99   1
   2   3  47 8421.59 3534.19   2
   3  -5  47 6109.48 3230.31   2
  -5   2  4412429.72 4101.47   1
  -3   5 -4421633.79 5233.50   1
  -2  -3 -4415192.39 4022.77   1
   2   3  4410557.19 3514.36   2
   3  -5  4411636.61 2357.85   3
   3  -5  4414342.87 4362.38   2
  -5   2  4112980.29 3325.95   2
  -5   2  4110701.72 3707.18   1
  -3   5 -4112491.14 4045.68   1
  -2  -3 -4111208.39 3415.64   1
   2   3  41 9566.43 3288.21   2
   3  -5  4111755.19 2269.44   3
   3  -5  4110932.70 3674.11   2
   5  -2 -4114439.87 2415.55   3
  -5   2  38 9867.36 2841.46   2
  -5   2  38 8253.42 3152.32   1
  -3   5 -3810674.52 3528.60   1
  -2  -3 -3811767.68 3323.16   1
   2   3  3811835.21 3488.64   2
   3  -5  3812212.37 2241.40   3
   3  -5  3810045.38 3339.59   2
   5  -2 -3810849.80 2133.21   3
  -5   2  35 6932.01 2420.73   2
  -5   2  35 8138.74 3009.83   1
  -3   5 -35 7392.10 3094.37   1
  -2  -3 -3510200.00 2909.91   1
   2   3  3510189.70 3089.27   2
   3  -5  35 8499.01 2014.13   3
   3  -5  35 7973.83 3055.29   2
   5  -2 -35 7158.48 1884.29   3
  -5   2  3234570.16 3710.66   2
  -5   2  3235314.85 4928.77   1
  -3   5 -3230292.15 4737.98   1
  -2  -3 -3239451.89 4298.92   1
   2   3  3235637.87 4253.48   3
   2   3  3233519.80 4659.20   2
   3  -5  3234942.44 3118.48   3
   3  -5  3230805.62 4723.60   2
   5  -2 -3231154.02 2859.42   3
  -5   2  29 3200.70 1585.62   2
  -5   2  29 1708.68 1685.78   1
  -3   5 -29 3202.77 1998.70   1
  -2  -3 -29 3073.11 1869.17   1
   2   3  29 1479.28 1627.49   3
   2   3  29 2817.57 1898.00   2
   3  -5  29 2876.14 1384.55   3
   3  -5  29  357.38 1471.61   2
   5  -2 -29 4107.84 1461.06   3
  -5   2  2659597.93 4138.44   2
  -5   2  2657224.81 5206.55   1
  -3   5 -2661273.60 5332.21   1
  -2  -3 -2655940.52 4298.03   1
   2   3  2662607.85 5098.23   3
   2   3  2653078.54 4856.30   2
   3  -5  2655618.13 3739.73   3
   5  -2 -2660883.00 3666.63   3
  -5   2  2322021.86 2493.54   2
  -5   2  2324162.13 3745.51   1
  -3   5 -2325476.70 3682.88   1
  -2  -3 -2330142.96 3098.91   1
   2   3  2324920.63 3627.31   3
   2   3  2326935.56 3761.27   2
   3  -5  2326304.87 2702.01   3
   3  -5  2323611.98 3593.32   2
   5  -2 -2327444.26 2563.64   3
  -5   2  2033186.26 2816.84   2
  -5   2  2027708.31 3458.87   1
  -2  -3 -2029201.39 3382.96   2
  -2  -3 -2033773.06 2935.73   1
   2   3  2033414.16 3599.21   3
   3  -5  2030236.47 2827.72   3
   3  -5  2029624.52 3415.34   2
   5  -2 -2030211.16 2660.32   3
  -5   2  17 4573.14 1353.20   2
  -5   2  17 5785.99 2028.22   1
  -3   5 -17 5130.28 1771.93   1
  -2  -3 -17 5850.50 1927.80   2
  -2  -3 -17 6726.60 1545.49   1
   2   3  17 2985.26 1585.81   3
   3  -5  17 4561.15 1489.33   3
   3  -5  17 3673.98 1641.91   2
   5  -2 -17 6616.63 1594.19   3
  -5   2  14 4470.47 1218.54   2
  -5   2  14 4641.68 1785.93   1
  -3   5 -14 4913.09 1693.41   1
  -2  -3 -14 5035.71 1749.00   2
  -2  -3 -14 3392.65 1128.88   1
   2   3  14 4479.68 1732.68   3
   3  -5  14 4294.71 1436.41   3
   3  -5  14 4191.45 1576.22   2
   5  -2 -14 4579.49 1381.19   3
  -5   2  1182188.30 3432.92   2
  -5   2  1185449.70 5081.62   1
  -3   5 -1192959.87 4851.75   1
  -2  -3 -1189941.39 5017.44   2
  -2  -3 -11 101795.   3413.   1
   2   3  1187710.11 5082.38   3
   3  -5  1183339.02 4322.01   3
   3  -5  1180942.62 4441.63   2
   5  -2 -1195928.49 4419.90   3
  -5   2   810371.83 1445.89   2
  -5   2   811726.65 2361.90   1
  -3   5  -811435.84 2073.44   1
  -2  -3  -811217.54 2224.95   2
  -2  -3  -811109.78 1245.69   1
   2   3   812261.45 2311.27   3
   3  -5   810632.35 1968.64   3
   3  -5   811641.46 1943.21   2
   5  -2  -810797.67 1864.47   3
  -5   2   546400.15 2637.75   2
  -5   2   540297.93 3489.54   1
  -3   5  -554968.43 3516.22   1
  -2  -3  -552070.14 3812.29   2
  -2  -3  -556113.57 1999.22   1
   2   3   541454.77 3312.41   3
   3  -5   545745.38 3271.26   3
   3  -5   545451.75 2924.61   2
   5  -2  -554386.02 3519.15   3
  -5   2   251965.51 2830.25   2
  -5   2   246792.75 3594.43   1
  -3   5  -251970.09 3417.70   1
  -2  -3  -252565.52 3816.90   2
  -2  -3  -254896.49 1955.21   1
   2   3   254089.29 3514.56   3
   3  -5   253264.32 3527.23   3
   3  -5   249393.83 2811.33   2
   5  -2  -252410.67 3496.57   3
  -5   2  -1 181754.   5264.   2
  -5   2  -1 176322.   6656.   1
  -3   5   1 208869.   6312.   1
  -2  -3   1 196138.   7092.   2
  -2  -3   1 203536.   4153.   1
   2   3  -1 188729.   6135.   3
   3  -5  -1 185240.   6467.   3
   3  -5  -1 183876.   4861.   2
   5  -2   1 206239.   6919.   3
  -5   2  -4 457973.   8811.   2
  -5   2  -4 457513.  10719.   1
  -3   5   4 469485.   9366.   1
  -2  -3   4 466226.  10917.   2
  -2  -3   4 468999.   7274.   1
   2   3  -4 472606.   9208.   3
   3  -5  -4 456176.  10240.   3
   3  -5  -4 448469.   7305.   2
   5  -2   4 473296.  10694.   3
  -5   2  -7   87.65 1099.38   1
  -3   5   7 1688.96 1065.30   1
  -2  -3   7 1386.85 1152.08   2
  -2  -3   7 1710.54  930.27   1
   3  -5  -7  804.12 1060.60   3
   3  -5  -7  747.10  749.40   2
   5  -2   7 1792.00 1289.40   3
   5  -2   7  988.21  987.40   2
  -5   2 -1024542.68 2966.53   1
  -3   5  1035705.00 2852.20   1
  -2  -3  1035029.75 3255.19   2
  -2  -3  1035063.38 2608.75   1
   3  -5 -1024083.98 2663.31   3
   3  -5 -1026356.48 2002.80   2
   5  -2  1031944.75 3150.41   3
   5  -2  1036473.20 3128.50   2
  -5   2 -13 229389.   8196.   1
  -3   5  13 243751.   7340.   1
  -2  -3  13 238669.   8304.   2
  -2  -3  13 245721.   7202.   1
   3  -5 -13 215573.   7597.   3
   3  -5 -13 227772.   5530.   2
   5  -2  13 239761.   8358.   3
   5  -2  13 242934.   8073.   2
  -5   2 -1610586.51 2472.99   1
  -3   5  1613835.93 2294.50   1
  -2  -3  1611692.60 2481.42   2
  -2  -3  1613554.86 2322.65   1
   3  -5 -16 7018.41 1903.38   3
   3  -5 -16 8889.45 1459.42   2
   5  -2  1615513.87 2720.74   3
   5  -2  1613225.68 2613.97   2
  -5   2 -1926440.91 3214.15   1
  -3   5  1925805.27 2862.46   1
  -2  -3  1929527.08 1425.48   3
  -2  -3  1926753.62 3215.85   2
  -2  -3  1930070.01 3185.82   1
   3  -5 -1924831.21 2951.43   3
   3  -5 -1918513.20 2044.51   2
   5  -2  1925596.51 3112.39   3
   5  -2  1930092.64 3442.28   2
  -5   2 -2235889.02 3852.34   1
  -3   5  2239658.77 3025.73   2
  -3   5  2240655.48 3684.39   1
  -2  -3  2240001.68 4006.20   2
  -2  -3  2240660.98 3881.86   1
   3  -5 -2232458.78 3472.26   3
   5  -2  2235158.35 3655.83   3
   5  -2  2240500.27 4133.27   2
  -5   2 -2551924.05 4761.55   1
  -3   5  2551201.25 3634.37   2
  -3   5  2554235.75 4407.77   1
  -2  -3  2553927.59 4868.47   2
  -2  -3  2549548.51 4446.88   1
   3  -5 -2552660.00 4444.61   3
   5  -2  2552432.97 4542.48   3
   5  -2  2554649.77 4995.60   2
  -5   2 -2881656.66 6153.93   1
  -3   5  2880035.32 4794.33   2
  -3   5  2875388.14 5351.31   1
  -2  -3  2886962.02 6202.11   2
  -2  -3  2882363.38 5916.98   1
   3  -5 -2881893.93 5605.20   3
   5  -2  2879934.10 5538.19   3
   5  -2  2875801.18 6163.23   2
  -5   2 -31 2675.93 2131.91   1
  -3   5  31 1343.84 1400.05   2
  -3   5  31 1160.70 1568.15   1
  -2  -3  31  410.62 1419.18   2
  -2  -3  31 2312.37 1838.51   1
   3  -5 -31 2999.33 1840.40   3
   5  -2  31 1758.17 1559.97   3
   5  -2  31  642.25 1738.95   2
  -3   5  34 114010.   6383.   2
  -3   5  34 116507.   7307.   1
  -2  -3  34 103512.   7347.   2
  -2  -3  34 109846.   7479.   1
   3  -5 -34 108230.   6779.   3
   5  -2  34 105978.   6641.   3
   5  -2  34 113990.   8019.   2
  -5   2 -37 2200.31 2382.21   1
  -3   5  37 1810.67 1589.04   2
  -3   5  37 1755.55 1866.38   1
  -2  -3  37 2625.11 2044.84   2
  -2  -3  37 2620.19 2206.61   1
   3  -5 -37 2055.43 1927.10   3
   5  -2  37 2122.31 1894.96   3
   5  -2  37 3084.62 2352.35   2
  -5   2 -40 6074.13 2960.21   1
  -3   5  40 7206.54 2626.11   2
  -3   5  40 5468.11 2523.06   1
  -2  -3  40 7015.23 3051.58   2
  -2  -3  40 5810.87 2927.68   1
   3  -5 -40 4511.23 2309.24   3
   5  -2  40 5571.74 2401.81   3
   5  -2  40 5496.98 2926.68   2
  -5   2 -4311549.96 3857.91   1
  -3   5  4338498.41 4494.15   2
  -3   5  4341017.75 5697.67   1
  -2  -3  4335930.54 5746.41   2
  -2  -3  4338258.28 5860.08   1
   3  -5 -4342996.87 4865.72   3
   5  -2  4336876.19 4389.87   3
   5  -2  4337336.56 6097.56   2
  -5   2 -4628547.16 5790.96   1
  -3   5  4627030.21 4541.67   2
  -3   5  4635034.91 5596.65   1
  -2  -3  4638153.08 6154.20   2
  -2  -3  4632584.89 5810.25   1
   3  -5 -4635715.01 4872.39   3
   5  -2  4631954.21 4578.61   3
   5  -2  4627689.19 5794.11   2
  -5   2 -49 3469.59 3040.99   1
  -3   5  49 2791.45 2355.92   2
  -3   5  49 3768.39 2863.67   1
  -2  -3  49 1798.96 2589.85   2
  -2  -3  49  549.31 2340.19   1
   3  -5 -49  549.05 1917.66   3
   5  -2  49 3188.86 2117.26   3
   5  -2  49 1633.03 2448.00   2
  -5   2 -5233569.51 6453.27   1
  -3   5  5234183.80 5376.38   2
  -3   5  5235653.28 6098.40   1
  -2  -3  5236417.58 6453.70   2
  -2  -3  5237864.91 6632.32   1
   3  -5 -5237471.96 5190.00   3
   5  -2  5240226.57 5276.98   3
   5  -2  5240022.04 6997.77   2
  -5   2 -55 3391.62 3227.30   1
  -3   5  55 1196.59 2112.22   2
  -3   5  55 1894.10 2589.21   1
  -2  -3  55  887.42 2525.71   2
  -2  -3  55 2758.12 2762.18   1
   3  -5 -55 3639.56 2587.62   3
   5  -2  55 2814.84 2020.92   3
   5  -2  55 2531.82 2838.55   2
  -5   2 -5811715.55 4651.82   1
  -3   5  5815134.73 4255.39   2
  -3   5  5810842.93 4185.38   1
  -2  -3  58 9610.71 4182.95   2
  -2  -3  5812786.36 4716.83   1
   5  -2  5810931.46 3315.65   3
   5  -2  5810649.18 4299.41   2
  -5   2 -61 -562.91 2965.19   1
  -3   5  61 1583.37 2234.12   2
  -3   5  61  769.08 2775.42   1
  -2  -3  61 1467.52 3043.16   2
   5  -2  61  809.52 3177.93   2
  -5   2 -64 -333.52 3629.88   1
  -3   5  64  177.15 2533.56   2
  -3   5  64 1089.29 2973.30   1
  -2  -3  64  446.38 3139.18   2
   2   3 -64 1093.51 3906.93   1
   5  -2  64  836.15 2856.52   2
  -5   2 -67  936.27 3466.54   1
  -3   5  67  344.90 2809.29   2
  -3   5  67  488.02 2880.73   1
  -2  -3  67 2629.79 3375.68   2
   2   3 -67 -416.71 4004.79   1
   5  -2  67  705.00 3423.50   2
  -5   2 -70  -76.16 3622.27   1
  -3   5  70  826.81 2887.35   2
  -3   5  70 3005.12 3383.50   1
  -2  -3  70 1433.02 3231.43   2
   2   3 -70  945.31 4393.38   1
   5  -2  70 2691.05 3804.37   2
  -5   2 -73 1674.43 4208.24   1
  -3   5  73  828.48 2620.44   2
  -2  -3  73  549.01 3301.03   2
   2   3 -73-1084.36 4255.72   1
   5  -2  73 -974.96 3460.84   2
  -5   2 -76 -763.19 4429.15   1
  -2  -3  76 1227.22 3724.45   2
   2   3 -76 4040.63 5467.83   1
   3  -5 -76-1112.27 4116.61   1
   5  -2  76  266.86 4039.60   2
  -5   2 -79  -56.93 4017.82   1
  -2  -3  79    6.99 3881.57   2
   2   3 -79-1450.38 4983.33   1
   3  -5 -79 1742.82 4943.06   1
   5  -2  79-2310.37 3416.03   2
  -5   1  78  556.01 3792.77   2
  -5   1  78 -547.01 3425.70   1
  -4   5 -78 -664.55 4394.26   1
  -1  -4 -78 -496.88 3938.27   1
   1   4  78  500.48 3364.22   2
   4  -5  78-1034.53 3487.17   2
  -5   1  75 1360.01 3428.82   2
  -5   1  75  307.45 3733.60   1
  -4   5 -75  184.85 4430.19   1
  -1  -4 -75-1326.06 3714.86   1
   1   4  75  610.88 3055.39   2
   4  -5  75-2513.30 2826.45   2
  -5   1  72  369.15 3010.56   2
  -5   1  72 1809.48 3379.95   1
  -4   5 -72 2638.04 4580.80   1
  -1  -4 -72  960.76 3925.79   1
   1   4  72 4160.69 4218.13   2
   4  -5  72 1298.62 3834.02   2
  -5   1  69 1233.41 3104.67   2
  -5   1  69 1164.49 3349.07   1
  -4   5 -69  713.66 3990.13   1
  -1  -4 -69  336.62 3218.60   1
   1   4  69 2390.22 3051.36   2
   4  -5  69  271.56 3318.46   2
  -5   1  66 3209.72 3411.96   2
  -5   1  66 1404.69 3132.53   1
  -4   5 -66 1054.51 4003.24   1
  -1  -4 -66  896.51 3268.42   1
   1   4  66  890.77 2955.55   2
   4  -5  66 2592.29 3715.39   2
  -5   1  63 2627.87 3157.56   2
  -5   1  63 1365.77 3177.27   1
  -4   5 -63 1423.83 3676.94   1
  -1  -4 -63  376.18 3129.07   1
   1   4  63 4239.23 3375.99   2
   4  -5  63 1570.39 3117.28   2
  -5   1  60 -199.55 2393.24   2
  -5   1  60 -556.82 2636.28   1
  -4   5 -60-1274.12 3005.39   1
  -1  -4 -60  -87.78 2780.29   1
   1   4  60 -545.03 1898.26   2
   4  -5  60-1172.18 2205.54   2
  -5   1  57  719.60 2252.02   2
  -5   1  57 2286.11 3157.94   1
  -4   5 -57 2169.32 3408.66   1
  -1  -4 -57  241.59 2731.63   1
   1   4  57 1608.87 2445.73   2
   4  -5  57 -418.57 2291.86   2
  -5   1  54 8338.57 3512.48   2
  -5   1  54 7450.89 3878.14   1
  -4   5 -54 5110.11 3709.22   1
  -1  -4 -54 8184.83 3854.40   1
   1   4  54 7768.51 3678.40   2
   4  -5  54 8965.61 3992.82   2
  -5   1  51 -628.40 2081.00   2
  -5   1  51  862.80 2555.85   1
  -4   5 -51 2056.19 2935.04   1
  -1  -4 -51  642.59 2521.28   1
   1   4  51 2233.87 2307.29   2
   4  -5  51 -300.34 2051.50   2
  -5   1  4834901.88 5534.01   2
  -5   1  4830511.40 6003.92   1
  -4   5 -4835375.63 6537.07   1
  -1  -4 -4829837.41 5371.81   1
   1   4  4836553.82 5854.55   2
   4  -5  4836025.71 3776.60   3
   4  -5  4836853.50 6681.28   2
  -5   1  45 8975.96 3125.23   2
  -5   1  45 8729.86 3508.69   1
  -4   5 -45 6460.63 3643.26   1
  -1  -4 -45 6509.50 3139.36   1
   1   4  45 7881.98 3359.54   2
   4  -5  45 6384.33 2214.18   3
   4  -5  4510498.60 4115.84   2
  -5   1  4234363.66 4963.33   2
  -5   1  4239716.78 6125.97   1
  -4   5 -4232442.26 5767.56   1
  -1  -4 -4228792.46 4839.40   1
   1   4  4236236.02 5473.17   2
   4  -5  4235130.86 3574.79   3
   4  -5  4234501.94 5871.37   2
  -5   1  39 7243.75 2721.18   2
  -5   1  39 9376.88 3496.59   1
  -4   5 -39 8180.85 3339.07   1
  -1  -4 -39 5197.36 2570.94   1
   1   4  39 7773.88 3018.78   2
   4  -5  39 7590.66 2187.12   3
   4  -5  39 7352.36 3053.82   2
   5  -1 -39 8269.57 1639.93   3
  -5   1  3635313.02 4126.70   2
  -5   1  3638829.62 5502.56   1
  -4   5 -3630009.23 5078.81   1
  -1  -4 -3633261.55 4492.67   1
   1   4  3645498.89 5079.94   2
   4  -5  3637078.58 3594.36   3
   4  -5  3639045.59 5592.21   2
   5  -1 -3635492.88 2636.55   3
  -5   1  3321761.75 3594.25   2
  -5   1  3320114.45 4223.86   1
  -4   5 -3321138.31 4264.16   1
  -1  -4 -3312346.69 3036.02   1
   1   4  3318574.95 3718.24   2
   4  -5  3320291.53 2936.36   3
   4  -5  3323382.63 4375.61   2
   5  -1 -3317911.66 2000.74   3
  -5   1  30 278444.   9907.   2
  -5   1  30 289667.  11838.   1
  -1  -4 -30 274171.   9840.   1
   1   4  30 259472.  10555.   2
   4  -5  30 270335.   8829.   3
   4  -5  30 273572.  11437.   2
   5  -1 -30 279094.   6753.   3
  -5   1  2710920.61 2492.74   2
  -5   1  2711868.99 3147.59   1
  -4   5 -2711719.87 3054.25   1
  -1  -4 -2711533.93 2544.05   1
   1   4  2714760.45 3179.57   2
   4  -5  2714394.26 2518.24   3
   4  -5  27 9446.43 2802.47   2
   5  -1 -2715695.02 1863.61   3
  -5   1  24 387662.  10533.   2
  -5   1  24 353134.  12007.   1
  -4   5 -24 315527.  11413.   1
  -1  -4 -24 332644.  10867.   2
  -1  -4 -24 371936.   9924.   1
   4  -5  24 366311.   9981.   3
   4  -5  24 371133.  12074.   2
   5  -1 -24 342208.   7483.   3
  -5   1  2133306.52 3129.65   2
  -5   1  2128423.32 3885.92   1
  -4   5 -2116360.97 3128.60   1
  -1  -4 -2134473.46 3597.04   2
  -1  -4 -2121624.60 2510.52   1
   4  -5  2130791.71 3135.73   3
   4  -5  2133716.78 3670.88   2
   5  -1 -2131049.64 2473.07   3
  -5   1  18 153052.   5994.   2
  -5   1  18 146120.   7181.   1
  -4   5 -18 175653.   7802.   1
  -1  -4 -18 164415.   7140.   2
  -1  -4 -18 156890.   5380.   1
   4  -5  18 156285.   6410.   3
   4  -5  18 157599.   7086.   2
   5  -1 -18 177498.   5528.   3
  -5   1  15 7224.08 1672.48   2
  -5   1  15 4730.83 1863.21   1
  -4   5 -15 4393.01 1720.91   1
  -1  -4 -15 4636.65 1729.58   2
  -1  -4 -15 5087.25 1264.53   1
   4  -5  15 7054.64 1902.51   3
   4  -5  15 6196.32 1808.97   2
   5  -1 -15 5605.09 1426.96   3
  -5   1  12 268073.   7240.   2
  -5   1  12 276007.   9046.   1
  -4   5 -12 247738.   8426.   1
  -1  -4 -12 233718.   7995.   2
  -1  -4 -12 267090.   5192.   1
   4  -5  12 285223.   8455.   3
   4  -5  12 273585.   8059.   2
   5  -1 -12 243698.   6721.   3
  -5   1   9 116109.   4771.   2
  -5   1   9 115932.   5700.   1
  -4   5  -9 110846.   5491.   1
  -1  -4  -9 101755.   5283.   2
  -1  -4  -9 115941.   2703.   1
  -1  -4  -9 102449.   2460.   1
   4  -5   9 111044.   5282.   3
   4  -5   9 115816.   4893.   2
   5  -1  -9 105025.   4588.   3
  -5   1   6 196311.   6142.   2
  -5   1   6 194563.   7121.   1
  -4   5  -6 189030.   6939.   1
  -1  -4  -6 168432.   6664.   2
   4  -5   6 191067.   6858.   3
   4  -5   6 190050.   5709.   2
   5  -1  -6 187799.   6256.   3
  -5   1   3 317155.   7831.   2
  -5   1   3 301242.   8589.   1
  -4   5  -3 307213.   8637.   1
  -1  -4  -3 306070.   8881.   2
   4  -5   3 290601.   8425.   3
   4  -5   3 296012.   6425.   2
   5  -1  -3 320143.   8414.   3
  -5   1   0 352424.   8278.   2
  -5   1   0 358011.   9271.   1
  -4   5   0 338911.   8952.   1
  -1  -4   0 330693.   9270.   2
   1   4   0 381158.   5598.   1
   4  -5   0 353285.   9290.   3
   4  -5   0 370099.   6445.   2
   5  -1   0 332149.   8839.   3
  -5   1  -3 293176.   7688.   2
  -5   1  -3 281317.   8235.   1
  -4   5   3 270806.   7944.   1
  -1  -4   3 262802.   8283.   2
  -1  -4   3 294830.   5143.   1
   4  -5  -3 285241.   8403.   3
   4  -5  -3 291014.   5091.   2
   5  -1   3 274933.   8314.   3
  -5   1  -6 7609.39 1722.64   2
  -5   1  -6 8528.41 2000.13   1
  -4   5   6 4544.33 1553.81   1
  -1  -4   6 4993.65 1709.83   2
  -1  -4   6 6199.69 1197.39   1
   4  -5  -6 9529.59 2096.56   3
   4  -5  -6 7506.95  910.03   2
   5  -1   6 6318.28 1818.58   3
  -5   1  -915430.12 2365.59   2
  -5   1  -915046.50 2456.90   1
  -4   5   913552.62 2319.66   1
  -1  -4   913521.79 2504.56   2
  -1  -4   920640.51 2012.25   1
   4  -5  -915013.82 2438.04   3
   4  -5  -913901.26 1145.76   2
   5  -1   917916.76 2755.16   3
  -5   1 -1241004.65 3580.82   1
  -4   5  1238745.35 3392.80   1
  -1  -4  1233416.64 3460.54   2
  -1  -4  1238591.27 2895.39   1
   4  -5 -1236486.87 3375.79   3
   4  -5 -1242143.85 1976.32   2
   5  -1  1237698.92 3548.97   3
   5  -1  1238948.70 3425.07   2
  -5   1 -1528981.14 3116.75   1
  -4   5  1527700.48 3064.83   1
  -1  -4  1530103.41 1997.93   3
  -1  -4  1528279.76 3235.87   2
  -1  -4  1526041.98 2702.88   1
   4  -5 -1532196.21 3177.85   3
   4  -5 -1528565.39 1819.22   2
   5  -1  1529143.28 3258.07   3
   5  -1  1528751.14 3245.95   2
  -5   1 -1819684.95 3028.12   1
  -4   5  1814004.87 1593.29   2
  -4   5  1816087.10 2728.58   1
  -1  -4  1814908.33 1417.86   3
  -1  -4  1815209.00 2954.70   2
  -1  -4  1814045.10 2495.61   1
   4  -5 -1820934.62 2918.61   3
   5  -1  1813936.50 2809.23   3
   5  -1  1816469.24 3038.71   2
  -5   1 -21 7117.48 2202.51   1
  -4   5  21 7023.60 1454.42   2
  -4   5  21 6417.87 2110.32   1
  -1  -4  21 7645.38 1023.06   3
  -1  -4  21 5776.45 2045.11   2
  -1  -4  21 5873.65 1917.52   1
   4  -5 -21 8490.37 2148.66   3
   5  -1  21 4597.33 1949.74   3
   5  -1  21 6343.64 2213.25   2
  -5   1 -2419683.39 3395.37   1
  -4   5  2415960.07 2104.97   2
  -4   5  2420052.67 3258.68   1
  -1  -4  2416056.98 3247.42   2
  -1  -4  2419020.44 3181.14   1
   4  -5 -2417196.92 2879.40   3
   5  -1  2418692.12 3276.21   3
   5  -1  2423049.84 3893.68   2
  -5   1 -2769174.19 5470.63   1
  -4   5  2758360.46 3792.65   2
  -4   5  2763894.41 5174.05   1
  -1  -4  2760529.76 5336.29   2
  -1  -4  2767572.79 5376.17   1
   4  -5 -2770800.34 5008.94   3
   5  -1  2765930.65 5204.16   3
   5  -1  2765079.98 5616.46   2
  -5   1 -3053741.88 5188.86   1
  -4   5  3064121.74 4292.12   2
  -4   5  3059946.31 5192.13   1
  -1  -4  3060972.78 5542.20   2
  -1  -4  3059337.59 5352.13   1
   4  -5 -3055362.70 4581.40   3
   5  -1  3061627.68 5227.80   3
   5  -1  3063537.07 5846.51   2
  -5   1 -33 4199.55 2377.09   1
  -4   5  33 6362.10 2057.21   2
  -4   5  33 6067.28 2471.11   1
  -1  -4  33 5532.48 2584.86   2
  -1  -4  33 5951.63 2607.55   1
   4  -5 -33 5966.74 2202.01   3
   5  -1  33 5022.84 2234.73   3
   5  -1  33 3428.42 2315.10   2
  -4   5  3677279.14 5318.30   2
  -4   5  3674031.16 6320.03   1
  -1  -4  3671674.34 6479.69   2
  -1  -4  3674942.41 6430.33   1
   4  -5 -3674578.80 5600.17   3
   5  -1  3670314.59 5727.13   3
   5  -1  3677011.08 7009.81   2
  -5   1 -39 5352.06 2766.07   1
  -4   5  39 6355.44 2276.20   2
  -4   5  39 6608.79 2668.94   1
  -1  -4  3910211.59 3504.42   2
  -1  -4  39 9012.35 3125.51   1
   4  -5 -39 7824.03 2569.82   3
   5  -1  39 7802.61 2732.03   3
   5  -1  3910887.88 3585.31   2
  -4   5  4221895.92 3807.06   2
  -4   5  4223603.21 4769.80   1
  -1  -4  4220522.27 4712.33   2
  -1  -4  4222240.13 4712.17   1
   4  -5 -4221524.18 3782.89   3
   5  -1  4220041.54 4012.66   3
   5  -1  4223183.30 5083.50   2
  -5   1 -45 7515.51 3435.78   1
  -4   5  4513506.56 3452.18   2
  -4   5  4517044.94 4367.45   1
  -1  -4  4512327.44 4019.60   2
  -1  -4  4511391.80 3808.16   1
   4  -5 -4511223.49 3091.05   3
   5  -1  4515609.93 3689.03   3
   5  -1  4519659.86 5101.70   2
  -5   1 -4853614.97 6612.28   1
  -4   5  4856437.25 5667.81   2
  -4   5  4855325.85 6606.96   1
   4  -5 -4857959.74 5547.70   3
   5  -1  4859823.95 5897.40   3
   5  -1  4850590.86 7243.67   2
  -5   1 -51 5835.54 3503.29   1
  -4   5  51 6151.45 2889.79   2
  -4   5  51 6934.29 3650.51   1
  -1  -4  51 4020.83 3160.95   2
   1   4 -51  362.42 2873.51   1
   4  -5 -51 6285.58 2735.70   3
   5  -1  51 5904.40 2715.42   3
   5  -1  51 4657.83 3688.68   2
  -5   1 -5438158.27 6803.20   1
  -4   5  5429328.89 5151.39   2
  -4   5  5440823.77 6775.72   1
  -1  -4  5432929.53 6635.12   2
   1   4 -5434348.07 6896.75   1
   4  -5 -5436597.81 5003.14   3
   5  -1  5439108.71 5493.53   3
   5  -1  5437343.89 7105.56   2
  -5   1 -57  314.35 2522.59   1
  -4   5  57-1945.80 1754.33   2
  -4   5  57 -588.57 2073.24   1
  -1  -4  57  140.88 2540.25   2
   1   4 -57-1282.09 2879.16   1
   5  -1  57 -851.38 1822.23   3
   5  -1  57  183.97 3234.12   2
  -5   1 -60 5241.28 4150.01   1
  -4   5  6010137.12 3741.59   2
  -4   5  60 9428.90 4241.65   1
  -1  -4  60 6239.63 3909.06   2
   1   4 -60 4552.64 4084.31   1
   5  -1  6010577.66 3449.62   3
   5  -1  60 7781.95 4119.98   2
  -5   1 -63 1430.89 3012.68   1
  -4   5  63 1861.94 2493.15   2
  -4   5  63 1995.43 3465.94   1
  -1  -4  63 1485.59 3178.21   2
   1   4 -63 1524.49 3635.29   1
   5  -1  63 2860.63 3242.03   2
  -5   1 -66 2530.97 3520.09   1
  -4   5  66 3708.41 2976.89   2
  -4   5  66 4068.70 3788.22   1
  -1  -4  66 3938.09 3840.52   2
   1   4 -66 1012.00 3792.96   1
   5  -1  66 2876.68 3643.31   2
  -5   1 -69-2344.88 3064.07   1
  -4   5  69 -721.04 2587.87   2
  -4   5  69 -422.88 2467.99   1
  -1  -4  69   -9.59 3055.77   2
   1   4 -69  311.66 3446.21   1
   5  -1  69 2329.75 3288.74   2
  -5   1 -72 -318.59 3713.75   1
  -4   5  72 2519.17 4231.69   1
  -1  -4  72 6232.36 4344.93   2
   1   4 -72 1712.67 4541.49   1
   5  -1  72 3611.80 4059.00   2
  -5   1 -75   -0.53 3917.67   1
  -4   5  75  762.86 3175.57   1
  -1  -4  75  323.57 3728.14   2
   1   4 -75  427.07 4058.77   1
   5  -1  75-1174.98 3226.47   2
  -5   1 -78 2145.87 4596.04   1
  -4   5  78 1153.10 3979.55   1
  -1  -4  78 1545.87 3767.32   2
   1   4 -78-1241.42 4581.04   1
   5  -1  78 2288.41 4035.95   2
  -5   0  79  480.82 3919.09   2
  -5   0  79  484.73 4241.73   1
  -5   5 -79 -709.47 4586.37   1
   0  -5 -79  595.45 4181.14   1
   0   5  79 -986.37 3309.55   2
   5  -5  79 -564.26 3565.88   2
  -5   0  76-2067.07 2654.07   2
  -5   0  76 1664.70 4143.76   1
  -5   5 -76 1161.81 4730.38   1
   0  -5 -76  389.98 3977.83   1
   0   5  76  540.34 3352.47   2
   5  -5  76  324.04 3377.20   2
  -5   0  73 1905.66 3122.18   2
  -5   0  73-1063.68 3459.99   1
  -5   5 -73-1301.80 3884.48   1
   0  -5 -73 1263.13 3884.49   1
   0   5  73 2268.39 3111.63   2
   5  -5  73 -430.85 3557.90   2
  -5   0  70 3843.19 3617.56   2
  -5   0  70 1484.56 3849.16   1
  -5   5 -70 1264.78 4308.27   1
   0  -5 -70   38.91 3172.35   1
   0   5  70 1679.73 3029.46   2
   5  -5  70 2805.40 4057.78   2
  -5   0  67  163.68 2915.62   2
  -5   0  67 2298.44 3451.72   1
  -5   5 -67 1656.49 3849.60   1
   0  -5 -67-1416.98 3133.55   1
   0   5  67 -132.05 2730.78   2
  -5   0  64 3584.35 3376.96   2
  -5   0  64 3916.92 3832.44   1
  -5   5 -64 3196.58 4055.14   1
   0  -5 -64 3104.69 3602.13   1
   0   5  64 1617.45 3199.64   2
   5  -5  64 2514.20 3618.48   2
  -5   0  61-1372.88 2292.53   2
  -5   0  61  676.64 2679.94   1
  -5   5 -61  484.92 3438.77   1
   0  -5 -61-1499.40 2519.60   1
   0   5  61 1342.77 2569.96   2
   5  -5  61 -964.61 2330.52   2
  -5   0  58   68.45 2527.63   2
  -5   0  58 -590.60 2496.84   1
  -5   5 -58  540.09 2782.73   1
   0  -5 -58-2098.90 2335.62   1
   0   5  58 -330.92 2259.46   2
   5  -5  58 -333.20 2959.92   2
  -5   0  55 -540.26 2158.28   2
  -5   0  55 1427.10 2625.27   1
  -5   5 -55 -673.42 2402.47   1
   0  -5 -55  431.85 2830.21   1
   0   5  55  812.86 2192.71   2
   5  -5  55 -622.02 2324.67   2
  -5   0  5215055.70 4499.08   2
  -5   0  5212028.01 4408.81   1
  -5   5 -5211061.09 4556.94   1
   0  -5 -5215836.86 4506.42   1
   0   5  5216102.42 4375.49   2
   5  -5  5213232.14 3097.41   3
   5  -5  5217353.02 5289.52   2
  -5   0  49 1181.67 2250.10   2
  -5   0  49 -302.25 2383.50   1
  -5   5 -49  884.06 2590.02   1
   0  -5 -49 -366.21 2224.63   1
   0   5  49-1201.79 1742.01   2
   5  -5  49   84.44 1505.93   3
   5  -5  49 -751.43 2090.73   2
  -5   0  4634278.72 6118.80   1
  -5   5 -4617197.71 4838.97   1
   0   5  4631221.56 5328.68   2
   5  -5  4629719.02 3973.72   3
   5  -5  4638972.86 6561.99   2
  -5   0  43-1097.13 1505.70   2
  -5   0  43 -770.44 1948.11   1
  -5   5 -43  941.49 2256.83   1
   0   5  43 -590.75 1721.95   2
   0   5  43  193.13 1696.82   1
   5  -5  43 -702.27 1268.61   3
   5  -5  43  137.38 2042.21   2
  -5   0  4010583.14 3291.89   2
  -5   0  4014568.55 4185.28   1
  -5   5 -4014558.08 4196.32   1
   0   5  4010649.82 3180.02   2
   0   5  40 9826.09 3042.05   1
   5  -5  4010499.10 2719.58   3
   5  -5  4013281.17 4020.75   2
  -5   0  37  112.81 1588.57   2
  -5   0  37 -217.21 1795.53   1
  -5   5 -37  273.46 1996.70   1
   0   5  37  608.47 1521.31   2
   0   5  37  -69.00 1440.63   1
   5  -5  37 -171.20 1245.94   3
   5  -5  37  886.63 1807.05   2
  -5   0  34 1908.67 1857.41   2
  -5   0  34  829.39 1811.92   1
  -5   5 -34 3844.76 2371.05   1
   0   5  34 1445.86 1827.55   2
   0   5  34 1878.61 1585.35   1
   5  -5  34 3200.06 1743.85   3
   5  -5  34 1974.97 2020.99   2
   5   0 -34 3365.53  969.33   3
  -5   0  31  474.29 1323.97   2
  -5   0  31   73.63 1669.33   1
  -5   5 -31 -174.28 1511.39   1
   0   5  31 -650.71 1003.91   1
   5  -5  31  886.66 1285.20   3
   5  -5  31  289.60 1652.50   2
   5   0 -31 -135.85  717.53   3
  -5   0  28 142108.   7340.   2
  -5   0  28 136935.   8012.   1
   0  -5 -28 131658.   7126.   2
   0   5  28 131766.   6384.   1
   5  -5  28 134288.   6795.   3
   5  -5  28 130994.   7865.   2
   5   0 -28 137749.   4159.   3
  -5   0  25  -18.55 1201.31   2
  -5   0  25 -482.09 1234.94   1
  -5   5 -25 -658.05 1262.60   1
   0  -5 -25  -87.31 1300.08   2
   0   5  25 -269.33  934.00   1
   5  -5  25 -527.91 1088.17   3
   5  -5  25  479.38 1488.67   2
   5   0 -25 -261.18  774.70   3
  -5   0  2231713.98 3407.14   2
  -5   0  2231045.35 3797.13   1
  -5   5 -2236184.38 4186.30   1
   0  -5 -2235835.54 3605.93   2
   0   5  2230855.86 2845.49   1
   5  -5  2228285.71 3291.98   3
   5  -5  2227621.05 3866.52   2
   5   0 -2233256.59 2368.93   3
  -5   0  19  743.17 1151.91   2
  -5   0  19 -185.10 1145.28   1
  -5   5 -19 -138.55 1136.43   1
   0  -5 -19 -268.82 1037.48   2
   0   5  19  172.80  862.69   1
   5  -5  19 -494.43  999.29   3
   5  -5  19 -142.82 1114.29   2
   5   0 -19  285.33  814.52   3
  -5   0  16 146435.   6331.   2
  -5   0  16 138723.   6807.   1
  -5   5 -16 141211.   7113.   1
   0  -5 -16 139314.   6427.   2
   0   5  16 151725.   4814.   1
   5  -5  16 147928.   6705.   3
   5  -5  16 138049.   6445.   2
   5   0 -16 143400.   4990.   3
  -5   0  13   -1.34  941.24   2
  -5   0  13  580.31 1109.97   1
  -5   5 -13  209.84 1252.34   1
   0  -5 -13  229.67 1064.62   2
   0   5  13  433.43  656.89   1
   5  -5  13  278.36 1086.78   3
   5  -5  13 -548.52  789.02   2
   5   0 -13   -4.85  868.00   3
  -5   0  10 126718.   5690.   2
  -5   0  10 131978.   6149.   1
  -5   5 -10 160661.   7128.   1
   0  -5 -10 178122.   7022.   2
   0   5  10 127518.   3208.   1
   5  -5  10 126218.   6041.   3
   5  -5  10 122547.   5235.   2
   5   0 -10 168747.   5811.   3
  -5   0   7   72.14  850.08   2
  -5   0   7  485.74 1088.31   1
  -5   5  -7 -109.96 1076.70   1
   0  -5  -7   37.73 1125.63   2
   5  -5   7   10.81  891.53   3
   5  -5   7  198.38  864.84   2
   5   0  -7  246.54  896.72   3
  -5   0   4 170638.   6515.   2
  -5   0   4 166525.   6431.   1
  -5   5  -4 122615.   6038.   1
   0  -5  -4 129777.   5982.   2
   5  -5   4 161245.   6703.   3
   5  -5   4 166592.   5011.   2
   5   0  -4 133988.   5581.   3
  -5   0   1  -47.65  825.43   2
  -5   0   1 -424.71  891.41   1
  -5   5  -1  111.20  971.99   1
   0  -5  -1 -220.85  955.63   2
   0   5   1  161.03  453.45   1
   0   5   1   76.03  272.46   1
   5  -5   1  367.95 1026.95   3
   5  -5   1 -198.50  561.69   2
   5   0  -1 -296.53  876.27   3
  -5   0  -286911.06 4728.91   2
  -5   0  -285485.96 4560.06   1
  -5   5   273436.37 4725.80   1
   0  -5   268719.88 4471.54   2
   0   5  -295970.91 2905.99   1
   5  -5  -289885.43 5063.79   3
   5  -5  -290357.98 2717.63   2
   5   0   267708.80 4330.85   3
  -5   0  -5  178.27  869.47   2
  -5   0  -5  -62.96  909.98   1
  -5   5   5 -283.65  925.72   1
   0  -5   5  918.26 1080.56   2
   0   5  -5 -141.26  622.13   1
   5  -5  -5 -233.85  941.87   3
   5   0   5 -194.82  926.55   3
  -5   0  -828300.66 3007.66   2
  -5   0  -827467.87 2821.85   1
  -5   5   827952.23 3062.58   1
   0  -5   832875.40 2634.27   3
   0  -5   825188.53 2937.64   2
   0   5  -827008.80 2264.24   1
   5  -5  -829093.05 3056.33   3
   5   0   832212.02 3308.42   3
  -5   0 -11 -423.65  890.54   2
  -5   0 -11 -338.04  986.46   1
  -5   5  11  156.08 1099.45   1
   0  -5  11 -337.76  652.36   3
   0  -5  11 -104.13 1071.89   2
   0   5 -11 -370.96  844.31   1
   5  -5 -11  282.16 1032.85   3
   5   0  11   49.57 1151.73   3
  -5   0 -14 257334.   9082.   2
  -5   0 -14 255208.   8333.   1
  -5   5  14 253826.   9061.   1
   0  -5  14 273776.   6720.   3
   0  -5  14 260410.   9249.   2
   0   5 -14 228777.   7485.   1
   5  -5 -14 250308.   8533.   3
   5   0  14 255948.   9323.   3
  -5   0 -17 -634.08 1074.17   1
  -5   5  17   54.21  471.84   2
  -5   5  17  639.58 1241.47   1
   0  -5  17 -398.59  687.71   3
   0  -5  17  265.14 1167.36   2
   0   5 -17  -14.03 1082.11   1
   5  -5 -17  129.89 1137.16   3
   5   0  17 -736.84 1019.74   3
   5   0  17 1165.92 1380.09   2
  -5   0 -2082866.06 5287.63   1
  -5   5  2093786.96 3444.35   2
  -5   5  20 104022.   6330.   1
   0  -5  20 111623.   4094.   3
   0  -5  2091174.56 6029.42   2
   0   5 -2092874.56 5657.68   1
   5  -5 -2080591.43 5112.34   3
   5   0  2096319.16 6135.56   3
   5   0  20 103361.   6440.   2
  -5   0 -23  194.44 1386.36   1
  -5   5  23 -164.04  763.49   2
  -5   5  23  -33.68 1227.60   1
   0  -5  23  259.37  709.04   3
   0  -5  23 1056.28 1613.54   2
   0   5 -23  383.21 1369.54   1
   5  -5 -23   -8.14 1132.31   3
   5   0  23   -2.28 1125.81   3
   5   0  23  344.85 1305.71   2
  -5   0 -26 2926.60 1846.42   1
  -5   5  26 2050.72 1115.80   2
  -5   5  26 3100.97 1922.16   1
   0  -5  26 2225.52 1747.83   2
   0   5 -26 -123.24 1433.53   1
   5  -5 -26 4125.04 1823.00   3
   5   0  26 2488.82 1684.42   3
   5   0  26 3013.14 1997.49   2
  -5   0 -29  382.21 1568.38   1
  -5   5  29 -501.59  904.13   2
  -5   5  29  420.69 1504.63   1
   0  -5  29  312.82  568.44   3
   0  -5  29-1050.40 1099.50   2
   0   5 -29 -359.45 1363.19   1
   5  -5 -29  -68.22 1212.64   3
   5   0  29  682.96 1457.47   3
   5   0  29   -9.14 1577.45   2
  -5   0 -3292860.59 6701.67   1
  -5   5  3294692.96 5172.15   2
  -5   5  3298218.30 7025.03   1
   0  -5  3292702.82 2712.11   3
   0  -5  3298502.12 7293.72   2
   0   5 -3255831.58 5674.93   1
   5  -5 -3291434.63 5870.64   3
   5   0  3296666.60 6738.98   3
   5   0  32 106570.   7745.   2
  -5   0 -35-1382.06 1666.81   1
  -5   5  35  251.77 1173.90   2
  -5   5  35  -53.69 1499.56   1
   0  -5  35  402.37 1671.15   2
   0   5 -35 1042.33 1929.86   1
   5  -5 -35   34.06 1376.48   3
   5   0  35  716.97 1591.92   3
   5   0  35 -389.99 1594.14   2
  -5   5  3856114.00 4620.44   2
  -5   5  3868088.43 6516.28   1
   0  -5  3860353.88 6266.26   2
   0   5 -3825261.35 5030.86   1
   5  -5 -3866897.74 5315.02   3
   5   0  3858657.53 5643.86   3
   5   0  3856785.00 6220.62   2
  -5   0 -41  856.81 2298.11   1
  -5   5  41  -73.10 1477.85   2
  -5   5  41 1172.99 2156.01   1
   0  -5  41 -485.84 1820.58   2
   0   5 -41-1228.46 1885.88   1
   5  -5 -41-1042.72 1418.80   3
   5   0  41  203.97 1667.98   3
   5   0  41  338.15 1928.22   2
  -5   5  4422462.70 3931.72   2
  -5   5  4417547.15 4624.76   1
   0  -5  4420511.51 4893.29   2
   0   5 -44 7667.62 3487.78   1
   5  -5 -4423628.40 3873.07   3
   5   0  4419864.99 4220.95   3
   5   0  4418251.27 4742.77   2
  -5   0 -47 1798.61 2515.92   1
  -5   5  47 -140.81 1559.67   2
  -5   5  47 -956.89 2145.38   1
   0  -5  47 -975.09 1979.10   2
   0   5 -47-1308.40 2058.19   1
   5  -5 -47 -957.12 1559.77   3
   5   0  47-1439.21 1492.22   3
   5   0  47  285.32 2172.12   2
  -5   0 -50  895.82 2646.23   1
  -5   5  50 6823.43 2892.51   2
  -5   5  50 6798.75 3434.35   1
   0  -5  50 4154.27 2998.82   2
   0   5 -50 4801.83 3457.41   1
   5  -5 -50 3297.16 2187.63   3
   5   0  50 5297.62 2775.95   3
   5   0  50 4328.39 3224.29   2
  -5   0 -53-1120.18 2396.93   1
  -5   5  53  496.06 1847.66   2
  -5   5  53  199.71 2229.27   1
   0  -5  53 -561.27 2402.95   2
   0   5 -53-1272.93 2737.69   1
   5   0  53  522.86 1887.57   3
   5   0  53  899.37 2417.60   2
  -5   0 -56 5444.90 3544.88   1
  -5   5  56 1890.92 2529.72   2
  -5   5  56 4097.88 3196.00   1
   0  -5  56 -111.19 2617.70   2
   0   5 -56  746.62 2812.79   1
   5   0  56 4378.26 2800.10   3
   5   0  56 2367.40 3033.35   2
  -5   0 -59-1877.24 2455.63   1
  -5   5  59-1267.53 1935.68   2
  -5   5  59  384.40 2596.12   1
   0  -5  59 -519.37 2798.02   2
   0   5 -59 1538.58 3378.25   1
   5   0  59  344.15 1787.69   3
   5   0  59  -27.81 2687.59   2
  -5   0 -62 1709.83 3127.29   1
  -5   5  62 4620.74 2899.69   2
  -5   5  62 1374.35 3159.22   1
   0  -5  62 4296.59 3672.85   2
   0   5 -62  302.50 3174.89   1
   5   0  62 3127.49 2479.71   3
   5   0  62 2821.17 3322.68   2
  -5   0 -65 -752.84 2922.22   1
  -5   5  65 -311.53 2663.49   1
   0  -5  65   96.59 2855.44   2
   0   5 -65 1678.92 3602.13   1
   5   0  65-1039.15 2668.32   2
  -5   0 -68 1999.28 3664.68   1
  -5   5  68 1998.30 3476.81   1
   0  -5  68 3079.88 4037.85   2
   0   5 -68 1923.71 4133.08   1
   5   0  68   89.42 3065.20   2
  -5   0 -71 -219.42 3507.01   1
  -5   5  71 -854.99 3250.72   1
   0  -5  71  412.66 3876.10   2
   0   5 -71 1434.41 4123.70   1
   5   0  71-1143.38 2792.14   2
  -5   0 -74 3897.93 4302.57   1
  -5   5  74   83.02 3550.98   1
   0  -5  74 2143.07 4132.99   2
   0   5 -74 7097.73 5272.85   1
   5   0  74  941.92 3527.72   2
  -5   0 -77 2261.72 4557.91   1
  -5   5  77 3406.38 4450.37   1
   0  -5  77  464.46 3653.33   2
   0   5 -77 1667.96 4669.36   1
   5   0  77-1829.47 2854.48   2
  -6   5  76  534.29 3453.61   1
  -5  -1 -76 2707.95 4137.97   1
  -1   6 -76 2873.37 4742.75   1
   1  -6  76 3165.23 4188.65   2
   5   1  76 2822.26 4127.87   2
  -6   5  73  878.51 3815.04   1
  -5  -1 -73  732.66 3763.78   1
  -1   6 -73 -286.66 4617.90   1
   1  -6  73-1051.82 3393.95   2
   5   1  73-2915.17 2585.66   2
  -6   5  70 3555.40 3784.22   1
  -5  -1 -70  941.47 3608.84   1
  -1   6 -70 3827.16 5434.17   1
   1  -6  70-1725.27 2910.02   2
   5   1  70-1100.89 2944.96   2
  -6   5  67  193.15 3416.57   1
  -5  -1 -67  717.01 3282.64   1
  -1   6 -67  377.24 3802.35   1
   1  -6  67 1239.80 3270.84   2
   5   1  67  105.30 2953.56   2
  -6   5  64-1037.32 2931.27   1
  -5  -1 -64-2320.29 2492.11   1
  -1   6 -64  972.94 3471.91   1
   1  -6  64 -127.00 2758.84   2
   5   1  64  845.57 2922.31   2
  -6   5  61 3156.81 3426.08   1
  -5  -1 -61 2364.96 3252.57   1
  -1   6 -61  917.10 3250.25   1
   1  -6  61 4099.09 3920.59   2
   5   1  61 3171.73 3422.42   2
  -6   5  58 5817.27 3107.41   2
  -6   5  58 6334.65 3978.41   1
  -5  -1 -58 5505.86 3552.46   1
  -1   6 -58 7460.21 4504.18   1
   1  -6  58 6785.60 4001.60   2
   5   1  58 6837.16 3158.43   3
   5   1  58 6711.83 4437.20   2
  -6   5  55 2485.87 2367.90   2
  -6   5  55   85.33 2728.46   1
  -5  -1 -55 3124.59 3222.63   1
  -1   6 -55 2041.60 3086.34   1
   1  -6  55 1324.16 3185.10   2
   5   1  55 1242.26 2119.42   3
   5   1  55 2655.43 3137.45   2
  -6   5  5221461.42 4389.82   2
  -6   5  5226601.61 6040.46   1
  -1   6 -5222092.29 5862.97   1
   1  -6  5220138.56 5401.49   2
   5   1  5221492.28 4771.73   3
   5   1  5225536.30 6020.10   2
  -6   5  49 3011.49 2324.09   2
  -6   5  49 2723.46 3090.73   1
  -5  -1 -49 1619.69 2527.84   1
  -1   6 -49 1695.40 2771.12   1
   1  -6  49 2041.66 2768.53   2
   5   1  49 4152.32 2756.38   3
   5   1  49 1681.21 2581.20   2
   6  -5 -49 1381.85 1959.08   3
  -6   5  4610756.16 3082.17   2
  -6   5  4610550.71 3939.09   1
  -5  -1 -46 9484.76 3532.48   1
  -1   6 -46 7339.65 3747.80   1
   1  -6  46 6771.27 3367.87   2
   5   1  46 6277.03 2838.07   3
   5   1  46 9005.86 3661.00   2
   6  -5 -46 8888.58 2784.18   3
  -6   5  43 2479.54 1989.57   2
  -6   5  43 2510.67 2702.37   1
  -5  -1 -43 2330.87 2371.30   1
  -1   6 -43 2144.31 2610.92   1
   1  -6  43 3945.79 2918.46   2
   5   1  43 1610.44 2000.74   3
   5   1  43 4287.81 2947.19   2
   6  -5 -43 1938.66 1881.97   3
  -6   5  40 3526.64 1906.11   2
  -6   5  40 2484.73 2417.43   1
  -5  -1 -40 6581.73 2924.75   1
  -1   6 -40 2131.29 2531.85   1
   1  -6  40 1378.67 2167.53   2
   5   1  40 2097.07 1925.78   3
   5   1  40 3431.60 2545.27   2
   6  -5 -40 2977.39 2008.72   3
  -6   5  3712049.51 2700.78   2
  -6   5  3714573.93 3891.85   1
  -5  -1 -3715457.72 3769.38   1
  -1   6 -37 8201.94 3330.19   1
   1  -6  3711749.03 1420.68   3
   1  -6  3711683.42 3648.83   2
   5   1  3712664.08 3483.22   3
   5   1  3715734.10 4262.83   2
   6  -5 -3715172.51 3082.80   3
  -6   5  3444457.35 3825.24   2
  -6   5  3442278.48 5189.73   1
  -5  -1 -3448255.93 5146.83   1
  -1   6 -3443458.09 5312.93   1
   1  -6  3442509.89 2636.26   3
   1  -6  3445295.05 5438.68   2
   5   1  3442865.10 4969.21   3
   5   1  3435802.67 5429.21   2
   6  -5 -3442464.24 4192.84   3
  -6   5  3124835.74 2723.89   2
  -6   5  3118960.58 4036.95   1
  -5  -1 -3119889.56 3678.43   1
  -1   6 -3123979.05 4315.78   1
   1  -6  3123646.81 2151.38   3
   1  -6  3125801.59 4638.19   2
   5   1  3118158.03 3791.87   3
   5   1  3125651.20 4606.62   2
   6  -5 -3121511.61 3328.91   3
  -6   5  2883088.91 4251.08   2
  -6   5  2885118.85 6587.88   1
  -5  -1 -2877071.27 5654.80   1
  -1   6 -2875390.01 6133.33   1
   1  -6  28 107385.   4347.   3
   1  -6  2883692.04 6624.07   2
   5   1  2880008.57 6322.44   3
   5   1  2888271.53 6848.35   2
   6  -5 -2880275.76 5421.48   3
  -6   5  2528556.44 2379.76   2
  -6   5  2526513.10 4214.73   1
  -5  -1 -2532420.03 3647.42   1
  -1   6 -2536427.57 4183.98   1
   1  -6  2526711.62 2449.18   3
   1  -6  2525457.50 4164.73   2
   5   1  2519530.29 3702.86   3
   5   1  2528566.67 4444.57   2
   6  -5 -2532261.32 3559.59   3
  -6   5  2222015.40 1844.52   2
  -6   5  2220666.72 3696.29   1
  -5  -1 -2223662.47 3284.42   1
  -1   6 -2223398.47 3543.23   1
   1  -6  2223867.14 2376.67   3
   1  -6  2221425.04 3725.42   2
   5   1  2220664.51 3680.65   3
   6  -5 -2227964.86 3351.02   3
  -6   5  1942892.86 2089.12   2
  -6   5  1943901.21 4513.45   1
  -5  -1 -1945317.73 4449.77   2
  -5  -1 -1944398.66 3888.95   1
  -1   6 -1947885.76 4156.92   1
   1  -6  1947254.85 3286.85   3
   1  -6  1943389.47 4419.72   2
   5   1  1944439.67 4445.13   3
   6  -5 -1942650.55 3953.74   3
  -6   5  1645855.18 4515.88   1
  -5  -1 -1653816.18 4645.52   2
  -5  -1 -1652351.91 3948.17   1
  -1   6 -1651451.29 3962.83   1
   1  -6  1647167.20 3319.89   3
   1  -6  1643334.19 4245.20   2
   5   1  1649211.32 4506.43   3
   6  -5 -1649067.00 4117.91   3
  -6   5  1337605.22 4002.93   1
  -5  -1 -1348653.74 4324.35   2
  -5  -1 -1346909.31 3689.71   1
  -1   6 -1347701.97 3562.05   1
   1  -6  1339833.65 3139.89   3
   1  -6  1343187.96 4036.77   2
   5   1  1341303.50 4104.46   3
   6  -5 -1350441.98 4199.97   3
  -6   5  1057625.58 4721.26   1
  -5  -1 -1064278.74 4700.09   2
  -5  -1 -1066781.34 4154.89   1
  -1   6 -1065264.67 3755.22   1
   1  -6  1063727.71 3890.26   3
   1  -6  1066784.45 4721.05   2
   5   1  1066693.89 4935.17   3
   6  -5 -1060995.87 4482.52   3
  -6   5   725293.26 3492.51   1
  -5  -1  -724324.25 2985.88   2
  -5  -1  -722686.99 2562.09   1
  -1   6  -725684.58 2251.98   1
   1  -6   722127.52 2493.18   3
   1  -6   725965.54 3035.42   2
   5   1   725550.21 3122.90   3
   6  -5  -722143.94 3108.31   3
  -6   5   4 4140.47  659.48   2
  -6   5   4 3406.10 1755.62   1
  -5  -1  -4 2889.36 1492.81   2
  -5  -1  -4 2574.31 1338.73   1
  -1   6  -4 3737.26 1134.34   1
   1  -6   4 5132.86 1619.43   3
   1  -6   4 3960.46 1697.52   2
   5   1   4 4308.72 1675.31   3
   6  -5  -4 2946.96 1542.30   3
  -6   5   140098.34 3851.28   1
  -5  -1  -148447.22 4064.33   2
  -5  -1  -147669.55 3465.93   1
  -1   6  -155853.95 2728.19   1
   1  -6   139424.85 3390.57   3
   1  -6   141050.30 3539.98   2
   5   1   151066.20 4012.13   3
   6  -5  -153590.73 4226.01   3
   6  -5  -149564.97 2317.57   2
  -6   5  -232525.07 3645.86   1
  -5  -1   226300.73 3170.15   2
  -5  -1   224831.66 2651.23   1
  -1   6   227645.44 1856.13   1
   1  -6  -227134.70 3002.40   3
   1  -6  -231097.44 3191.69   2
   5   1  -231641.20 3135.15   3
   6  -5   226307.77 3097.57   3
   6  -5   226119.25 2060.88   2
  -6   5  -519459.16 3238.22   1
  -5  -1   519021.74 3047.54   2
  -5  -1   518879.67 2597.26   1
  -1   6   516506.75 1413.27   1
   1  -6  -519803.09 2857.74   2
   5   1  -517541.06 2526.31   3
   6  -5   516330.83 2803.98   3
   6  -5   518396.24 2031.97   2
  -5  -1   8 156974.   6988.   2
  -5  -1   8 156672.   6469.   1
  -1   6   8 152454.   3910.   1
   1  -6  -8 166451.   6813.   2
   5   1  -8 164376.   6120.   3
   6  -5   8 156369.   7126.   3
   6  -5   8 164348.   5959.   2
  -6   5 -1123330.31 3491.53   1
  -5  -1  1127981.94 3233.08   2
  -5  -1  1128445.31 3149.62   1
  -1   6  1130720.78 2016.16   1
   1  -6 -1126532.90 3046.40   2
   5   1 -1124654.70 2459.58   3
   6  -5  1128430.64 3282.51   3
   6  -5  1126363.30 2824.61   2
  -6   5 -1420454.89 3420.09   1
  -5  -1  1419203.89 3021.15   2
  -5  -1  1418381.46 2971.02   1
  -1   6  1421118.53 1913.73   1
   1  -6 -1424532.58 2967.58   2
   5   1 -1422039.94 2269.08   3
   6  -5  1423184.76 3407.11   3
   6  -5  1420281.17 2938.00   2
  -6   5 -1731608.05 3913.34   1
  -5  -1  1733794.09 3608.66   2
  -5  -1  1735900.79 3766.55   1
  -1   6  1733597.41 2595.47   1
   1  -6 -1731843.98 3338.03   2
   5   1 -1734177.87 2600.43   3
   6  -5  1736418.92 3789.05   3
   6  -5  1734136.42 3539.81   2
  -6   5 -2011477.66 2919.24   1
  -5  -1  2012982.13 2796.51   2
  -5  -1  20 8897.50 2483.38   1
  -1   6  2013568.68 2127.53   1
   1  -6 -2016470.10 2823.70   2
   5   1 -2013170.05 1752.28   3
   6  -5  2010177.65 2673.43   3
   6  -5  2010709.83 2704.42   2
  -6   5 -23 1550.75 1600.42   1
  -5  -1  23 1415.11 1513.57   2
  -5  -1  23 3496.70 2045.77   1
  -1   6  23 3438.99 1494.82   1
   1  -6 -23 2302.14 1471.54   2
   5   1 -23 3603.27 1132.21   3
   6  -5  23 3158.70 1789.21   3
   6  -5  23 2023.78 1721.17   2
  -6   5 -2665169.81 5800.86   1
  -5  -1  2645761.05 4449.16   2
  -5  -1  2652234.12 5031.56   1
  -1   6  2650123.63 3957.71   1
   1  -6 -2656705.76 4626.47   2
   5   1 -2659242.19 2702.79   3
   6  -5  2648233.31 4496.65   3
   6  -5  2651708.04 5069.80   2
  -6   5 -29 5589.65 2713.55   1
  -5  -1  29 7197.79 2432.66   2
  -5  -1  29 5476.70 2445.97   1
  -1   6  29 5914.93 2037.55   1
   1  -6 -29 6893.98 2305.13   2
   5   1 -29 4976.23  963.52   3
   6  -5  29 5507.10 2171.51   3
   6  -5  29 5602.88 2509.84   2
  -6   5 -32 9765.64 3275.25   1
  -5  -1  32 8998.04 2753.34   2
  -5  -1  32 9016.81 3078.31   1
  -1   6  32 7923.76 2391.13   1
   1  -6 -32 8594.10 2576.95   2
   6  -5  32 9168.68 2685.03   3
   6  -5  32 8908.90 3215.73   2
  -6   5 -3519363.09 4415.14   1
  -5  -1  3518602.54 3945.90   2
  -5  -1  3521353.56 4549.10   1
  -1   6  3517556.68 3447.74   1
   1  -6 -3520038.77 3610.29   2
   6  -5  3520902.63 3695.27   3
   6  -5  3520599.14 4478.58   2
  -6   5 -38 7760.96 3444.76   1
  -5  -1  38 6796.86 2781.11   2
  -5  -1  38 7974.14 3150.65   1
  -1   6  38 5354.50 2514.30   2
  -1   6  38 9111.79 2813.57   1
   6  -5  38 5642.63 2320.47   3
   6  -5  38 5035.87 2815.58   2
  -6   5 -4122118.73 5085.25   1
  -5  -1  4120120.95 4408.38   2
  -5  -1  4114906.85 4330.00   1
  -1   6  4114031.90 3730.83   2
  -1   6  4119420.82 3965.51   1
   6  -5  4120377.08 3769.14   3
   6  -5  4116586.16 4488.55   2
  -6   5 -44 9416.80 3857.73   1
  -5  -1  44 9757.75 3428.73   2
  -5  -1  4410778.38 3958.97   1
  -1   6  44 8738.10 3122.86   2
  -1   6  44 9159.86 3126.07   1
   6  -5  4410858.84 3090.32   3
   6  -5  44 6945.69 3385.20   2
  -6   5 -4713361.10 4580.87   1
  -5  -1  4715928.56 4311.75   2
  -5  -1  4715353.25 4588.72   1
  -1   6  4720523.23 4442.41   2
  -1   6  4713623.73 3885.37   1
   6  -5  4714023.33 3371.19   3
   6  -5  4717154.89 4793.87   2
  -6   5 -5013018.66 4861.27   1
  -5  -1  5017264.77 4931.39   1
  -1   6  5012713.83 3947.47   2
  -1   6  5016058.84 4242.41   1
   6  -5  5015708.71 3608.59   3
   6  -5  50 9907.35 4197.53   2
  -6   5 -53 5087.74 3804.45   1
  -5  -1  53 7019.14 3487.82   2
  -5  -1  53 5814.16 3481.34   1
  -1   6  53 7018.19 3129.28   2
  -1   6  53 7445.83 3325.52   1
   6  -5  5310815.58 3124.82   3
   6  -5  53 8738.67 4125.92   2
  -6   5 -56 -557.25 2760.68   1
  -5  -1  56-1716.10 2031.06   2
  -5  -1  56-2371.54 2383.33   1
  -1   6  56  554.25 2121.64   2
   6  -5  56-1680.39 2194.73   2
  -6   5 -59-1250.59 2546.57   1
  -5  -1  59  -12.55 2404.88   2
  -5  -1  59 -830.04 2495.93   1
  -1   6  59 -281.57 2255.43   2
   1  -6 -59 -181.66 2955.14   1
   6  -5  59  109.54 2715.74   2
  -6   5 -62 2412.99 3482.92   1
  -5  -1  62 1744.47 2904.71   2
  -5  -1  62  371.76 2924.08   1
  -1   6  62  215.68 2409.05   2
   1  -6 -62 -223.57 3454.06   1
   6  -5  62 1535.78 3148.70   2
  -6   5 -65 1915.11 3806.05   1
  -5  -1  65 1072.73 3127.66   2
  -5  -1  65  551.72 2917.11   1
  -1   6  65  823.23 3000.27   2
   1  -6 -65 2268.41 3695.08   1
   6  -5  65   65.08 2820.35   2
  -6   5 -68 2569.55 4032.85   1
  -5  -1  68 -487.07 2429.70   2
  -5  -1  68 -604.24 2852.37   1
  -1   6  68 1322.89 2688.95   2
   1  -6 -68 1127.21 3601.83   1
   6  -5  68 2089.63 3826.32   2
  -6   5 -71 1388.15 4151.07   1
  -5  -1  71  172.09 3166.01   2
  -5  -1  71  128.63 3482.15   1
  -1   6  71  909.53 2965.21   2
   1  -6 -71  244.46 3573.56   1
   6  -5  71 2663.85 3855.65   2
  -6   5 -74 -829.26 4495.43   1
  -5  -1  74 3412.76 3491.17   2
  -5  -1  74 -145.29 3590.18   1
  -1   6  74 1019.70 2767.19   2
   1  -6 -74 2855.63 4576.06   1
   6  -5  74-2441.95 3082.60   2
  -6   5 -77 -531.96 4444.93   1
  -5  -1  77  458.36 3902.61   2
  -5  -1  77  981.85 4231.65   1
  -1   6  77 2841.81 3855.03   2
   1  -6 -77 1337.30 4955.99   1
   6  -5  77 1381.15 3948.88   2
  -6   4  77-1953.93 3387.20   1
  -4  -2 -77  801.72 4389.23   1
  -2   6 -77 1089.54 4723.83   1
   2  -6  77  161.30 3658.37   2
   4   2  77 3656.91 4403.43   2
  -6   4  74 2245.93 3973.23   1
  -4  -2 -74 3053.66 4338.93   1
  -2   6 -74 4210.20 5069.47   1
   2  -6  74 3875.37 4192.32   2
   4   2  74  944.95 3565.03   2
  -6   4  71 -959.98 3354.91   1
  -4  -2 -71  619.75 3541.74   1
  -2   6 -71 -625.70 4052.56   1
   2  -6  71-2057.60 2968.81   2
   4   2  71 1094.96 3176.71   2
  -6   4  68 3390.16 3815.82   1
  -4  -2 -68  853.39 3260.36   1
  -2   6 -68 1316.86 4103.93   1
   2  -6  68  988.13 3300.84   2
   4   2  68 -366.14 3074.31   2
  -6   4  65 2529.10 3832.59   1
  -4  -2 -65 2769.58 3521.41   1
  -2   6 -65 2737.31 4278.29   1
   2  -6  65  958.44 3072.85   2
   4   2  65  807.78 3060.40   2
  -6   4  62  477.81 2274.20   2
  -6   4  62 1040.66 3090.73   1
  -4  -2 -62  622.14 2774.93   1
  -2   6 -62 1297.17 3696.62   1
   2  -6  62  813.81 3040.63   2
   4   2  62 1374.47 3052.08   2
  -6   4  59  342.58 2367.84   2
  -6   4  59  899.33 3018.05   1
  -4  -2 -59  435.16 2564.60   1
  -2   6 -59-1477.88 2741.44   1
   2  -6  59  -48.78 2373.65   2
   4   2  59 1611.78 2799.81   2
  -6   4  56 6901.72 3326.24   2
  -6   4  56 8233.89 4281.29   1
  -4  -2 -56 5089.34 3365.70   1
  -2   6 -56 5063.07 3899.52   1
   2  -6  56 5156.26 3547.23   2
   4   2  56 3950.43 3097.28   2
  -6   4  53 9406.74 3331.78   2
  -6   4  5312792.16 4483.66   1
  -4  -2 -5311563.83 4119.62   1
  -2   6 -5310313.60 4559.88   1
   2  -6  53 8850.05 4103.56   2
   4   2  53 9972.33 3616.46   3
   4   2  53 8226.00 3785.79   2
  -6   4  5021213.66 4425.58   2
  -6   4  5021859.81 5550.20   1
  -4  -2 -5017383.21 4610.05   1
  -2   6 -5018857.30 5447.01   1
   2  -6  5019932.58 5359.54   2
   4   2  5016955.88 4249.50   3
   4   2  5022245.00 5593.13   2
  -6   4  4710935.87 3297.63   2
  -6   4  47 8072.42 3723.14   1
  -4  -2 -47 7423.29 3446.94   1
  -2   6 -47 9464.82 4054.55   1
   2  -6  47 8653.80 3743.17   2
   4   2  47 9296.88 3384.24   3
   4   2  4711684.15 4218.00   2
   6  -4 -47 9505.25 2687.63   3
  -6   4  4410091.79 3051.98   2
  -6   4  4411906.88 4068.48   1
  -4  -2 -4411017.97 3707.84   1
  -2   6 -4413037.45 4383.88   1
   2  -6  44 9367.43 3575.00   2
   4   2  4411489.01 3594.16   3
   4   2  44 8341.62 3398.82   2
   6  -4 -4410111.44 2698.46   3
  -6   4  4112059.25 3017.49   2
  -6   4  4110993.55 3879.77   1
  -4  -2 -4112018.49 3630.79   1
  -2   6 -4113236.48 4264.92   1
   2  -6  41 8664.10 3400.13   2
   4   2  41 7987.46 2995.45   3
   4   2  4111946.52 3785.26   2
   6  -4 -4115741.75 2974.17   3
  -6   4  3832290.98 3717.04   2
  -6   4  3833261.84 5453.22   1
  -4  -2 -3833403.79 4804.49   1
  -2   6 -3827079.97 5142.81   1
   2  -6  3831878.91 2717.14   3
   2  -6  3836396.08 5718.73   2
   4   2  3829165.44 4762.02   3
   4   2  3830378.47 5251.77   2
   6  -4 -3831633.16 3575.34   3
  -6   4  3522303.55 3242.77   2
  -6   4  3521921.95 4519.59   1
  -4  -2 -3524447.65 4034.33   1
  -2   6 -3515975.80 4060.72   1
   2  -6  3524656.00 2473.44   3
   2  -6  3530418.34 5077.78   2
   4   2  3525947.63 4491.19   3
   4   2  3521881.45 4512.87   2
   6  -4 -3521782.24 3214.29   3
  -6   4  3211318.45 2389.81   2
  -6   4  32 9060.95 3003.84   1
  -4  -2 -32 5048.66 2186.35   1
  -2   6 -32 9062.40 3106.03   1
   2  -6  3210204.70 1840.20   3
   2  -6  32 8205.46 2953.88   2
   4   2  32 9384.07 2943.15   3
   4   2  32 8054.71 2980.81   2
   6  -4 -32 5954.67 2167.29   3
  -6   4  29 3848.78 1520.81   2
  -6   4  29 4349.19 2201.59   1
  -4  -2 -29 2051.92 1777.81   1
  -2   6 -29 1392.71 1694.28   1
   2  -6  29 3502.35 1449.59   3
   2  -6  29 4049.60 2326.52   2
   4   2  29 3491.44 2039.78   3
   4   2  29 6169.99 2665.51   2
   6  -4 -29 1689.39 1558.09   3
  -6   4  26 7161.39 1719.90   2
  -6   4  26 6260.72 2395.36   1
  -4  -2 -26 6988.15 2142.06   1
  -2   6 -26 6219.91 2305.57   1
   2  -6  26 7101.19 1725.09   3
   2  -6  26 7893.59 2684.07   2
   4   2  26 7842.99 2546.95   3
   4   2  26 9015.53 2798.34   2
   6  -4 -26 8498.46 2250.47   3
  -6   4  2362195.90 3371.49   2
  -6   4  2359946.39 5411.22   1
  -4  -2 -2359071.07 5267.55   2
  -4  -2 -2359219.99 4360.92   1
  -2   6 -2365868.52 5257.75   1
   2  -6  2362852.60 3812.71   3
   2  -6  2359302.81 5166.19   2
   4   2  2363818.14 5390.75   3
   6  -4 -2356725.15 4277.89   3
  -6   4  2069781.41 3209.58   2
  -6   4  2066400.45 5403.94   1
  -4  -2 -2076854.23 5677.05   2
  -4  -2 -2070875.28 4475.62   1
  -2   6 -2074587.23 5227.87   1
   2  -6  2070219.11 4057.13   3
   2  -6  2065840.88 5167.89   2
   4   2  2064726.90 5212.34   3
   6  -4 -2071521.48 4687.91   3
  -6   4  17 1648.33  760.87   2
  -6   4  17 1855.89 1646.60   1
  -4  -2 -17 2481.66 1741.44   2
  -4  -2 -17 2397.47 1379.78   1
  -2   6 -17 3282.01 1636.28   1
   2  -6  17 1757.28 1220.19   3
   2  -6  17 1557.78 1516.04   2
   4   2  17  914.47 1345.84   3
   6  -4 -17 1764.48 1458.06   3
  -6   4  1492987.78 2832.77   2
  -6   4  1488481.14 5869.84   1
  -4  -2 -14 101874.   6027.   2
  -4  -2 -14 104509.   4748.   1
  -2   6 -1496493.79 5153.71   1
   2  -6  1497442.84 4790.09   3
   2  -6  1483588.23 5256.14   2
   4   2  1488203.38 5673.79   3
   6  -4 -1499530.17 5413.27   3
  -6   4  1142709.43 1747.93   2
  -6   4  1143290.21 4090.99   1
  -4  -2 -1136019.05 3675.57   2
  -4  -2 -1133517.91 2780.40   1
  -2   6 -1137705.10 3147.15   1
   2  -6  1144685.34 3410.23   3
   2  -6  1142322.68 3689.85   2
   4   2  1145865.74 4113.77   3
   6  -4 -1132598.34 3307.02   3
  -6   4   8 7033.93  840.71   2
  -6   4   8 6744.45 2073.95   1
  -4  -2  -8 4958.65 1802.24   2
  -4  -2  -8 6400.59 1476.80   1
  -2   6  -8 6587.70 1594.09   1
   2  -6   8 7438.98 1790.21   3
   2  -6   8 7835.06 1953.14   2
   4   2   8 7700.75 2127.87   3
   6  -4  -8 5495.32 1881.35   3
  -6   4   5 9530.24 1118.61   2
  -6   4   510050.94 2493.98   1
  -4  -2  -511300.44 2437.86   2
  -4  -2  -511650.64 1770.37   1
  -2   6  -512880.66 1905.39   1
   2  -6   5 8854.04 1919.70   3
   2  -6   5 8782.61 2024.43   2
   4   2   5 8733.29 2212.01   3
   6  -4  -5 8048.05 2069.23   3
  -6   4   2 110508.   3431.   2
  -6   4   2 106913.   5997.   1
  -4  -2  -2 109430.   5851.   2
  -4  -2  -2 104810.   4266.   1
  -2   6  -2 108819.   4305.   1
   2  -6   2 115121.   5457.   3
   2  -6   2 100334.   4903.   2
   4   2   2 101644.   5270.   3
   6  -4  -2 106205.   5576.   3
  -6   4  -113983.47 2758.20   1
  -4  -2   113831.63 2622.35   2
  -4  -2   115254.83 2001.37   1
  -2   6   114906.43 1837.26   1
   2  -6  -113081.48 2289.97   3
   2  -6  -113103.35 2107.05   2
   4   2  -114765.60 2385.95   3
   6  -4   111877.20 2408.52   3
   6  -4   113104.15 1573.47   2
  -6   4  -4 201881.   8174.   1
  -4  -2   4 187498.   7634.   2
  -4  -2   4 183954.   5920.   1
  -2   6   4 182077.   5230.   1
   2  -6  -4 202822.   7529.   3
   2  -6  -4 200875.   6648.   2
   4   2  -4 204562.   6816.   3
   6  -4   4 179881.   7385.   3
   6  -4   4 181848.   5566.   2
  -6   4  -711292.96 2635.42   1
  -4  -2   710622.65 2381.98   2
  -4  -2   710868.36 1971.07   1
  -2   6   712405.99 1643.80   1
   2  -6  -7 6669.83 1868.54   3
   2  -6  -710308.88 1984.27   2
   4   2  -7 9201.57 1809.79   3
   6  -4   711019.72 2429.63   3
   6  -4   7 9518.40 1825.61   2
  -6   4 -1059719.49 4702.17   1
  -4  -2  1068530.13 4781.72   2
  -4  -2  1069142.83 4143.68   1
  -2   6  1066331.34 3332.52   1
   2  -6 -1059320.44 4483.08   3
   2  -6 -1067024.60 4066.74   2
   4   2 -1062217.03 3525.58   3
   6  -4  1063695.70 4633.38   3
   6  -4  1065909.55 4118.73   2
  -6   4 -1315474.72 3050.85   1
  -4  -2  1317769.81 2939.98   2
  -4  -2  1321014.80 2769.94   1
  -2   6  1319517.65 2119.46   1
   2  -6 -1313829.18 2727.31   3
   2  -6 -1317058.43 2466.57   2
   4   2 -1315270.89 1832.44   3
   6  -4  1319978.94 3138.15   3
   6  -4  1321207.00 2906.60   2
  -6   4 -1676027.24 5501.05   1
  -4  -2  1677092.91 5209.75   2
  -4  -2  1676069.78 4865.73   1
  -2   6  1676200.99 4017.65   1
   2  -6 -1674804.05 4393.40   2
   4   2 -1671092.47 3335.76   3
   6  -4  1673099.78 5131.91   3
   6  -4  1679588.96 5178.67   2
  -6   4 -1936699.44 4203.21   1
  -4  -2  1930826.52 3643.00   2
  -4  -2  1931789.33 3529.41   1
  -2   6  1928495.90 2798.92   1
   2  -6 -1935702.21 3204.85   2
   4   2 -1938914.05 2341.88   3
   6  -4  1933973.68 3714.28   3
   6  -4  1929146.15 3470.54   2
  -6   4 -22 146336.   8003.   1
  -4  -2  22 142732.   7410.   2
  -4  -2  22 144680.   7311.   1
  -2   6  22 139650.   6114.   1
   2  -6 -22 133387.   6071.   2
   4   2 -22 146049.   3861.   3
   6  -4  22 139971.   7287.   3
   6  -4  22 143691.   7621.   2
  -6   4 -2527840.24 4314.39   1
  -4  -2  2533467.89 3967.00   2
  -4  -2  2530071.67 4145.43   1
  -2   6  2528895.62 3193.68   1
   2  -6 -2527772.49 3077.38   2
   6  -4  2529115.79 3923.09   3
   6  -4  2530888.26 4341.53   2
  -6   4 -2875861.59 6409.67   1
  -4  -2  2879769.99 6037.37   2
  -4  -2  2882861.90 6274.17   1
  -2   6  2876739.88 5177.07   1
   2  -6 -2878728.68 5114.49   2
   6  -4  2883272.94 5867.05   3
   6  -4  2876448.09 6212.86   2
  -6   4 -31 9487.93 3088.99   1
  -4  -2  3119560.80 3819.92   2
  -4  -2  3117836.42 3895.09   1
  -2   6  3113667.31 2986.11   1
   2  -6 -3111382.57 2632.19   2
   6  -4  3114588.13 3240.81   3
   6  -4  3115687.97 3779.25   2
  -6   4 -3411401.40 3595.07   1
  -4  -2  3418095.28 3884.88   2
  -4  -2  3419975.81 4295.76   1
  -2   6  3414216.49 3111.21   2
  -2   6  3417686.76 3382.42   1
   6  -4  3415966.88 3344.32   3
   6  -4  3416169.05 3952.85   2
  -6   4 -37 3565.87 2538.65   1
  -4  -2  37 3863.44 2512.62   2
  -4  -2  37 4532.90 2646.96   1
  -2   6  37 2610.01 1980.81   2
  -2   6  37 2900.56 2002.88   1
   6  -4  37 6118.45 2465.71   3
   6  -4  37 3734.09 2499.60   2
  -6   4 -4012874.06 4008.92   1
  -4  -2  40 9725.72 3325.35   2
  -4  -2  4012015.32 3863.15   1
  -2   6  4010558.00 3039.79   2
  -2   6  4011506.04 3255.99   1
   6  -4  40 9204.76 2849.84   3
   6  -4  40 9548.40 3597.60   2
  -6   4 -4311656.90 4008.91   1
  -4  -2  4310182.05 3607.32   2
  -4  -2  4311124.77 3766.69   1
  -2   6  4310399.89 3239.73   2
  -2   6  43 9880.91 3615.54   1
   6  -4  43 8658.64 2847.98   3
   6  -4  4311980.74 4179.06   2
  -6   4 -4610356.51 3967.95   1
  -4  -2  46 5632.49 3138.60   2
  -4  -2  46 6510.41 3382.31   1
  -2   6  46 6839.05 2853.33   2
  -2   6  46 7192.86 3025.01   1
   6  -4  46 6049.07 2611.26   3
   6  -4  46 4289.59 2974.41   2
  -6   4 -49 4738.00 3532.49   1
  -4  -2  49 5058.92 3128.33   2
  -4  -2  49 7013.84 3484.94   1
  -2   6  49 5424.72 2666.98   2
  -2   6  49 7678.48 3306.06   1
   6  -4  49 6818.50 2747.64   3
   6  -4  49 4574.21 3208.46   2
  -6   4 -52 5284.14 3542.06   1
  -4  -2  52 4393.76 3079.26   2
  -4  -2  52 4190.99 3503.66   1
  -2   6  52 4795.44 2520.42   2
  -2   6  52 4919.34 2971.92   1
   6  -4  52 6055.45 2733.08   3
   6  -4  52 5433.82 3408.62   2
  -6   4 -55 1623.51 2891.04   1
  -4  -2  55 2108.45 2716.54   2
  -4  -2  55 1559.59 2941.95   1
  -2   6  55  883.89 2035.97   2
  -2   6  55 2826.65 2827.12   1
   6  -4  55 3297.92 2278.96   3
   6  -4  55  638.09 2981.32   2
  -6   4 -5813478.87 5057.93   1
  -4  -2  5814728.68 4904.09   2
  -4  -2  5813436.67 4943.06   1
  -2   6  5814967.56 4292.98   2
  -2   6  5813513.35 4398.29   1
   2  -6 -5815271.59 4392.26   3
  -6   4 -61 3249.78 3488.54   1
  -4  -2  61 -781.54 2403.98   2
  -4  -2  61  780.33 3267.25   1
  -2   6  61   34.57 1998.87   2
  -2   6  61  425.90 2457.15   1
   2  -6 -61  806.35 2404.51   3
   6  -4  61 1543.13 3507.93   2
  -6   4 -64  699.53 3670.71   1
  -4  -2  64 -407.56 2447.82   2
  -4  -2  64  685.32 3308.66   1
  -2   6  64 -680.90 2732.10   2
  -2   6  64 -167.03 2858.22   1
   6  -4  64  735.18 2975.03   2
  -6   4 -67 -349.95 3206.03   1
  -4  -2  67 3188.98 3600.46   2
  -4  -2  67  704.73 3141.30   1
  -2   6  67  144.17 2496.11   2
   6  -4  67  550.13 3147.60   2
  -6   4 -70 -322.44 3231.09   1
  -4  -2  70  665.05 3167.14   2
  -4  -2  70 -966.17 2738.60   1
  -2   6  70 2251.84 2911.85   2
   2  -6 -70  586.59 3759.30   1
   6  -4  70 3192.44 3647.17   2
  -6   4 -73 1524.50 4107.40   1
  -4  -2  73-4505.22 3126.11   2
  -2   6  73  857.75 3220.96   2
   2  -6 -73  773.53 4192.62   1
   6  -4  73  428.96 3521.17   2
  -6   4 -76 1485.66 4834.09   1
  -4  -2  76 3485.74 4847.59   2
   2  -6 -76  926.22 4542.05   1
   4   2 -76 1790.52 5548.18   1
   6  -4  76  170.24 3361.40   2
  -6   4 -79-1227.27 3951.07   1
  -4  -2  79-1421.97 3346.59   2
   2  -6 -79  937.58 4551.82   1
   4   2 -79 2426.15 5887.00   1
  -6   3  78 3387.08 4536.91   1
  -3  -3 -78 1446.93 4048.54   1
  -3   6 -78  720.48 4770.16   1
   3  -6  78 1076.47 3689.29   2
   3   3  78  679.10 3719.85   2
  -6   3  75  129.42 3263.50   1
  -3  -3 -75  630.91 3872.85   1
  -3   6 -75    8.62 3997.29   1
   3  -6  75 -247.07 3760.05   2
   3   3  75   42.28 3382.49   2
  -6   3  72  420.25 3456.37   1
  -3  -3 -72 -871.54 3093.34   1
  -3   6 -72 1194.79 4094.95   1
   3  -6  72 1245.39 3570.55   2
   3   3  72 1079.69 3307.95   2
  -6   3  69  732.43 3197.41   1
  -3  -3 -69 -188.08 3108.82   1
  -3   6 -69  393.98 3728.07   1
   3  -6  69 1743.80 3422.67   2
   3   3  69   23.40 2513.90   2
  -6   3  66 -550.06 2456.97   2
  -6   3  66 -344.53 2842.56   1
  -3  -3 -66 -280.30 3304.75   1
  -3   6 -66 -713.52 3597.98   1
   3  -6  66 1877.99 3470.79   2
   3   3  66 -554.82 2580.26   2
  -6   3  63 1019.78 2627.40   2
  -6   3  63  214.50 2828.52   1
  -3  -3 -63   -4.74 3016.80   1
  -3   6 -63 -743.50 3079.48   1
   3  -6  63-1254.75 2897.51   2
   3   3  63 1525.61 2886.47   2
  -6   3  60 2985.98 2842.51   2
  -6   3  60 5215.20 3899.27   1
  -3  -3 -60 4677.47 3656.44   1
  -3   6 -60 3143.86 3952.97   1
   3  -6  60 3997.63 3740.88   2
   3   3  60 3335.54 3148.34   2
  -6   3  57 1572.68 2305.15   2
  -6   3  57 2222.95 3206.80   1
  -3  -3 -57 1114.01 2838.23   1
  -3   6 -57  558.76 3337.85   1
   3  -6  57 1838.15 3301.27   2
   3   3  57  289.28 2402.84   2
  -6   3  54 2201.59 2302.26   2
  -6   3  54  955.39 2612.72   1
  -3  -3 -54 1089.40 2511.32   1
  -3   6 -54 1230.93 3215.20   1
   3   3  54 2456.80 2711.55   2
  -6   3  51 1501.58 2196.89   2
  -6   3  51 -552.22 2444.13   1
  -3  -3 -51 -171.23 2459.42   1
  -3   6 -51 -952.90 2342.81   1
   3  -6  51 1434.93 2607.16   2
   3   3  51 1829.01 2447.73   2
  -6   3  4816430.72 4038.53   2
  -6   3  4812684.81 4315.07   1
  -3  -3 -4811725.44 3932.35   1
  -3   6 -48 7865.47 3873.59   1
   3  -6  4810007.48 4055.02   2
   3   3  4810639.94 3844.91   2
  -6   3  45 2596.17 2112.59   2
  -6   3  45 3973.47 2827.16   1
  -3  -3 -45 2860.03 2824.67   1
  -3   6 -45 2549.05 2870.74   1
   3  -6  45 2796.49 2644.78   2
   3   3  45 3533.16 2737.45   2
  -6   3  42  881.40 1640.12   2
  -6   3  42 2504.05 2611.45   1
  -3  -3 -42 1804.04 2313.00   1
  -3   6 -42 -116.32 2427.06   1
   3  -6  42  116.58 1104.89   3
   3  -6  42  502.81 2028.43   2
   3   3  42  166.04 1506.75   3
   3   3  42 -690.30 1652.79   2
   6  -3 -42  328.06 1469.48   3
  -6   3  39 5118.56 2239.05   2
  -6   3  39 5744.58 3075.59   1
  -3  -3 -39 6160.24 2743.54   1
  -3   6 -39 4682.39 2857.70   1
   3  -6  39 5902.57 1806.61   3
   3  -6  39 6265.32 2919.01   2
   3   3  39 4457.91 2637.20   3
   3   3  39 5811.04 2930.30   2
   6  -3 -39 5812.44 2061.79   3
  -6   3  36 2487.89 1791.20   2
  -6   3  36 1320.17 2165.56   1
  -3  -3 -36  756.93 1865.16   1
  -3   6 -36 1579.78 2145.83   1
   3  -6  36  897.25 1160.72   3
   3  -6  36 1083.97 1953.89   2
   3   3  36 1458.72 1888.45   3
   3   3  36 2733.38 2337.84   2
   6  -3 -36 1575.30 1499.45   3
  -6   3  3311274.40 2572.77   2
  -6   3  33 8526.90 3032.58   1
  -3  -3 -33 9994.36 2840.79   1
  -3   6 -3310007.94 3285.65   1
   3  -6  3310030.53 2121.21   3
   3  -6  3312654.81 3536.04   2
   3   3  33 7165.61 2690.32   3
   3   3  33 8070.11 2919.83   2
   6  -3 -3314166.36 2525.93   3
  -6   3  3028687.97 3159.25   2
  -6   3  3023997.27 4331.73   1
  -3  -3 -3024039.81 3510.73   1
  -3   6 -3025637.83 4321.06   1
   3  -6  3026074.42 2830.29   3
   3  -6  3030272.67 4736.03   2
   3   3  3027934.19 4361.38   3
   3   3  3029283.04 4594.24   2
   6  -3 -3023013.59 2969.43   3
  -6   3  2749707.85 3773.27   2
  -6   3  2752105.40 5170.59   1
  -3  -3 -2759808.36 5369.38   2
  -3  -3 -2757905.43 4506.72   1
  -3   6 -2761947.75 5548.82   1
   3  -6  2751921.38 3801.01   3
   3  -6  2746301.72 4851.90   2
   3   3  2758118.38 5255.04   3
   6  -3 -2762226.14 4218.02   3
  -6   3  24 212629.   6943.   2
  -6   3  24 208093.   9717.   1
  -3  -3 -24 213334.   9484.   2
  -3  -3 -2499288.76 5377.96   1
  -3   6 -24 212603.   9427.   1
   3  -6  24 211247.   7243.   3
   3  -6  24 217067.   9590.   2
   3   3  24 202285.   9254.   3
   6  -3 -24 216952.   7533.   3
  -6   3  2136964.06 2879.71   2
  -6   3  2136477.81 4172.57   1
  -3  -3 -2142082.50 4310.32   2
  -3  -3 -2142391.04 3364.20   1
   3  -6  2134584.52 3108.39   3
   3  -6  2133827.08 3945.67   2
   3   3  2133440.36 3908.61   3
   6  -3 -2137406.09 3298.61   3
  -6   3  18 2533.63 1076.14   2
  -6   3  18  242.55 1423.72   1
  -3  -3 -18 2136.55 1703.26   2
  -3  -3 -18 1724.63 1119.81   1
  -3   6 -18 1431.38 1365.25   1
   3  -6  18    6.49 1058.57   3
   3  -6  18 1140.67 1355.25   2
   3   3  18 2177.69 1541.34   3
   6  -3 -18 1119.14 1269.41   3
  -6   3  1548095.23 2774.75   2
  -6   3  1546906.46 4472.09   1
  -3  -3 -1559329.13 4694.53   2
  -3  -3 -1559382.41 3330.57   1
  -3   6 -1560169.81 4368.30   1
   3  -6  1551056.31 3729.12   3
   3  -6  1549848.86 4081.34   2
   3   3  1552034.22 4508.50   3
   6  -3 -1559272.48 4029.77   3
  -6   3  1213732.63 1572.82   2
  -6   3  1213522.27 2833.73   1
  -3  -3 -1213137.72 2760.28   2
  -3  -3 -1214836.97 1754.59   1
  -3   6 -1215839.03 2557.27   1
   3  -6  1212194.82 2258.97   3
   3  -6  1213434.94 2539.47   2
   3   3  1213879.42 2805.56   3
   6  -3 -1213629.32 2357.88   3
  -6   3   978088.86 3207.97   2
  -6   3   975747.09 5228.06   1
  -3  -3  -973775.60 4976.96   2
  -3  -3  -974193.41 3140.58   1
  -3   6  -975091.21 4394.03   1
   3  -6   977097.66 4487.45   3
   3  -6   976752.77 4509.97   2
   3   3   972450.82 4842.94   3
   6  -3  -978481.44 4613.42   3
  -6   3   657208.88 2898.50   2
  -6   3   651906.21 4331.91   1
  -3  -3  -645607.48 3992.61   2
  -3  -3  -645042.94 2350.06   1
  -3   6  -645817.72 3413.67   1
   3  -6   651182.78 3767.31   3
   3  -6   652566.16 3562.62   2
   3   3   652137.19 4001.36   3
   6  -3  -645464.14 3641.37   3
  -6   3   358963.27 3009.27   2
  -6   3   355591.76 4344.14   1
  -3  -3  -353506.78 4241.34   2
  -3  -3  -352909.69 2499.60   1
  -3   6  -354602.95 3592.19   1
   3  -6   355336.19 3887.45   3
   3  -6   351509.59 3342.53   2
   3   3   358008.04 4042.07   3
   6  -3  -356400.38 4022.57   3
  -6   3   0 842053.  11513.   2
  -6   3   0 804574.  15721.   1
  -3  -3   0 796177.  15582.   2
  -3  -3   0 796096.   9932.   1
  -3   6   0 867884.  13300.   1
   3  -6   0 825118.  14714.   3
   3  -6   0 789691.  12023.   2
   3   3   0 843659.  14391.   3
   6  -3   0 803215.  14872.   3
  -6   3  -354610.85 3223.87   2
  -6   3  -351406.32 4185.74   1
  -3  -3   356796.41 4405.75   2
  -3  -3   357611.11 2890.79   1
  -3   6   357243.65 3491.46   1
   3  -6  -350029.68 3868.19   3
   3  -6  -350578.86 3092.17   2
   3   3  -352728.62 3577.44   3
   6  -3   355345.62 4138.36   3
  -6   3  -643234.07 3896.19   1
  -3  -3   654354.19 4270.40   2
  -3  -3   655135.12 3097.78   1
  -3   6   656207.91 3481.61   1
   3  -6  -644317.03 3686.57   3
   3  -6  -643180.08 2870.09   2
   3   3  -645105.16 3164.14   3
   6  -3   654253.73 4190.56   3
   6  -3   652613.73 3409.19   2
  -6   3  -973134.96 5092.68   1
  -3  -3   975082.83 5048.77   2
  -3  -3   978883.45 3964.07   1
  -3   6   974862.14 4017.67   1
   3  -6  -974459.51 4815.05   3
   3  -6  -974838.95 3705.32   2
   3   3  -977102.69 3883.71   3
   6  -3   974348.32 4945.14   3
   6  -3   976988.96 4400.78   2
  -6   3 -1217705.33 3113.60   1
  -3  -3  1210267.92 2448.70   2
  -3  -3  1212523.74 2109.26   1
  -3   6  1212490.25 2113.33   1
   3  -6 -1213860.77 2622.44   3
   3  -6 -1216376.51 2100.33   2
   3   3 -1214667.48 1789.16   3
   6  -3  1212382.07 2646.16   3
   6  -3  1214625.67 2548.64   2
  -6   3 -1557755.73 4779.39   1
  -3  -3  1544920.19 4101.11   2
  -3  -3  1548485.74 3700.17   1
  -3   6  1547388.80 3541.68   1
   3  -6 -1557470.93 4549.54   3
   3  -6 -1563047.45 3570.19   2
   6  -3  1549641.05 4308.87   3
   6  -3  1546328.26 3967.17   2
  -6   3 -18 1052.44 1496.24   1
  -3  -3  18 1614.27 1523.19   2
  -3  -3  18 1033.38 1362.01   1
  -3   6  18 1139.10 1202.56   1
   3  -6 -18  951.80 1308.33   3
   3  -6 -18 1300.19 1125.26   2
   6  -3  18 1111.50 1341.03   3
   6  -3  18  981.51 1334.83   2
  -6   3 -2137838.52 4247.39   1
  -3  -3  2139818.05 4117.14   2
  -3  -3  2138833.73 3762.65   1
  -3   6  2133073.59 3265.59   1
   3  -6 -2136684.65 3909.98   3
   3  -6 -2137114.69 2994.51   2
   6  -3  2135943.99 3917.45   3
   6  -3  2138935.18 4212.82   2
  -6   3 -24 207935.   9576.   1
  -3  -3  24 206847.   9270.   2
  -3  -3  24 216127.   9000.   1
  -3   6  24 215086.   8288.   1
   3  -6 -24 213691.   9203.   3
   3  -6 -24 213607.   7184.   2
   6  -3  24 224241.   9404.   3
   6  -3  24 207167.   9476.   2
  -6   3 -2756682.68 5347.60   1
  -3  -3  2755220.54 5140.14   2
  -3  -3  2752369.60 4870.53   1
  -3   6  2751647.77 4446.17   1
   3  -6 -2757789.77 5044.33   3
   3  -6 -2757636.79 4080.79   2
   6  -3  2757575.67 5084.62   3
   6  -3  2753011.64 5234.00   2
  -6   3 -3021426.69 4203.10   1
  -3  -3  3030924.38 4529.14   2
  -3  -3  3035122.68 4712.91   1
  -3   6  3027184.88 3205.50   2
  -3   6  3023686.42 3623.40   1
   3  -6 -3022268.67 3804.21   3
   6  -3  3025083.18 3909.04   3
   6  -3  3025920.63 4499.82   2
  -6   3 -3311210.13 3421.35   1
  -3  -3  33 8315.85 2837.46   2
  -3  -3  3310369.70 3169.71   1
  -3   6  33 8339.91 2524.61   2
  -3   6  3311277.33 3041.43   1
   3  -6 -3313045.24 3272.98   3
   6  -3  33 8671.17 2662.68   3
   6  -3  33 8489.46 3136.92   2
  -6   3 -36 1166.08 2299.85   1
  -3  -3  36 1270.75 2049.86   2
  -3  -3  36 1261.49 2103.32   1
  -3   6  36 1010.23 1437.71   2
  -3   6  36 1215.83 1774.06   1
   3  -6 -36  495.73 1749.15   3
   6  -3  36 1668.35 1674.46   3
   6  -3  36 2329.11 2297.72   2
  -6   3 -39 4773.64 2872.61   1
  -3  -3  39 4064.77 2503.45   2
  -3  -3  39 2967.21 2348.30   1
  -3   6  39 4291.76 2252.04   2
  -3   6  39 4196.77 2255.80   1
   3  -6 -39 6515.27 2728.60   3
   6  -3  39 5923.53 2463.68   3
   6  -3  39 6706.65 3101.53   2
  -6   3 -42  800.31 2266.97   1
  -3  -3  42 -440.92 1850.45   2
  -3  -3  42  177.71 1935.92   1
  -3   6  42  378.62 1543.70   2
  -3   6  42 1292.76 1877.74   1
   3  -6 -42 1021.76 1893.74   3
   6  -3  42  408.14 1744.32   3
   6  -3  42 -335.84 1951.83   2
  -6   3 -45 4335.56 3277.31   1
  -3  -3  45 4540.20 3053.39   2
  -3  -3  45 3510.11 2870.63   1
  -3   6  45 3415.74 2296.35   2
  -3   6  45 2483.86 2428.33   1
   3  -6 -45  948.83 2117.85   3
   6  -3  45 1839.57 1961.00   3
   6  -3  45 1463.75 2634.44   2
  -6   3 -48 8795.16 4097.73   1
  -3  -3  4813678.62 4174.30   2
  -3  -3  4813101.99 4290.85   1
  -3   6  4813600.86 3757.01   2
  -3   6  4813313.12 3956.46   1
   3  -6 -4814469.35 3877.98   3
   6  -3  4814294.05 3623.05   3
   6  -3  4811227.44 4125.85   2
  -6   3 -51  761.35 2984.56   1
  -3  -3  51   15.18 2197.72   2
  -3  -3  51  694.47 2302.78   1
  -3   6  51   16.17 1822.69   2
  -3   6  51  615.99 2160.76   1
   3  -6 -51 1217.97 2098.16   3
   6  -3  51  332.78 1701.93   3
   6  -3  51 1458.86 2809.41   2
  -6   3 -54    3.74 2850.42   1
  -3  -3  54 2483.99 2858.27   2
  -3  -3  54 1917.65 2909.13   1
  -3   6  54 -214.09 2033.53   2
  -3   6  54 2170.58 2609.02   1
   3  -6 -54 1083.31 1952.10   3
   6  -3  54  -82.33 1544.59   3
   6  -3  54 2739.67 3086.50   2
  -6   3 -57 -359.57 2621.31   1
  -3  -3  57  917.67 2522.57   2
  -3  -3  57 1034.59 2890.18   1
  -3   6  57 1581.06 2327.24   2
  -3   6  57  106.54 2236.88   1
   3  -6 -57 2077.24 2313.78   3
   6  -3  57 2761.02 2532.35   3
   6  -3  57 1510.17 3071.84   2
  -6   3 -60 2842.30 3469.11   1
  -3  -3  60 3617.25 3328.93   2
  -3  -3  60 4058.71 3496.02   1
  -3   6  60 2337.15 2584.70   2
  -3   6  60 3440.03 3200.68   1
   6  -3  60 4240.73 3632.02   2
  -6   3 -63 -215.44 3159.05   1
  -3  -3  63  452.53 2787.97   2
  -3  -3  63 -558.87 2850.21   1
  -3   6  63-1243.85 1818.65   2
  -3   6  63  935.40 2959.03   1
   6  -3  63  556.52 3107.92   2
  -6   3 -66 1169.93 3563.10   1
  -3  -3  66  946.55 3243.19   2
  -3   6  66 1413.15 2696.24   2
  -3   6  66 2349.20 3043.53   1
   6  -3  66 -620.47 2697.59   2
  -6   3 -69  158.01 3722.80   1
  -3  -3  69  327.26 2901.02   2
  -3   6  69   -2.52 2362.79   2
  -3   6  69-1731.36 2603.31   1
   3   3 -69 1208.09 4049.98   1
   6  -3  69  470.28 3369.41   2
  -6   3 -72  395.19 4096.78   1
  -3  -3  72 1649.37 3742.95   2
  -3   6  72 3547.46 3687.12   1
   3   3 -72-1580.32 3693.47   1
   6  -3  72 -320.90 3219.56   2
  -6   3 -75 1019.22 4048.31   1
  -3  -3  75  -88.02 3851.91   2
   3  -6 -75 2311.95 4559.80   1
   3   3 -75 1182.81 4746.96   1
   6  -3  75  -48.03 3429.75   2
  -6   3 -78 2688.97 4978.86   1
  -3  -3  78  438.48 4529.38   2
   3  -6 -78 1828.71 4863.69   1
   3   3 -78-1428.97 4661.44   1
   6  -3  78  719.67 3966.77   2
  -4   6 -79 2054.93 4995.31   1
  -2  -4 -79  582.12 4275.23   1
   4  -6  79-1964.47 3643.59   2
  -6   2  76-1209.90 3555.89   1
  -4   6 -76 -114.84 4433.50   1
  -2  -4 -76 -820.98 3614.60   1
   2   4  76   16.60 3705.43   2
   4  -6  76 -595.62 3385.20   2
  -6   2  73 -871.01 3055.22   1
  -4   6 -73  204.04 4312.51   1
  -2  -4 -73-2862.59 3134.76   1
   2   4  73-1185.69 2926.67   2
   4  -6  73  783.27 3592.69   2
  -6   2  70  521.48 2844.37   2
  -6   2  70  439.83 3258.95   1
  -4   6 -70 -320.09 3766.32   1
  -2  -4 -70-1810.74 2976.36   1
   2   4  70-1435.03 2422.10   2
   4  -6  70 1662.59 3973.53   2
  -6   2  67 -605.21 2656.36   2
  -6   2  67  484.69 3577.76   1
  -4   6 -67 1471.05 4159.14   1
  -2  -4 -67 -329.26 3087.75   1
   2   4  67 -988.93 2325.50   2
   4  -6  67 -356.56 3069.62   2
  -6   2  64  361.69 2387.91   2
  -6   2  64  -32.35 2718.03   1
  -4   6 -64 -602.24 3011.99   1
  -2  -4 -64  991.68 3166.96   1
   2   4  64  643.54 2539.42   2
   4  -6  64-1334.67 2172.01   2
  -6   2  61 1430.48 2684.16   2
  -6   2  61  768.25 2850.27   1
  -4   6 -61 -821.86 2976.13   1
  -2  -4 -61  599.72 2973.80   1
   2   4  61  121.36 2629.18   2
   4  -6  61 -326.77 2422.59   2
  -6   2  5812931.00 4248.97   2
  -6   2  5815372.65 5280.63   1
  -4   6 -5812339.72 5258.26   1
  -2  -4 -5813843.16 4914.66   1
   2   4  5812363.65 4499.25   2
   4  -6  5812727.72 5168.39   2
  -6   2  55 2199.18 2601.44   2
  -6   2  55  -15.80 2661.79   1
  -4   6 -55 2041.08 3094.64   1
  -2  -4 -55 1483.60 2588.03   1
   2   4  55 3089.89 2653.79   2
   4  -6  55  484.23 2670.90   2
  -6   2  52 5177.92 2633.56   2
  -6   2  52 2971.25 2957.11   1
  -4   6 -52 7331.22 3981.98   1
  -2  -4 -52 8646.37 3609.41   1
   2   4  52 5239.36 3253.46   2
   4  -6  52 2707.62 3109.71   2
  -6   2  49 8410.02 3195.43   2
  -6   2  49 5668.21 3369.00   1
  -4   6 -49 3739.67 3183.87   1
  -2  -4 -49 3751.94 2902.93   1
   2   4  49 6614.94 3161.09   2
   4  -6  49 8648.56 3746.93   2
  -6   2  46 7297.40 3009.29   2
  -6   2  46 6404.33 3401.89   1
  -4   6 -46 6877.34 3680.97   1
  -2  -4 -46 7650.07 3303.01   1
   2   4  46 5447.10 3140.31   2
   4  -6  46 6899.03 2124.86   3
   4  -6  46 3881.07 2991.62   2
  -6   2  4311139.36 3309.01   2
  -6   2  4312456.24 4116.80   1
  -4   6 -4310569.12 3959.37   1
  -2  -4 -4312146.42 3638.78   1
   2   4  43 9182.63 3395.65   2
   4  -6  43 9568.29 2447.18   3
   4  -6  43 9046.78 3666.91   2
  -6   2  4012192.86 3240.31   2
  -6   2  40 9594.55 3621.77   1
  -4   6 -4013179.14 4181.85   1
  -2  -4 -40 7921.11 2926.14   1
   2   4  40 9545.18 3309.41   2
   4  -6  4011557.66 2506.14   3
   4  -6  4010930.59 3689.66   2
   6  -2 -4012822.80 2228.29   3
  -6   2  37 2409.70 1892.14   2
  -6   2  37 3279.48 2610.81   1
  -4   6 -37 3612.55 2545.14   1
  -2  -4 -37 2771.74 2061.18   1
   2   4  37 2460.14 2044.47   2
   4  -6  37 2782.64 1586.16   3
   4  -6  37 4893.34 2677.48   2
   6  -2 -37 2969.33 1554.67   3
  -6   2  3419352.95 3459.48   2
  -6   2  3416696.44 4055.19   1
  -4   6 -3415366.87 3809.67   1
  -2  -4 -3413261.18 3092.66   1
   2   4  3416544.55 3966.70   2
   4  -6  3417377.36 2818.05   3
   4  -6  3416169.76 4035.08   2
   6  -2 -3414967.26 2317.98   3
  -6   2  3116719.77 3021.19   2
  -6   2  3116828.93 3978.09   1
  -2  -4 -31 9697.90 2927.34   2
  -2  -4 -3114054.69 2926.27   1
   4  -6  3114427.27 2608.81   3
   4  -6  3113810.60 3540.69   2
   6  -2 -3110230.14 2046.90   3
  -6   2  2885411.49 5215.22   2
  -6   2  2882056.51 6516.75   1
  -2  -4 -2876451.21 5963.44   2
  -2  -4 -2890285.89 5480.35   1
   4  -6  2882690.64 5040.72   3
   6  -2 -2881373.13 4408.29   3
  -6   2  2529168.96 3075.95   2
  -6   2  2533868.52 4685.24   1
  -4   6 -2524540.30 4019.49   1
  -2  -4 -2524492.44 3867.81   2
  -2  -4 -2531238.10 3213.30   1
   4  -6  2531887.23 3271.97   3
   4  -6  2528551.71 4190.31   2
   6  -2 -2528889.45 2832.03   3
  -6   2  22 144636.   6051.   2
  -6   2  22 140277.   7836.   1
  -4   6 -22 101727.   6493.   1
  -2  -4 -22 138940.   7439.   2
  -2  -4 -22 155171.   6060.   1
   2   4  22 143189.   7758.   3
   4  -6  22 135652.   6270.   3
   4  -6  22 145816.   7609.   2
   6  -2 -22 136827.   5595.   3
  -6   2  1930629.34 2836.43   2
  -6   2  1928449.65 4027.35   1
  -4   6 -1936346.65 3923.65   1
  -2  -4 -1934672.98 3831.76   2
  -2  -4 -1938086.25 2859.72   1
   2   4  1934253.00 3942.16   3
   4  -6  1934737.64 3425.83   3
   4  -6  1929546.17 3462.06   2
   6  -2 -1937620.19 3158.04   3
  -6   2  1672361.91 3924.69   2
  -6   2  1675741.16 5513.37   1
  -4   6 -1678695.43 5251.33   1
  -2  -4 -1675629.95 5247.97   2
  -2  -4 -1676425.84 3473.45   1
   2   4  1672752.63 5329.03   3
   4  -6  1676702.76 4735.50   3
   4  -6  1672132.14 4850.79   2
   6  -2 -1674441.81 4269.54   3
  -6   2  1320043.30 2210.76   2
  -6   2  1321631.71 3426.62   1
  -4   6 -1315335.54 2754.84   1
  -2  -4 -1315623.51 2881.47   2
  -2  -4 -1315265.05 1559.35   1
   2   4  1318891.41 3127.38   3
   4  -6  1320755.01 2835.54   3
   4  -6  1322010.06 2960.61   2
   6  -2 -1315625.50 2368.42   3
  -6   2  1073596.07 3785.14   2
  -6   2  1066133.91 4858.26   1
  -4   6 -1066680.45 4549.56   1
  -2  -4 -1060186.80 4558.55   2
  -2  -4 -1061642.63 2362.32   1
   2   4  1066017.06 4747.38   3
   4  -6  1074121.48 4627.15   3
   4  -6  1065867.61 4137.16   2
   6  -2 -1062693.37 4028.84   3
  -6   2   713555.28 1961.19   2
  -6   2   7 9784.06 2380.50   1
  -4   6  -710952.14 2249.63   1
  -2  -4  -711353.93 2584.62   2
   2   4   7 8995.19 2192.11   3
   4  -6   713477.09 2515.63   3
   4  -6   711359.51 1998.54   2
   6  -2  -7 8984.98 2073.07   3
  -6   2   4 185898.   6030.   2
  -6   2   4 165600.   7165.   1
  -4   6  -4 200259.   7254.   1
  -2  -4  -4 202245.   8018.   2
   4  -6   4 174596.   6990.   3
   4  -6   4 180421.   5774.   2
   6  -2  -4 205061.   7334.   3
  -6   2   114423.04 2046.05   2
  -6   2   115306.72 2779.23   1
  -4   6  -114567.59 2405.42   1
  -2  -4  -114107.27 2739.62   2
  -2  -4  -114125.25 1061.37   1
   4  -6   114207.73 2482.32   3
   4  -6   113644.23 1780.30   2
   6  -2  -113353.07 2445.17   3
  -6   2  -2 109982.   4826.   2
  -6   2  -2 102522.   5693.   1
  -4   6   2 102320.   5121.   1
  -2  -4   2 106441.   5879.   2
  -2  -4   2 112492.   3238.   1
   4  -6  -2 115238.   5776.   3
   4  -6  -2 113813.   3991.   2
   6  -2   2 104000.   5595.   3
  -6   2  -513132.03 2114.54   2
  -6   2  -510607.68 2429.47   1
  -4   6   5 7619.95 1949.12   1
  -2  -4   5 9031.96 2395.12   2
  -2  -4   5 8652.02 1325.15   1
   4  -6  -511551.58 2389.30   3
   4  -6  -512579.01 1506.25   2
   6  -2   5 9018.45 2237.83   3
  -6   2  -8 4922.50 1620.87   2
  -6   2  -8 4171.11 1738.86   1
  -4   6   8 7173.51 1875.79   1
  -2  -4   8 6867.30 2074.91   2
  -2  -4   8 8775.96 1551.28   1
   4  -6  -8 5185.51 1781.95   3
   4  -6  -8 6959.71 1200.49   2
   6  -2   8 6723.87 2056.72   3
  -6   2 -1135316.82 3603.93   1
  -4   6  1141629.31 3487.25   1
  -2  -4  1143525.31 3976.89   2
  -2  -4  1141515.02 3035.76   1
   4  -6 -1135374.78 3498.22   3
   4  -6 -1136820.88 2296.05   2
   6  -2  1141276.36 3910.43   3
   6  -2  1145517.52 3792.18   2
  -6   2 -1496874.28 5819.20   1
  -4   6  1494442.54 5276.84   1
  -2  -4  1485408.38 5574.36   2
  -2  -4  1491650.39 4738.76   1
   4  -6 -14 101253.   5795.   3
   4  -6 -14 108720.   3907.   2
   6  -2  1486878.75 5648.77   3
   6  -2  1486287.39 5336.00   2
  -6   2 -17 2074.53 1644.97   1
  -4   6  17 1789.31 1406.80   1
  -2  -4  17 1243.46 1389.69   2
  -2  -4  17 2028.98 1389.98   1
   4  -6 -17 1834.06 1506.66   3
   4  -6 -17 2683.25 1072.02   2
   6  -2  17  643.01 1296.48   3
   6  -2  17  674.76 1286.84   2
  -6   2 -2075683.73 5584.87   1
  -4   6  2064827.99 4682.82   1
  -2  -4  2071188.12 2752.18   3
  -2  -4  2070992.11 5522.80   2
  -2  -4  2074380.99 4942.02   1
   4  -6 -2074461.42 5240.01   3
   4  -6 -2072619.58 3577.64   2
   6  -2  2068955.13 5298.97   3
   6  -2  2070355.38 5398.57   2
  -6   2 -2355307.49 4958.70   1
  -4   6  2361692.34 4791.30   1
  -2  -4  2370111.40 2347.67   3
  -2  -4  2362226.12 5343.94   2
  -2  -4  2363591.97 4913.89   1
   4  -6 -2355395.82 4768.11   3
   4  -6 -2358892.59 3483.18   2
   6  -2  2360973.23 5140.24   3
   6  -2  2360959.59 5348.65   2
  -6   2 -26 7797.94 2630.16   1
  -4   6  26 7680.01 1870.94   2
  -4   6  2610436.90 2646.56   1
  -2  -4  26 6915.82 2493.98   2
  -2  -4  26 6695.70 2369.20   1
   4  -6 -26 6387.35 2235.28   3
   6  -2  26 8099.96 2564.21   3
   6  -2  26 5770.39 2575.75   2
  -6   2 -29 2215.87 1897.25   1
  -4   6  29 4048.14 1650.49   2
  -4   6  29 3017.59 1841.45   1
  -2  -4  29 4604.80 2263.85   2
  -2  -4  29 4184.15 2248.32   1
   4  -6 -29 1482.30 1568.35   3
   6  -2  29 3541.79 1984.55   3
   6  -2  29 3908.62 2341.20   2
  -6   2 -32 5302.95 2515.01   1
  -4   6  32 8462.60 2208.04   2
  -4   6  32 8180.10 2566.42   1
  -2  -4  32 8750.63 2940.28   2
  -2  -4  3211237.24 3189.57   1
   4  -6 -32 5052.38 2177.70   3
   6  -2  32 7102.26 2551.25   3
   6  -2  3210097.23 3271.28   2
  -6   2 -3519842.22 4348.55   1
  -4   6  3521604.18 3277.50   2
  -4   6  3523826.62 4227.49   1
  -2  -4  3528666.83 4982.64   2
  -2  -4  3525860.61 4568.16   1
   4  -6 -3520663.21 3803.33   3
   6  -2  3520717.56 3914.54   3
   6  -2  3524952.21 4861.04   2
  -6   2 -3829912.34 5121.77   1
  -4   6  3830611.11 3628.83   2
  -4   6  3838138.64 4715.34   1
  -2  -4  3832905.23 5410.92   2
  -2  -4  3831877.71 5053.56   1
   4  -6 -3836162.09 4481.41   3
   6  -2  3831809.11 4671.26   3
   6  -2  3834300.31 5676.80   2
  -6   2 -4116857.34 4411.09   1
  -4   6  4112508.05 3089.31   2
  -4   6  4111544.28 3524.85   1
  -2  -4  4110078.02 3516.73   2
  -2  -4  41 8650.85 3399.85   1
   4  -6 -4114617.90 3573.44   3
   6  -2  4112032.67 3338.29   3
   6  -2  4111969.44 3846.18   2
  -6   2 -44 9947.07 3809.55   1
  -4   6  4410583.32 3043.37   2
  -4   6  44 9752.09 3532.02   1
  -2  -4  44 9467.64 3750.85   2
  -2  -4  4410609.42 3869.93   1
   4  -6 -4413532.74 3556.30   3
   6  -2  44 9927.50 3211.84   3
   6  -2  4411151.59 3970.68   2
  -6   2 -47 9649.15 3829.78   1
  -4   6  47 9842.50 3192.33   2
  -4   6  4712821.71 4031.82   1
  -2  -4  47 9526.77 3980.29   2
  -2  -4  47 7998.82 3604.02   1
   4  -6 -4710257.63 3335.57   3
   6  -2  47 7784.68 2896.97   3
   6  -2  4712107.05 4274.38   2
  -6   2 -5017687.50 4987.83   1
  -4   6  5022082.24 4365.24   2
  -4   6  5018985.77 4691.18   1
  -2  -4  5018446.46 5048.94   2
  -2  -4  5021577.30 5212.80   1
   4  -6 -5018901.15 4152.98   3
   6  -2  5016218.68 3926.36   3
   6  -2  5016958.37 5000.44   2
  -6   2 -53 9337.27 4215.71   1
  -4   6  53 9124.44 3249.07   2
  -4   6  53 9536.73 3845.60   1
  -2  -4  5310765.77 4196.48   2
  -2  -4  53 7746.08 3822.11   1
   4  -6 -5310561.46 3347.53   3
   6  -2  53 9732.53 3358.78   3
  -6   2 -56 5631.21 3599.08   1
  -4   6  56 5320.60 2906.66   2
  -4   6  56 4181.80 3288.39   1
  -2  -4  56 5045.84 3358.69   2
   4  -6 -56 4257.62 2509.46   3
   6  -2  56 6554.61 2924.80   3
   6  -2  56 3257.07 3215.90   2
  -6   2 -59 -590.25 2973.32   1
  -4   6  59 -189.90 1693.95   2
  -4   6  59 2382.69 2654.07   1
  -2  -4  59  311.65 2619.90   2
   2   4 -59 -684.29 3028.71   1
   6  -2  59 -452.79 1987.29   3
   6  -2  59  699.77 2774.79   2
  -6   2 -62 1213.51 3596.98   1
  -4   6  62 1871.77 2385.21   2
  -4   6  62   50.47 2679.90   1
  -2  -4  62-1093.73 2731.24   2
   2   4 -62-1189.53 3620.49   1
   6  -2  62 2600.75 3136.57   2
  -6   2 -65 2530.88 3710.27   1
  -4   6  65 2859.43 2814.79   2
  -4   6  65 3550.29 3715.15   1
  -2  -4  65 1128.47 2945.94   2
   2   4 -65  290.80 3699.70   1
   6  -2  65 1508.46 3207.44   2
  -6   2 -68-2257.72 2895.68   1
  -4   6  68 -977.14 2623.25   1
  -2  -4  68  866.82 3232.65   2
   2   4 -68  655.04 3831.14   1
   6  -2  68-1291.43 2601.84   2
  -6   2 -71  697.26 3622.60   1
  -4   6  71 -862.18 3138.82   1
  -2  -4  71  772.68 3243.15   2
   2   4 -71-1547.22 4183.79   1
   6  -2  71 2720.42 3951.28   2
  -6   2 -74 3120.62 4333.37   1
  -4   6  74 3373.25 3801.08   1
  -2  -4  74 3451.05 4232.14   2
   2   4 -74 2007.98 4868.31   1
   6  -2  74 1251.77 3681.27   2
  -6   2 -77   49.08 4029.17   1
  -4   6  77 1201.80 4549.62   1
  -2  -4  77 2543.94 3802.53   2
   2   4 -77 1009.75 5076.59   1
   6  -2  77 3691.94 3872.67   2
  -6   1  77  234.94 4077.78   1
  -5   6 -77-1006.85 4687.32   1
  -1  -5 -77 1674.95 4379.95   1
   1   5  77 1719.20 4007.50   2
   5  -6  77  378.65 4013.00   2
  -6   1  74  227.18 3456.72   2
  -6   1  74 2813.09 4040.57   1
  -5   6 -74 1537.83 4149.39   1
  -1  -5 -74-1247.48 3469.59   1
   1   5  74 3021.00 3545.16   2
   5  -6  74-2105.35 3378.22   2
  -6   1  71   33.20 3079.99   2
  -6   1  71 3472.23 4063.35   1
  -5   6 -71  680.46 4273.65   1
  -1  -5 -71 -180.39 3589.57   1
   1   5  71 3226.72 3194.77   2
   5  -6  71 1508.26 3586.15   2
  -6   1  68  285.48 2998.87   2
  -6   1  68 -264.00 3365.04   1
  -5   6 -68  477.25 3826.60   1
  -1  -5 -68  508.99 3292.67   1
   1   5  68 -289.58 2406.25   2
   5  -6  68 -229.68 3080.46   2
  -6   1  65 1551.70 2956.25   2
  -6   1  65 1544.26 3160.22   1
  -5   6 -65 5435.68 4692.59   1
  -1  -5 -65 -466.61 3001.66   1
   1   5  65 2492.63 3185.03   2
   5  -6  65  956.71 3048.89   2
  -6   1  62 1062.51 2673.52   2
  -6   1  62  880.60 3052.62   1
  -5   6 -62 1704.23 3378.19   1
  -1  -5 -62-1058.30 2710.49   1
   1   5  62 -351.06 2272.91   2
   5  -6  62  599.65 3018.01   2
  -6   1  59 -485.14 2294.21   2
  -6   1  59  358.88 2992.68   1
  -5   6 -59  471.67 3391.74   1
  -1  -5 -59 1576.42 3120.06   1
   1   5  59 -622.68 2221.35   2
   5  -6  59 1538.50 3227.89   2
  -6   1  56  582.98 2271.58   2
  -6   1  56 -261.19 2717.36   1
  -5   6 -56  760.03 3156.42   1
  -1  -5 -56  464.87 2634.90   1
   1   5  56  862.53 2477.92   2
   5  -6  56 -460.52 2470.51   2
  -6   1  53 9627.16 3612.99   2
  -6   1  53 6376.76 3705.30   1
  -5   6 -53 7422.59 3922.70   1
  -1  -5 -53 5753.20 3399.70   1
   1   5  53 6726.76 3393.86   2
   5  -6  53 9283.41 4008.57   2
  -6   1  5016574.00 4277.94   2
  -6   1  5012632.00 4364.28   1
  -5   6 -5010270.36 4229.58   1
  -1  -5 -5019803.40 4794.88   1
   1   5  5018260.19 4657.52   2
   5  -6  5012364.01 4418.75   2
  -6   1  4716727.40 4166.31   2
  -6   1  4715710.76 4707.35   1
  -1  -5 -4713270.31 4015.87   1
   1   5  4718579.21 4630.53   2
   5  -6  4717438.52 3302.81   3
   5  -6  4713052.41 4318.03   2
  -6   1  4412526.15 3570.11   2
  -6   1  4411075.22 4166.20   1
  -1  -5 -4411143.87 3551.82   1
   1   5  44 7911.72 3231.31   2
   5  -6  4411082.72 2807.88   3
   5  -6  44 8367.53 3650.39   2
  -6   1  4118986.61 4021.01   2
  -6   1  4117354.94 4683.20   1
  -5   6 -4119154.27 4935.87   1
  -1  -5 -4116644.51 3929.48   1
   1   5  4117630.48 4182.22   2
   5  -6  4122578.29 3489.86   3
   5  -6  4115395.11 4333.84   2
  -6   1  38 6276.32 2652.32   2
  -6   1  38 7849.28 3256.00   1
  -5   6 -38 9143.39 3561.06   1
  -1  -5 -38 4816.10 2565.02   1
   1   5  38 8729.51 3054.38   2
   5  -6  38 7949.16 2413.55   3
   5  -6  38 5982.52 2978.93   2
   6  -1 -38 9804.35 1684.77   3
  -6   1  3518690.06 3649.49   2
  -6   1  3520643.14 4426.44   1
  -5   6 -3517951.98 4360.90   1
  -1  -5 -3518362.38 3805.64   2
  -1  -5 -3511259.84 2975.65   1
   5  -6  3517610.23 3182.96   3
   5  -6  3520608.86 4458.83   2
   6  -1 -3519078.22 2107.10   3
  -6   1  32 9494.63 2646.88   2
  -6   1  32 8995.17 3112.29   1
  -5   6 -32 9188.68 3181.59   1
  -1  -5 -32 7745.22 2648.60   2
  -1  -5 -32 7787.23 2492.77   1
   5  -6  32 7395.27 2377.69   3
   5  -6  3210690.29 3440.28   2
   6  -1 -3210440.25 1809.30   3
  -6   1  29 7040.00 2295.49   2
  -6   1  29 5339.21 2520.57   1
  -5   6 -29 6512.15 2655.10   1
  -1  -5 -29 6621.48 2519.55   2
  -1  -5 -29 5194.36 2095.28   1
   5  -6  29 8474.44 2352.00   3
   5  -6  29 6339.69 2746.56   2
   6  -1 -29 5211.02 1482.24   3
  -6   1  2655685.95 4463.17   2
  -6   1  2648869.42 5056.87   1
  -5   6 -2646133.96 4886.71   1
  -1  -5 -2658593.54 5033.79   2
  -1  -5 -2656902.52 4179.83   1
   5  -6  2648594.76 4227.42   3
   5  -6  2656638.92 5231.47   2
   6  -1 -2662011.86 3561.09   3
  -6   1  23 3077.08 1611.38   2
  -6   1  23 2202.64 1943.55   1
  -5   6 -23 2483.70 1729.12   1
  -1  -5 -23 2646.09 1793.54   2
  -1  -5 -23 3672.12 1662.01   1
   5  -6  23 2308.02 1580.62   3
   5  -6  23 2619.19 1966.22   2
   6  -1 -23 3200.39 1320.26   3
  -6   1  2010101.17 2236.22   2
  -6   1  2010329.80 2895.98   1
  -5   6 -2013472.63 3004.17   1
  -1  -5 -2012067.10 2851.18   2
  -1  -5 -2012582.97 1992.57   1
   5  -6  20 8843.77 2306.62   3
   5  -6  2010233.85 2657.28   2
   6  -1 -2014992.02 2180.03   3
  -6   1  1734651.11 3214.50   2
  -6   1  1733680.18 3880.44   1
  -5   6 -1730655.59 3758.81   1
  -1  -5 -1733899.03 3642.25   2
  -1  -5 -1729808.45 2349.96   1
   5  -6  1731881.51 3386.41   3
   5  -6  1731080.94 3386.07   2
   6  -1 -1734075.37 2917.52   3
  -6   1  1419548.92 2617.15   2
  -6   1  1419568.55 3262.76   1
  -5   6 -1423781.55 3443.66   1
  -1  -5 -1422690.59 3307.19   2
  -1  -5 -1425907.92 1839.82   1
   5  -6  1419962.47 2999.09   3
   5  -6  1422658.97 3029.68   2
   6  -1 -1419446.81 2367.04   3
  -6   1  1128101.91 2852.09   2
  -6   1  1128777.30 3475.10   1
  -5   6 -1123952.51 3389.93   1
  -1  -5 -1128466.85 3424.08   2
  -1  -5 -1126854.37 1408.61   1
   5  -6  1127079.04 3162.94   3
   5  -6  1129134.85 2901.27   2
   6  -1 -1124908.46 2693.06   3
  -6   1   8 163712.   6342.   2
  -6   1   8 157816.   7163.   1
  -5   6  -8 171900.   7450.   1
  -1  -5  -8 149690.   6981.   2
   5  -6   8 157719.   6969.   3
   5  -6   8 157261.   5866.   2
   6  -1  -8 164931.   6470.   3
  -6   1   516775.33 2498.38   2
  -6   1   516351.75 2822.38   1
  -5   6  -518344.53 3013.71   1
  -1  -5  -519085.54 3042.38   2
   5  -6   513523.89 2582.49   3
   5  -6   517489.27 1972.17   2
   6  -1  -517049.30 2647.73   3
  -6   1   226571.59 2803.68   2
  -6   1   225237.06 3065.04   1
  -5   6  -228199.62 3173.69   1
  -1  -5  -231466.89 3421.16   2
   5  -6   225564.32 3017.99   3
   5  -6   227280.22 2201.96   2
   6  -1  -230864.55 3129.61   3
  -6   1  -151337.47 3704.71   2
  -6   1  -151837.12 4085.54   1
  -5   6   141131.06 3731.03   1
  -1  -5   146511.49 4139.82   2
   1   5  -147431.20 1765.19   1
   1   5  -148598.34 1723.81   1
   5  -6  -148117.22 3979.09   3
   5  -6  -152295.59 2577.57   2
   6  -1   138709.41 3558.94   3
  -6   1  -4 3771.13 1499.62   2
  -6   1  -4 2743.99 1443.08   1
  -5   6   4 5266.76 1887.62   1
  -1  -5   4 3837.37 1747.68   2
   1   5  -4 2300.10  879.58   1
   5  -6  -4 2794.68 1562.73   3
   5  -6  -4 2840.14  813.98   2
   6  -1   4 2584.39 1508.17   3
  -6   1  -720904.52 2833.40   2
  -6   1  -724826.10 3055.35   1
  -5   6   725840.45 3125.12   1
  -1  -5   724661.16 3398.07   2
   1   5  -715567.19 1744.59   1
   5  -6  -726698.28 3145.69   3
   5  -6  -725039.84 1446.98   2
   6  -1   727650.78 3280.60   3
  -6   1 -1073377.63 4792.43   2
  -6   1 -1070734.98 4853.39   1
  -5   6  1065066.35 4599.06   1
  -1  -5  1060713.94 4715.27   2
  -1  -5  1069581.31 3639.56   1
   5  -6 -1063917.15 4642.61   3
   5  -6 -1064170.25 2003.71   2
   5  -6 -1059163.53 1899.83   2
   6  -1  1063181.21 4848.03   3
  -6   1 -1348544.20 4158.88   2
  -6   1 -1351535.71 4318.54   1
  -5   6  1341037.80 3783.13   1
  -1  -5  1344681.47 2974.57   3
  -1  -5  1344858.40 4294.44   2
  -1  -5  1344485.20 3275.29   1
   5  -6 -1347307.31 4111.18   3
   5  -6 -1345500.35 1906.14   2
   6  -1  1341141.66 4081.08   3
  -6   1 -1651190.68 4392.11   1
  -5   6  1643041.27 3987.92   1
  -1  -5  1646310.62 2852.55   3
  -1  -5  1642319.29 4353.13   2
  -1  -5  1643915.48 3598.71   1
   5  -6 -1650713.29 4317.24   3
   5  -6 -1651872.59 2311.50   2
   6  -1  1645677.60 4400.28   3
   6  -1  1653916.97 4645.04   2
  -6   1 -1942976.62 4186.22   1
  -5   6  1948275.04 4410.35   1
  -1  -5  1944418.71 2672.29   3
  -1  -5  1944136.95 4466.40   2
  -1  -5  1948614.99 4023.84   1
   5  -6 -1940977.57 4079.52   3
   5  -6 -1943309.00 2374.60   2
   6  -1  1945562.77 4499.90   3
   6  -1  1940330.85 4200.02   2
  -6   1 -2226667.87 3839.29   1
  -5   6  2224801.65 3726.19   1
  -1  -5  2223282.35 1915.60   3
  -1  -5  2220197.39 3667.35   2
  -1  -5  2221731.59 3287.68   1
   5  -6 -2221015.80 3331.64   3
   5  -6 -2222359.57 1984.55   2
   6  -1  2222247.55 3770.99   3
   6  -1  2221905.66 3769.77   2
  -6   1 -2533532.61 4085.75   1
  -5   6  2527789.19 2463.46   2
  -5   6  2530048.44 4148.69   1
  -1  -5  2529736.92 1908.94   3
  -1  -5  2526281.18 4195.44   2
  -1  -5  2529329.99 3902.53   1
   5  -6 -2535788.22 3959.41   3
   6  -1  2527041.33 4170.42   3
   6  -1  2527241.33 4337.47   2
  -6   1 -2871481.15 5803.45   1
  -5   6  2886160.16 4416.95   2
  -5   6  2886927.46 6353.73   1
  -1  -5  2884136.88 6602.77   2
  -1  -5  2877927.08 5824.55   1
   5  -6 -2876517.50 5611.88   3
   6  -1  2884181.97 6421.44   3
   6  -1  2883183.27 6699.17   2
  -6   1 -3117764.40 3878.41   1
  -5   6  3123299.72 2712.41   2
  -5   6  3125449.39 4253.70   1
  -1  -5  3123694.83 4407.08   2
  -1  -5  3120688.25 3931.00   1
   5  -6 -3119143.99 3454.71   3
   6  -1  3122631.13 4076.46   3
   6  -1  3123549.23 4537.22   2
  -6   1 -3440353.50 4876.99   1
  -5   6  3446017.09 3845.01   2
  -5   6  3443382.98 4998.66   1
  -1  -5  3438256.51 5525.45   2
  -1  -5  3442898.09 5006.91   1
   5  -6 -3445781.71 4668.94   3
   6  -1  3442522.63 4825.80   3
   6  -1  3451045.85 5836.08   2
  -6   1 -3712395.49 3721.70   1
  -5   6  3713195.21 2744.67   2
  -5   6  3711948.13 3380.31   1
  -1  -5  3712109.58 3706.53   2
  -1  -5  3714158.10 3835.41   1
   5  -6 -3717175.42 3543.35   3
   6  -1  3710824.70 3233.48   3
   6  -1  3713047.91 3873.15   2
  -6   1 -40 2613.81 2413.33   1
  -5   6  40 3456.53 1775.02   2
  -5   6  40 3126.29 2543.50   1
  -1  -5  40 3820.03 2650.57   2
   5  -6 -40 4645.12 2389.59   3
   6  -1  40 1878.33 1996.48   3
   6  -1  40 3290.86 2666.12   2
  -6   1 -43  340.68 2284.48   1
  -5   6  43 2813.75 1922.37   2
  -5   6  43 3185.69 2496.88   1
  -1  -5  43 1613.83 2518.76   2
   5  -6 -43 1671.41 2022.03   3
   6  -1  43 2284.72 2120.03   3
   6  -1  43   16.25 1964.75   2
  -6   1 -4610965.97 4113.58   1
  -5   6  4610218.71 2962.97   2
  -5   6  46 8276.92 3550.57   1
  -1  -5  4611892.29 4092.16   2
   1   5 -46 8508.97 3893.01   1
   5  -6 -46 7537.10 2988.79   3
   6  -1  4610320.15 3245.70   3
   6  -1  4610305.73 4086.30   2
  -6   1 -49 2755.95 2876.00   1
  -5   6  49 2162.90 2039.12   2
  -5   6  49 1495.20 2659.68   1
  -1  -5  49 3181.28 2886.66   2
   1   5 -49  216.25 2809.32   1
   5  -6 -49 3414.73 2444.05   3
   6  -1  49 3434.48 2457.68   3
   6  -1  49 3273.82 2839.50   2
  -5   6  5230802.17 4941.88   2
  -5   6  5224525.66 5623.30   1
  -1  -5  5221421.29 5482.03   2
   1   5 -5212473.93 4891.65   1
   5  -6 -5232064.88 4904.48   3
   6  -1  5218812.61 4347.61   3
   6  -1  5222456.27 5804.70   2
  -6   1 -55 4064.84 3328.44   1
  -5   6  55  282.82 1846.37   2
  -5   6  55 1399.61 2714.95   1
  -1  -5  55 3723.12 3181.07   2
   1   5 -55  209.90 3086.33   1
   5  -6 -55 1841.28 2195.62   3
   6  -1  55  -59.33 1984.05   3
   6  -1  55 3545.00 3183.94   2
  -6   1 -58 4765.72 3940.24   1
  -5   6  58 6553.95 3233.91   2
  -5   6  58 5309.12 3771.99   1
  -1  -5  58 6905.30 3914.72   2
   1   5 -58 2585.63 3720.07   1
   6  -1  58 5105.59 2937.97   3
   6  -1  58 7734.15 3979.37   2
  -6   1 -61 3234.13 3537.23   1
  -5   6  61 3622.81 3493.03   1
  -1  -5  61 -745.97 2795.59   2
   1   5 -61 1857.21 3840.45   1
   6  -1  61 3070.11 2544.27   3
   6  -1  61 3405.58 3426.32   2
  -6   1 -64-1619.78 3002.03   1
  -5   6  64 -812.06 2725.52   1
  -1  -5  64-1588.31 2703.11   2
   1   5 -64 1380.63 3545.16   1
   6  -1  64 -688.04 1777.42   3
   6  -1  64 -940.98 2698.88   2
  -6   1 -67-1805.38 2513.84   1
  -5   6  67  226.71 3407.06   1
  -1  -5  67  806.03 3227.19   2
   1   5 -67-1045.90 3318.77   1
   6  -1  67 -237.18 2782.57   2
  -6   1 -70  325.00 3534.36   1
  -5   6  70 2130.74 3446.85   1
  -1  -5  70 3153.58 4162.53   2
   1   5 -70 -512.67 3586.27   1
   6  -1  70 1002.69 3844.98   2
  -6   1 -73-2150.36 2716.42   1
  -5   6  73-1315.64 3218.55   1
  -1  -5  73  967.23 3811.28   2
   1   5 -73-3673.07 3771.97   1
   6  -1  73-1056.89 3416.04   2
  -6   1 -76 2129.42 4537.31   1
  -5   6  76 3212.34 4178.47   1
  -1  -5  76 2810.16 4340.52   2
   1   5 -76 1983.51 4427.50   1
   6  -1  76 3132.56 4057.99   2
  -6   6 -78  432.86 4495.10   1
   0  -6 -78 5313.94 5241.92   1
  -6   0  75 -263.47 3502.89   2
  -6   0  75-1906.54 3559.93   1
  -6   6 -75 -225.76 4428.17   1
   0  -6 -75-1853.71 3797.10   1
   0   6  75-1265.68 2956.78   2
   6  -6  75-1431.05 3106.44   2
   6  -6  75-1285.61 3108.30   2
  -6   0  72 6430.74 4320.05   2
  -6   0  72 3433.78 4473.35   1
  -6   6 -72 3011.81 5104.14   1
   0  -6 -72 4482.03 4537.86   1
   0   6  72 2899.07 3466.43   2
   6  -6  72 3305.04 4336.97   2
  -6   0  69  403.03 2778.52   2
  -6   0  69-1800.53 2966.55   1
  -6   6 -69-1139.69 3739.51   1
   0  -6 -69-1726.63 3077.36   1
   0   6  69   76.34 2269.89   2
   6  -6  69-2440.61 2883.60   2
  -6   0  66-1500.11 3103.61   2
  -6   0  66 1795.21 3592.34   1
  -6   6 -66  246.32 3398.58   1
   0  -6 -66 -383.11 3025.78   1
   0   6  66-1243.27 2337.52   2
   6  -6  66 1136.69 3414.76   2
  -6   0  63 1445.43 3043.81   2
  -6   0  63 1211.80 3192.40   1
  -6   6 -63  135.82 3549.78   1
   0  -6 -63 1353.62 2981.49   1
   0   6  63  793.55 2557.83   2
   6  -6  63-1854.24 2748.20   2
  -6   0  60 1347.30 2605.51   2
  -6   0  60 1310.05 3018.11   1
  -6   6 -60-1075.32 3057.52   1
   0  -6 -60 -385.91 2924.02   1
   0   6  60 1134.90 2464.87   2
   6  -6  60  636.48 2817.05   2
  -6   0  57-1030.64 2495.08   2
  -6   0  57  -87.54 2830.52   1
  -6   6 -57  180.31 3383.13   1
   0  -6 -57 -534.29 2417.83   1
   0   6  57  699.20 2366.72   2
   6  -6  57 -159.48 2666.59   2
  -6   0  54 8761.92 3816.82   2
  -6   0  54 9018.31 4373.25   1
  -6   6 -5411827.92 4814.75   1
   0  -6 -54 8563.09 3834.60   1
   0   6  5410125.26 3750.56   2
   6  -6  5411801.95 4693.00   2
  -6   0  51 -440.59 2053.70   2
  -6   0  51  424.84 2443.90   1
  -6   6 -51 -239.45 2480.95   1
   0  -6 -51  124.69 2492.79   1
   0   6  51  104.12 1969.42   2
   6  -6  51  -87.32 1535.71   3
   6  -6  51    3.90 2561.18   2
  -6   0  48 1525.35 2343.15   2
  -6   0  48 1491.96 2814.95   1
  -6   6 -48 4533.13 3475.38   1
   0  -6 -48  -53.89 2200.99   1
   0   6  48 1997.58 2372.01   2
   6  -6  48 3036.79 2104.35   3
   6  -6  48 2914.37 2782.11   2
  -6   0  45 1514.42 1997.23   2
  -6   0  45 -986.99 2067.34   1
  -6   6 -45 1113.94 2592.26   1
   0   6  45  433.75 1817.32   2
   6  -6  45 -270.88 1565.94   3
   6  -6  45 -560.59 2307.30   2
  -6   0  4233565.45 5189.53   2
  -6   0  4227986.85 5592.99   1
  -6   6 -4231598.33 6145.69   1
   0  -6 -4228596.25 4720.36   2
   6  -6  4228712.20 4227.78   3
   6  -6  4232086.37 5970.24   2
  -6   0  39 -603.79 1526.56   2
  -6   0  39 -105.54 2012.65   1
  -6   6 -39  614.85 2073.00   1
   0  -6 -39 -269.50 1560.86   2
   0   6  39 -330.04 1320.25   1
   6  -6  39  -38.37 1513.28   3
   6  -6  39 -854.06 1881.74   2
  -6   0  3623569.45 4236.30   2
  -6   0  3624338.85 4989.47   1
  -6   6 -3622946.13 5020.67   1
   0  -6 -3619039.67 3874.90   2
   0   6  3619722.84 3477.28   1
   6  -6  3622790.87 3833.00   3
   6  -6  3623689.68 4900.33   2
  -6   0  33  141.73 1500.30   2
  -6   0  33  343.50 2018.86   1
  -6   6 -33  393.68 2011.28   1
   0  -6 -33  -80.46 1459.49   2
   0   6  33 -373.12 1277.10   1
   6  -6  33  448.37 1514.92   3
   6  -6  33  150.74 1648.32   2
   6   0 -33  127.81  824.33   3
  -6   0  3046679.37 4678.89   2
  -6   0  3043597.51 5049.31   1
  -6   6 -3043350.84 5175.72   1
   0  -6 -3040789.49 4476.15   2
   0   6  3043862.70 3965.66   1
   6  -6  3043138.14 4420.57   3
   6  -6  3046189.73 5162.98   2
   6   0 -3042786.61 2695.85   3
  -6   0  27  898.70 1470.86   2
  -6   0  27 -423.93 1676.85   1
  -6   6 -27  -50.01 1315.09   1
   0  -6 -27  124.78 1454.90   2
   0   6  27 -259.76 1038.23   1
   6  -6  27  323.74 1229.48   3
   6  -6  27  112.37 1678.16   2
   6   0 -27  450.71  961.95   3
  -6   0  2428114.88 3458.47   2
  -6   0  2426454.95 4202.17   1
  -6   6 -2431063.10 4549.74   1
   0  -6 -2423575.91 3588.10   2
   0   6  2427130.47 2743.14   1
   6  -6  2427124.75 3782.23   3
   6  -6  2427689.21 4124.59   2
   6   0 -2427408.38 2466.07   3
  -6   0  21  213.81 1127.69   2
  -6   0  21  -10.07 1292.96   1
  -6   6 -21  155.42 1621.94   1
   0  -6 -21  406.76 1382.06   2
   0   6  21 -174.84  851.89   1
   6  -6  21 -213.00 1153.66   3
   6  -6  21  336.13 1359.38   2
   6   0 -21 -782.48  783.74   3
  -6   0  18 110479.   6056.   2
  -6   0  18 110851.   6671.   1
  -6   6 -18 107998.   6864.   1
   0  -6 -18 108577.   6292.   2
   0   6  18 108286.   4260.   1
   6  -6  18 105503.   6283.   3
   6  -6  18 110394.   6314.   2
   6   0 -18 114176.   4939.   3
  -6   0  15 -108.71 1045.81   2
  -6   0  15  206.94 1394.03   1
  -6   6 -15  390.68 1321.96   1
   0  -6 -15  580.04 1298.66   2
   0   6  15   70.63  643.38   1
   6  -6  15   46.58 1124.14   3
   6  -6  15   13.93 1103.40   2
   6   0 -15 -815.73  853.56   3
  -6   0  1226129.12 3093.28   2
  -6   0  1223480.56 3416.45   1
  -6   6 -1224480.18 3734.66   1
   0  -6 -1226737.81 3339.57   2
   0   6  1226797.49 1628.87   1
   6  -6  1224518.05 3510.92   3
   6  -6  1226323.29 2911.15   2
   6   0 -1224381.73 2660.41   3
  -6   0   9  266.62 1121.57   2
  -6   0   9  597.42 1306.20   1
  -6   6  -9  243.97 1328.46   1
   0  -6  -9   17.68 1245.95   2
   6  -6   9  -57.65 1092.10   3
   6  -6   9 -156.41  937.02   2
   6   0  -9  543.73 1101.70   3
  -6   0   6 210768.   8000.   2
  -6   0   6 203048.   7889.   1
  -6   6  -6 180618.   8046.   1
   0  -6  -6 185689.   7795.   2
   6  -6   6 190061.   8043.   3
   6  -6   6 193972.   6180.   2
   6   0  -6 186841.   7154.   3
  -6   0   3 -597.60  959.62   2
  -6   0   3  803.56 1269.80   1
  -6   6  -3 -496.48 1049.84   1
   0  -6  -3 -144.83 1186.66   2
   6  -6   3  149.84 1073.37   3
   6  -6   3  592.98  848.94   2
   6   0  -3  164.61 1094.94   3
  -6   0   0 188269.   7569.   2
  -6   0   0 192510.   7410.   1
  -6   6   0 167488.   7680.   1
   0  -6   0 181172.   7739.   2
   0   6   0 201000.   4044.   1
   6  -6   0 190442.   8021.   3
   6  -6   0 204386.   5008.   2
   6   0   0 175716.   7438.   3
  -6   0  -3 -535.04  892.40   2
  -6   0  -3 -259.71 1005.94   1
  -6   6   3  220.98 1281.29   1
   0  -6   3 -340.51 1035.80   2
   0   6  -3  356.68  618.55   1
   6  -6  -3  432.61 1181.48   3
   6  -6  -3  278.53  599.58   2
   6   0   3    5.94 1075.91   3
  -6   0  -679742.71 5091.91   2
  -6   0  -677860.20 4846.81   1
  -6   6   692814.73 5856.41   1
   0  -6   688601.13 4819.55   3
   0  -6   690203.60 5673.85   2
   0   6  -689537.20 3644.11   1
   6  -6  -691205.80 5653.88   3
   6   0   691075.48 5743.92   3
  -6   0  -9   10.34 1062.87   2
  -6   0  -9 -354.35 1086.32   1
  -6   6   9 -218.72 1174.81   1
   0  -6   9  251.24  903.79   3
   0  -6   9  -60.47 1192.84   2
   0   6  -9  -72.78  838.87   1
   6  -6  -9  420.33 1316.57   3
   6   0   9   39.29 1236.77   3
  -6   0 -1287787.23 5624.06   2
  -6   0 -1281795.98 5185.37   1
  -6   6  1286657.27 5762.31   1
   0  -6  1289980.14 4519.27   3
   0  -6  1284481.76 5773.60   2
   0   6 -1289889.04 4613.80   1
   6  -6 -1286622.45 5587.35   3
   6   0  1279539.05 5673.34   3
  -6   0 -15  263.07 1309.43   2
  -6   0 -15 -468.56 1127.54   1
  -6   6  15  275.12 1374.41   1
   0  -6  15  -18.39  832.00   3
   0  -6  15 -296.69 1251.44   2
   0   6 -15  276.87 1204.14   1
   6  -6 -15 -373.45 1091.25   3
   6   0  15 -125.47 1211.26   3
  -6   0 -1887853.62 6059.32   2
  -6   0 -1889726.05 5641.18   1
  -6   6  18 104083.   6623.   1
   0  -6  18 111292.   4745.   3
   0  -6  1896697.95 6505.21   2
   0   6 -1877273.77 5092.27   1
   6  -6 -1885218.80 5643.13   3
   6   0  1898136.05 6567.64   3
  -6   0 -21 -557.81 1243.71   1
  -6   6  21  197.10 1301.50   1
   0  -6  21  -51.44  814.97   3
   0  -6  21-1084.31 1168.91   2
   0   6 -21  331.45 1330.12   1
   6  -6 -21  723.07 1438.21   3
   6   0  21  192.07 1432.53   3
   6   0  21 -890.56 1290.09   2
  -6   0 -2458026.06 4978.24   1
  -6   6  2450790.34 2809.33   2
  -6   6  2450080.39 5047.06   1
   0  -6  2456480.93 3237.29   3
   0  -6  2450759.09 5121.80   2
   0   6 -2458234.18 5129.04   1
   6  -6 -2453857.24 4747.07   3
   6   0  2448380.20 4965.78   3
   6   0  2446652.80 4976.82   2
  -6   0 -27  174.81 1442.19   1
  -6   6  27    9.63  813.46   2
  -6   6  27   52.89 1566.11   1
   0  -6  27  162.73  750.24   3
   0  -6  27 -422.10 1522.51   2
   0   6 -27  830.12 1552.63   1
   6  -6 -27  -42.46 1339.44   3
   6   0  27  532.81 1825.60   3
   6   0  27  404.19 1688.12   2
  -6   0 -3043940.88 4817.04   1
  -6   6  3041103.08 3140.36   2
  -6   6  3038974.68 4803.08   1
   0  -6  3040212.71 2403.03   3
   0  -6  3041042.96 5000.19   2
   0   6 -3042523.82 4927.45   1
   6  -6 -3043229.44 4450.12   3
   6   0  3037074.54 4607.16   3
   6   0  3039218.87 5468.77   2
  -6   0 -33 -647.93 1560.64   1
  -6   6  33   43.07 1102.53   2
  -6   6  33 -520.98 1448.54   1
   0  -6  33  137.34  530.50   3
   0  -6  33  -19.01 1641.18   2
   0   6 -33 1330.03 1895.66   1
   6  -6 -33-1076.02 1327.94   3
   6   0  33  800.31 1815.53   3
   6   0  33  443.94 1588.47   2
  -6   0 -36 5646.95 2710.06   1
  -6   6  36 3144.39 1669.18   2
  -6   6  36 5187.90 2775.81   1
   0  -6  36 4978.37 2765.43   2
   0   6 -36 7351.26 3221.78   1
   6  -6 -36 4792.80 2355.94   3
   6   0  36 1429.04 1905.24   3
   6   0  36 5331.23 2784.13   2
  -6   0 -39 1315.91 2331.79   1
  -6   6  39   36.55 1245.58   2
  -6   6  39  -79.68 2017.96   1
   0  -6  39 -708.52 1749.96   2
   0   6 -39  665.88 2394.09   1
   6  -6 -39 -383.28 1620.62   3
   6   0  39 -797.48 1575.81   3
   6   0  39  524.27 2104.37   2
  -6   0 -4214274.29 4012.36   1
  -6   6  4215132.06 3080.15   2
  -6   6  4213918.76 4208.85   1
   0  -6  4217404.33 4536.74   2
   0   6 -42 9942.39 4002.50   1
   6  -6 -4219337.12 3763.01   3
   6   0  4216898.41 4079.85   3
   6   0  4211898.78 4052.53   2
  -6   0 -45  806.64 2454.41   1
  -6   6  45 -837.43 1431.97   2
  -6   6  45 -971.69 2304.90   1
   0  -6  45  895.98 2400.63   2
   0   6 -45 -954.90 2059.16   1
   6  -6 -45 -230.49 1841.59   3
   6   0  45 -371.98 1886.68   3
   6   0  45 -541.40 1975.12   2
  -6   0 -4812309.24 4120.31   1
  -6   6  4818309.33 3742.88   2
  -6   6  4814392.04 4500.12   1
   0  -6  4815065.26 4698.06   2
   0   6 -4813805.24 4775.86   1
   6  -6 -48 9209.29 2984.26   3
   6   0  4814749.46 4101.74   3
   6   0  4810903.54 4201.82   2
  -6   0 -51 -661.61 2385.25   1
  -6   6  51  -56.96 1509.33   2
  -6   6  51-1056.42 1981.67   1
   0  -6  51 -233.41 2404.74   2
   0   6 -51  120.49 2737.67   1
   6  -6 -51 1035.99 2024.33   3
   6   0  51 -578.73 1953.68   3
   6   0  51  329.33 2241.46   2
  -6   0 -5411899.62 4400.13   1
  -6   6  5412825.85 3636.34   2
  -6   6  5413202.42 4621.47   1
   0  -6  54 8031.53 4007.75   2
   0   6 -5413971.80 5197.46   1
   6   0  5414761.25 4177.99   3
   6   0  5414322.97 4773.56   2
  -6   0 -57 -639.79 2214.31   1
  -6   6  57-1129.38 2231.51   1
   0  -6  57  754.16 2711.19   2
   0   6 -57 -274.29 3039.06   1
   6   0  57 1209.56 2137.92   3
   6   0  57 -740.95 2270.93   2
  -6   0 -60 1872.81 3281.65   1
  -6   6  60  277.35 2718.93   1
   0  -6  60  887.81 3245.84   2
   0   6 -60 2394.17 3811.45   1
   6   0  60  153.45 2291.95   3
   6   0  60   46.72 2768.65   2
  -6   0 -63  491.47 3111.33   1
  -6   6  63 -150.42 2694.44   1
   0  -6  63 -913.52 2399.68   2
   0   6 -63 -890.40 3202.66   1
   6   0  63  112.76 2197.77   3
   6   0  63 -304.59 2366.19   2
  -6   0 -66 3159.27 3365.45   1
  -6   6  66 -210.41 3330.69   1
   0  -6  66  387.08 3226.77   2
   0   6 -66 -644.72 3802.23   1
   6   0  66  450.40 2108.36   3
   6   0  66  823.49 2906.71   2
  -6   0 -69 -813.65 3052.42   1
  -6   6  69  789.36 3259.58   1
   0  -6  69  856.02 3604.15   2
   0   6 -69 -189.63 3612.78   1
   6   0  69-1287.35 3024.61   2
  -6   0 -72 1714.73 3985.51   1
  -6   6  72 1477.35 3624.46   1
   0  -6  72 3142.00 4205.07   2
   0   6 -72 1427.68 4511.70   1
   6   0  72  952.40 3468.97   2
  -6   0 -75-2468.28 3477.91   1
  -6   6  75 2924.22 4080.88   1
   0  -6  75 -375.04 3225.58   2
   0   6 -75  924.63 4797.21   1
   6   0  75-1604.83 2824.04   2
  -6   0 -78 2575.92 4661.39   1
   0  -6  78 1393.63 3589.65   2
   0   6 -78  855.95 4511.08   1
  -6  -1 -77-1160.32 3877.42   1
  -1   7 -77  986.80 4966.50   1
   1  -7  77  758.50 4123.18   2
  -7   6  74 -752.36 3720.21   1
  -6  -1 -74 1162.56 3903.44   1
  -1   7 -74 1299.87 5390.10   1
   1  -7  74  677.05 3906.43   2
   6   1  74  217.78 3752.29   2
  -7   6  71  906.53 3723.54   1
  -6  -1 -71 1908.51 3707.60   1
  -1   7 -71 1214.26 4192.12   1
   1  -7  71 -590.17 3535.41   2
   6   1  71 1454.84 3543.44   2
  -7   6  68 1137.01 3705.71   1
  -6  -1 -68  187.14 3098.71   1
  -1   7 -68  -94.46 4559.40   1
   1  -7  68  467.12 3671.27   2
   6   1  68 -440.78 3381.57   2
  -7   6  65 1777.37 3418.62   1
  -6  -1 -65 2866.10 3665.73   1
  -1   7 -65 3349.82 4351.50   1
   1  -7  65 1659.61 3623.08   2
   6   1  65  867.54 2901.74   2
  -7   6  62 3047.73 3584.58   1
  -6  -1 -62  280.08 3011.54   1
  -1   7 -62  930.84 3740.48   1
   1  -7  62   49.17 2959.66   2
   6   1  62  635.79 2524.52   3
   6   1  62  -80.32 2530.45   2
  -7   6  59   82.75 2819.52   1
  -6  -1 -59 1592.39 2815.45   1
  -1   7 -59  192.98 3479.93   1
   1  -7  59 -245.77 2588.95   2
   6   1  59 -481.88 2131.71   3
   6   1  59 1610.13 3224.55   2
  -7   6  56  208.74 2810.74   1
  -6  -1 -56  373.92 2737.78   1
  -1   7 -56 3079.37 3742.08   1
   1  -7  56 1674.09 3328.65   2
   6   1  56 1163.02 2286.52   3
   6   1  56 1306.00 2829.92   2
  -7   6  53 5962.22 3560.31   1
  -6  -1 -53 5946.64 3481.70   1
  -1   7 -53 5769.28 4028.02   1
   1  -7  53 6820.65 3721.39   2
   6   1  53 4302.39 2897.78   3
   6   1  53 2312.42 3346.58   2
  -7   6  50 1168.81 2972.53   1
  -6  -1 -50 3599.48 2977.92   1
  -1   7 -50 1612.78 2986.97   1
   1  -7  50 3949.42 3121.68   2
   6   1  50 2563.90 2379.24   3
   6   1  50 3992.53 3016.99   2
   7  -6 -50 2331.39 2209.57   3
  -7   6  47 1861.04 1853.84   2
  -7   6  47 1483.16 2852.27   1
  -6  -1 -47 5009.41 2960.43   1
  -1   7 -47 2139.44 2890.99   1
   1  -7  47 1517.51 2471.59   2
   6   1  47 2542.67 2354.60   3
   6   1  47 1839.46 2567.53   2
   7  -6 -47 5234.66 2508.08   3
  -7   6  44 8030.96 2536.40   2
  -7   6  44 5323.00 3328.01   1
  -6  -1 -44 9043.75 3559.52   1
  -1   7 -4411435.19 4310.40   1
   1  -7  44 3944.95 2973.30   2
   6   1  44 8161.42 3254.25   3
   6   1  44 5980.34 3270.83   2
   7  -6 -44 7643.66 2887.33   3
  -7   6  41 7300.25 2280.37   2
  -7   6  41 7239.83 3284.36   1
  -6  -1 -41 8966.24 3338.24   1
  -1   7 -41 3855.83 2935.81   1
   1  -7  4110578.41 3802.49   2
   6   1  41 7499.42 3203.62   3
   6   1  41 6410.33 3145.25   2
   7  -6 -4110999.89 3099.70   3
  -7   6  38 8011.57 2190.83   2
  -7   6  38 6359.84 3124.88   1
  -6  -1 -3813093.68 3631.25   1
  -1   7 -3810074.58 3670.88   1
   1  -7  3811183.24 3937.24   2
   6   1  38 7124.91 3119.49   3
   6   1  38 8660.84 3438.65   2
   7  -6 -3810098.32 2970.33   3
  -7   6  35 5445.77 1828.38   2
  -7   6  35 4836.84 2768.77   1
  -6  -1 -35 4954.00 2686.72   1
  -1   7 -35 4856.22 2869.54   1
   1  -7  35 6909.21 1403.22   3
   1  -7  35 5350.06 2866.13   2
   6   1  35 7331.28 2907.71   3
   6   1  35 3185.72 2422.80   2
   7  -6 -35 8368.79 2764.14   3
  -7   6  32 2570.03 1414.12   2
  -7   6  32 2026.16 2324.78   1
  -6  -1 -32 1210.92 1953.64   1
  -1   7 -32 1783.62 2178.96   1
   1  -7  32 2255.25 1290.45   3
   1  -7  32 1799.08 2116.48   2
   6   1  32 1884.94 2098.13   3
   6   1  32 3406.94 2504.32   2
   7  -6 -32 1065.65 1716.97   3
  -7   6  29 5245.58 1459.57   2
  -7   6  29 5850.48 2656.46   1
  -6  -1 -29 5975.23 2533.40   1
  -1   7 -29 6446.29 2688.10   1
   1  -7  29 4976.24 1547.78   3
   1  -7  29 5352.28 2658.09   2
   6   1  29 5022.67 2513.84   3
   6   1  29 7649.94 3178.17   2
   7  -6 -29 6742.17 2446.86   3
  -7   6  2660936.54 3089.28   2
  -7   6  2661660.49 5868.79   1
  -6  -1 -2666339.66 6062.75   2
  -6  -1 -2663212.99 5163.38   1
  -1   7 -2671953.61 5897.78   1
   1  -7  2663950.78 3884.41   3
   1  -7  2660330.41 5824.99   2
   6   1  2663326.11 5902.15   3
   7  -6 -2659784.29 5142.84   3
  -7   6  2317391.29 1495.66   2
  -7   6  2313900.40 3565.07   1
  -6  -1 -2326122.70 4436.23   2
  -6  -1 -2322733.09 3447.13   1
  -1   7 -2318632.93 3461.19   1
   1  -7  2321076.69 2582.07   3
   1  -7  2317952.12 3803.77   2
   6   1  2318484.54 3919.45   3
   7  -6 -2321338.84 3548.45   3
  -7   6  2060409.80 5529.06   1
  -6  -1 -2071838.51 5860.92   2
  -6  -1 -2071338.55 5047.86   1
  -1   7 -2069904.86 5149.99   1
   1  -7  2066470.45 4148.57   3
   1  -7  2058733.54 5344.92   2
   6   1  2054627.68 5341.15   3
   7  -6 -2068575.41 5364.23   3
  -7   6  1754665.83 5221.23   1
  -6  -1 -1767682.80 5554.39   2
  -6  -1 -1766946.59 4767.92   1
  -1   7 -1759120.00 4417.29   1
   1  -7  1762057.60 4123.69   3
   1  -7  1752516.27 4940.92   2
   6   1  1755351.04 5278.71   3
   7  -6 -1761339.61 4993.16   3
  -7   6  14 4783.32 2240.48   1
  -6  -1 -14 9122.68 2726.71   2
  -6  -1 -14 8451.49 2284.69   1
  -1   7 -14 8458.17 2118.20   1
   1  -7  14 4486.48 1648.48   3
   1  -7  14 5214.68 2203.51   2
   6   1  14 3615.93 1977.59   3
   7  -6 -14 7075.98 2331.92   3
  -7   6  11 8906.93 2691.09   1
  -6  -1 -11 4831.90 2012.34   2
  -6  -1 -11 4339.77 1747.41   1
  -1   7 -11 4884.42 1600.17   1
   1  -7  11 8474.33 2038.02   3
   1  -7  11 6916.55 2345.09   2
   6   1  11 7088.44 2419.70   3
   7  -6 -11 5695.21 2127.46   3
  -7   6   831816.41 3869.57   1
  -6  -1  -829526.42 3566.62   2
  -6  -1  -829843.73 3238.86   1
  -1   7  -831196.91 2684.50   1
   1  -7   838037.84 3450.06   3
   1  -7   828489.43 3558.98   2
   6   1   831774.71 3751.67   3
   7  -6  -830110.92 3609.59   3
  -7   6   514482.17 3134.11   1
  -6  -1  -519287.44 3258.86   2
  -6  -1  -517626.18 2758.02   1
  -1   7  -516633.23 1949.81   1
   1  -7   513820.15 2528.07   3
   1  -7   510275.89 2514.43   2
   6   1   512722.42 2853.56   3
   7  -6  -520540.10 3423.31   3
  -7   6   2 2159.84 1816.89   1
  -6  -1  -2  979.34 1353.35   2
  -6  -1  -2 2742.08 1484.76   1
  -1   7  -2 1405.65  947.78   1
   1  -7   2 3095.34 1589.05   3
   1  -7   2 2916.89 1703.22   2
   6   1   2 1285.16 1396.55   3
   7  -6  -2 1978.93 1586.88   3
   7  -6  -2 2638.01  898.22   2
  -7   6  -141205.68 4388.32   1
  -6  -1   143704.96 4174.77   2
  -6  -1   139627.78 3571.18   1
  -1   7   141721.38 2341.43   1
   1  -7  -147892.98 4110.95   3
   1  -7  -144938.62 4052.20   2
   6   1  -147983.20 4183.51   3
   7  -6   140585.24 4211.85   3
   7  -6   140009.14 2528.34   2
  -7   6  -427075.89 3917.43   1
  -6  -1   444864.63 4318.98   2
  -6  -1   438774.80 3618.20   1
  -1   7   439649.20 2079.45   1
   1  -7  -429790.77 3416.74   2
   6   1  -434009.49 3489.36   3
   7  -6   438009.72 4001.97   3
   7  -6   440390.22 2870.46   2
  -7   6  -778242.99 5809.98   1
  -6  -1   762050.30 4867.50   2
  -6  -1   760727.44 4476.07   1
  -1   7   765071.95 2509.62   1
   1  -7  -774215.27 5087.05   2
   6   1  -777106.83 4816.99   3
   7  -6   766716.69 5178.11   3
   7  -6   766617.21 3978.74   2
  -7   6 -1034940.30 4110.88   1
  -6  -1  1040842.40 4082.39   2
  -6  -1  1033748.64 3600.82   1
  -1   7  1038383.89 2055.09   1
   1  -7 -1041081.53 4012.01   2
   6   1 -1038839.16 3406.78   3
   7  -6  1039947.36 4166.19   3
   7  -6  1036388.12 3332.15   2
  -7   6 -13 113614.   7165.   1
  -6  -1  13 128092.   6947.   2
  -6  -1  13 125611.   6736.   1
  -1   7  13 126328.   4040.   1
   1  -7 -13 117419.   6434.   2
   6   1 -13 116224.   5457.   3
   7  -6  13 123421.   7101.   3
   7  -6  13 126087.   6219.   2
  -7   6 -1624890.13 4110.04   1
  -6  -1  1623812.54 3559.61   2
  -6  -1  1625051.44 3681.57   1
  -1   7  1624207.56 2154.89   1
   1  -7 -1624865.81 3514.39   2
   6   1 -1625279.58 2645.92   3
   7  -6  1623592.00 3855.92   3
   7  -6  1621699.91 3236.16   2
  -7   6 -1951846.21 5147.24   1
  -6  -1  1946265.24 4492.38   2
  -6  -1  1952439.98 4874.12   1
  -1   7  1954037.45 3337.60   1
   1  -7 -1953108.18 4555.52   2
   6   1 -1959240.93 3681.69   3
   7  -6  1960647.51 5253.48   3
   7  -6  1958889.96 4943.51   2
  -7   6 -2210730.62 3191.89   1
  -6  -1  2213968.60 3072.85   2
  -6  -1  2213951.69 3196.71   1
  -1   7  2211620.00 2114.64   1
   1  -7 -2211290.03 2684.23   2
   6   1 -2213289.52 1997.08   3
   7  -6  2212818.39 3141.32   3
   7  -6  2214016.86 3252.45   2
  -7   6 -25 2502.33 2083.75   1
  -6  -1  25 -877.26 1151.63   2
  -6  -1  25  679.24 1741.97   1
  -1   7  25  476.04 1084.84   1
   1  -7 -25 1937.88 1683.37   2
   6   1 -25 1660.39 1134.54   3
   7  -6  25   61.52 1451.31   3
   7  -6  25  510.67 1718.00   2
  -7   6 -2825468.99 4665.24   1
  -6  -1  2827603.83 4235.55   2
  -6  -1  2828724.30 4556.57   1
  -1   7  2827385.39 3153.40   1
   1  -7 -2828681.70 3987.33   2
   6   1 -2827689.00 2242.21   3
   7  -6  2825272.93 4122.94   3
   7  -6  2826566.10 4489.20   2
  -7   6 -3141459.61 5761.87   1
  -6  -1  3135859.54 4399.20   2
  -6  -1  3135418.20 5249.53   1
  -1   7  3133792.80 3637.38   1
   1  -7 -3136258.14 4206.89   2
   6   1 -3137610.48 2292.73   3
   7  -6  3132980.53 4562.41   3
   7  -6  3133236.18 5125.58   2
  -7   6 -34 8144.48 3353.95   1
  -6  -1  3411557.66 3299.99   2
  -6  -1  3410699.80 3542.06   1
  -1   7  3415006.24 3094.19   1
   1  -7 -3411212.64 3091.85   2
   7  -6  3411139.14 3208.49   3
   7  -6  34 9091.79 3296.47   2
  -7   6 -3735253.83 5841.58   1
  -6  -1  3732512.08 4989.26   2
  -6  -1  3734623.52 5717.35   1
  -1   7  3736359.76 4275.05   1
   1  -7 -3736544.77 4482.78   2
   7  -6  3741405.73 4810.17   3
   7  -6  3734319.55 5785.27   2
  -7   6 -4024157.74 5382.59   1
  -6  -1  4021946.06 4655.69   2
  -6  -1  4023250.18 5213.61   1
  -1   7  4027081.39 4277.13   1
   1  -7 -4020396.74 4009.80   2
   7  -6  4025291.75 4345.51   3
   7  -6  4025167.04 5459.75   2
  -7   6 -43 6516.10 3559.40   1
  -6  -1  43 5898.55 2999.49   2
  -6  -1  4310059.31 3996.01   1
  -1   7  43 5536.34 2605.83   1
   1  -7 -43 6677.19 2738.89   2
   7  -6  43 5447.00 2615.31   3
   7  -6  43 5315.09 3366.26   2
  -7   6 -4611385.88 4281.58   1
  -6  -1  4611199.81 3891.10   2
  -6  -1  46 9025.33 4011.12   1
  -1   7  46 9219.98 3254.63   1
   1  -7 -4610379.67 3319.91   2
   7  -6  4613699.07 3560.95   3
   7  -6  4611001.08 4076.45   2
  -7   6 -49 2092.42 3213.28   1
  -6  -1  49 1963.08 2583.07   2
  -6  -1  49  383.37 2413.59   1
  -1   7  49  243.21 1654.91   1
   1  -7 -49 -180.07 1805.48   2
   7  -6  49    5.68 1551.60   3
   7  -6  49  467.88 2459.81   2
  -7   6 -5224536.83 6178.16   1
  -6  -1  5230213.06 6022.24   2
  -6  -1  5228175.19 6308.72   1
  -1   7  5226783.19 5194.36   1
   1  -7 -5220438.63 4561.37   2
   7  -6  5229161.63 4678.76   3
   7  -6  5225468.50 6291.17   2
  -7   6 -55 4355.23 4011.78   1
  -6  -1  55 4784.41 3388.11   2
  -6  -1  55 3743.33 3528.04   1
   1  -7 -55 5422.66 3016.19   2
   7  -6  55 3691.22 3805.91   2
  -7   6 -58 4544.19 3865.41   1
  -6  -1  58 3640.83 3401.19   2
  -6  -1  58 5401.79 4000.06   1
   1  -7 -58 7574.59 3969.67   1
   7  -6  58 3827.67 3754.90   2
  -7   6 -61 2028.13 3803.48   1
  -6  -1  61 1569.35 3420.19   2
  -6  -1  61 1232.66 3057.89   1
   1  -7 -61  -54.16 2968.61   1
   7  -6  61 2784.75 3288.61   2
  -7   6 -64  874.20 3672.71   1
  -6  -1  64 2280.04 3300.29   2
  -6  -1  64 -665.45 3017.58   1
   1  -7 -64  109.64 3154.77   1
   7  -6  64 -254.97 2754.59   2
  -7   6 -67 1484.99 3956.31   1
  -6  -1  67 -198.10 2983.97   2
  -6  -1  67-3832.96 2699.19   1
   1  -7 -67   99.46 3623.11   1
   7  -6  67-1105.76 3211.58   2
  -7   6 -70 -346.01 4062.05   1
  -6  -1  70 2296.23 3194.56   2
  -6  -1  70 3301.96 4388.43   1
   1  -7 -70  688.78 3695.78   1
   7  -6  70 -104.75 3824.77   2
  -7   6 -73-2463.29 3088.22   1
  -6  -1  73  584.50 3250.63   2
  -6  -1  73  753.99 4127.42   1
   1  -7 -73  116.85 3880.49   1
   7  -6  73 -270.48 3668.20   2
  -7   6 -76  989.84 4024.62   1
  -6  -1  76 1619.89 4509.17   2
  -6  -1  76  541.69 3984.13   1
   7  -6  76  846.94 4014.78   2
  -7   5  75 4202.43 4225.14   1
  -5  -2 -75 2992.12 4033.05   1
  -2   7 -75-1012.02 4289.85   1
   2  -7  75 1686.57 3994.30   2
   5   2  75 1719.59 3688.96   2
  -7   5  72 3488.03 4164.07   1
  -5  -2 -72 1020.51 3578.10   1
  -2   7 -72 -382.98 4674.82   1
   2  -7  72 -207.41 3195.97   2
   5   2  72-1188.17 3495.16   2
  -7   5  69 -613.48 3377.14   1
  -5  -2 -69 2479.81 3541.10   1
  -2   7 -69 2146.79 4575.85   1
   2  -7  69  -31.34 2991.52   2
   5   2  69 1800.49 3436.59   2
  -7   5  66 1332.78 3378.38   1
  -5  -2 -66 1432.78 3164.92   1
  -2   7 -66 -748.23 3352.52   1
   2  -7  66 -420.96 2827.02   2
   5   2  66 1732.40 3432.53   2
  -7   5  63 3773.96 3648.48   1
  -5  -2 -63    2.60 2831.46   1
  -2   7 -63 3599.96 4465.53   1
   2  -7  63 2539.06 3753.78   2
   5   2  63 1197.07 3056.51   2
  -7   5  60 3404.49 3626.05   1
  -5  -2 -60   42.93 2570.85   1
  -2   7 -60 -253.12 3276.18   1
   2  -7  60  216.68 2555.72   2
   5   2  60 -903.95 2871.70   2
  -7   5  57 1008.98 2788.88   1
  -5  -2 -57-1792.75 2373.29   1
  -2   7 -57 -385.23 3172.51   1
   2  -7  57  343.04 2730.03   2
   5   2  57  955.54 2107.69   3
   5   2  57 1553.15 3010.54   2
  -7   5  5410980.02 4671.89   1
  -2   7 -54 9142.75 4495.22   1
   2  -7  54 4126.19 3452.61   2
   5   2  54 9222.94 3611.95   3
   5   2  54 9706.14 4200.10   2
  -7   5  5111369.95 3436.77   2
  -7   5  5111674.84 4543.79   1
  -2   7 -5110834.76 4720.13   1
   5   2  5110631.39 3663.49   3
   5   2  51 7821.70 3573.38   2
  -7   5  48 5178.68 2544.03   2
  -7   5  48 2467.56 3116.93   1
  -5  -2 -48 6765.25 3214.32   1
  -2   7 -48 5184.24 3680.69   1
   2  -7  48 2784.44 2878.10   2
   5   2  48 4385.50 2696.75   3
   5   2  48 3870.97 2966.33   2
  -7   5  4519299.69 3772.18   2
  -7   5  4517244.14 4904.87   1
  -5  -2 -4512526.06 3743.00   1
  -2   7 -4515287.68 4640.70   1
   2  -7  4514075.95 4612.80   2
   5   2  4512560.95 3772.34   3
   5   2  4521746.80 5277.02   2
   7  -5 -4515692.99 3341.78   3
  -7   5  4212550.10 2998.57   2
  -7   5  4211514.43 3915.29   1
  -5  -2 -4210976.21 3523.63   1
  -2   7 -4212395.92 4285.81   1
   2  -7  42 9835.19 3764.50   2
   5   2  4210512.77 3548.97   3
   5   2  42 9710.26 3715.92   2
   7  -5 -4213984.37 3214.37   3
  -7   5  39 8953.39 2530.70   2
  -7   5  39 8509.60 3402.92   1
  -5  -2 -39 7606.98 2957.92   1
  -2   7 -39 6402.88 3123.03   1
   2  -7  39 7265.55 3224.59   2
   5   2  3910260.04 3413.01   3
   5   2  3912577.94 3972.34   2
   7  -5 -39 9601.33 2786.53   3
  -7   5  3618050.38 2894.30   2
  -7   5  3616739.55 4219.10   1
  -2   7 -3617597.24 4489.49   1
   2  -7  3617302.63 2328.68   3
   2  -7  3617376.77 4370.29   2
   5   2  3617764.34 4159.06   3
   5   2  3615560.41 4131.52   2
   7  -5 -3625295.19 3808.84   3
  -7   5  3369035.45 4454.60   2
  -7   5  3364069.12 6410.77   1
  -5  -2 -3367224.59 5624.19   1
  -2   7 -3369591.17 6563.97   1
   2  -7  3364079.75 3946.14   3
   2  -7  3356198.45 5965.05   2
   5   2  3368704.33 6457.14   3
   5   2  3361565.05 6292.76   2
   7  -5 -3369460.26 5365.71   3
  -7   5  3010853.81 2048.23   2
  -7   5  30 5425.52 2565.24   1
  -5  -2 -3010706.37 3416.60   2
  -5  -2 -3010103.13 2848.14   1
  -2   7 -3011233.79 3285.99   1
   2  -7  3010255.39 2056.36   3
   2  -7  30 7996.27 2924.91   2
   5   2  3010710.73 3387.77   3
   7  -5 -3010188.87 2757.14   3
  -7   5  2715784.84 2093.25   2
  -7   5  2716451.65 3861.27   1
  -5  -2 -2720099.18 4088.96   2
  -5  -2 -2718149.05 3186.31   1
  -2   7 -2715293.73 3495.22   1
   2  -7  2719076.08 2567.75   3
   2  -7  2717433.12 3864.07   2
   5   2  2719391.83 4007.40   3
   7  -5 -2720268.36 3380.29   3
  -7   5  2486470.87 3717.70   2
  -7   5  2498780.60 7246.22   1
  -5  -2 -24 107749.   7354.   2
  -5  -2 -24 103194.   5901.   1
  -2   7 -24 102010.   6664.   1
   2  -7  2488647.57 4830.15   3
   2  -7  2489844.29 6650.27   2
   5   2  2489906.36 6790.95   3
   7  -5 -2499162.10 6090.73   3
  -7   5  2131053.48 2020.17   2
  -7   5  2135574.57 4809.74   1
  -5  -2 -2130084.26 4481.61   2
  -5  -2 -2127594.05 3196.93   1
  -2   7 -2125917.73 3689.89   1
   2  -7  2136344.61 3349.00   3
   2  -7  2131021.48 4334.20   2
   5   2  2138238.29 4412.51   3
   7  -5 -2123772.32 3447.34   3
  -7   5  18 169051.   3832.   2
  -7   5  18 170971.   8884.   1
  -5  -2 -18 196425.   9214.   2
  -5  -2 -18 196216.   7339.   1
   2  -7  18 189297.   7106.   3
   2  -7  18 162002.   8136.   2
   5   2  18 180440.   8941.   3
   7  -5 -18 192932.   8188.   3
  -7   5  1511096.05 3015.86   1
  -5  -2 -15 9389.24 2681.50   2
  -5  -2 -15 7545.59 1975.39   1
  -2   7 -15 8140.71 2095.24   1
   2  -7  15 9380.29 2113.71   3
   2  -7  15 8512.79 2465.39   2
   5   2  15 8430.46 2540.04   3
   7  -5 -15 9209.92 2488.08   3
  -7   5  1252189.97 4872.26   1
  -5  -2 -1258260.00 4907.34   2
  -5  -2 -1259606.64 3916.88   1
  -2   7 -1257264.03 3974.73   1
   2  -7  1254365.50 4001.95   3
   2  -7  1255862.43 4640.86   2
   5   2  1258340.63 5035.35   3
   7  -5 -1256465.20 4628.18   3
  -7   5   9 197739.   8983.   1
  -5  -2  -9 195293.   8633.   2
  -5  -2  -9 197581.   6660.   1
  -2   7  -9 192391.   6632.   1
   2  -7   9 215516.   7768.   3
   2  -7   9 210508.   8281.   2
   5   2   9 206471.   8788.   3
   7  -5  -9 201800.   8308.   3
  -7   5   676775.01 2577.24   2
  -7   5   665810.09 5310.45   1
  -5  -2  -672145.82 5335.59   2
  -5  -2  -670439.73 4013.94   1
  -2   7  -672184.89 3934.24   1
   2  -7   672882.74 4721.11   3
   2  -7   671616.43 4847.08   2
   5   2   670283.59 5074.09   3
   7  -5  -673132.95 5175.00   3
  -7   5   320689.27 1655.49   2
  -7   5   319481.29 3429.84   1
  -5  -2  -321705.63 3421.71   2
  -5  -2  -322402.08 2466.51   1
  -2   7  -321079.72 2262.80   1
   2  -7   318707.30 2827.17   3
   2  -7   320922.54 2930.49   2
   5   2   321272.78 3183.49   3
   7  -5  -324673.60 3512.34   3
  -7   5   0 235079.   9547.   1
  -5  -2   0 199040.   8490.   2
  -5  -2   0 199129.   6618.   1
  -2   7   0 215343.   6065.   1
   2  -7   0 231140.   8476.   3
   2  -7   0 232070.   8089.   2
   5   2   0 240905.   8610.   3
   7  -5   0 195461.   8282.   3
   7  -5   0 190042.   5147.   2
  -7   5  -311259.48 2831.34   1
  -5  -2   317370.77 3190.13   2
  -5  -2   313441.86 2227.89   1
  -2   7   314149.26 1846.60   1
   2  -7  -311611.78 2511.60   3
   2  -7  -313342.53 2483.31   2
   5   2  -314166.54 2575.08   3
   7  -5   313761.18 2957.04   3
   7  -5   315752.85 2000.79   2
  -7   5  -6 151651.   7767.   1
  -5  -2   6 135792.   7124.   2
  -5  -2   6 134394.   5845.   1
  -2   7   6 138385.   4626.   1
   2  -7  -6 151882.   7288.   3
   2  -7  -6 145313.   6414.   2
   5   2  -6 149083.   6343.   3
   7  -5   6 132966.   7040.   3
   7  -5   6 128462.   5258.   2
  -7   5  -942342.31 4378.74   1
  -5  -2   941123.65 4091.87   2
  -5  -2   937595.32 3408.45   1
  -2   7   936845.41 2558.64   1
   2  -7  -939086.55 4009.67   3
   2  -7  -941828.66 3666.62   2
   5   2  -941112.90 3371.63   3
   7  -5   937914.79 3989.44   3
   7  -5   938795.00 3323.06   2
  -7   5 -1226604.75 4043.08   1
  -5  -2  1229908.71 3955.04   2
  -5  -2  1230580.49 3281.35   1
  -2   7  1230838.81 2484.31   1
   2  -7 -1222036.29 3453.51   3
   2  -7 -1226193.61 3074.52   2
   5   2 -1223977.02 2570.61   3
   7  -5  1226862.68 3806.82   3
   7  -5  1230929.61 3288.96   2
  -7   5 -15  745.34 1697.38   1
  -5  -2  15  735.70 1329.42   2
  -5  -2  15   12.80 1220.79   1
  -2   7  15  841.04  974.31   1
   2  -7 -15  164.74 1239.43   2
   5   2 -15  929.12 1072.03   3
   7  -5  15  680.82 1439.98   3
   7  -5  15  858.84 1263.48   2
  -7   5 -18 165097.   8703.   1
  -5  -2  18 171162.   8287.   2
  -5  -2  18 177672.   7961.   1
  -2   7  18 169880.   6091.   1
   2  -7 -18 161950.   7017.   2
   5   2 -18 172568.   5620.   3
   7  -5  18 172144.   8409.   3
   7  -5  18 162156.   7747.   2
  -7   5 -2144610.63 4863.02   1
  -5  -2  2138390.66 4237.61   2
  -5  -2  2139190.71 4176.39   1
  -2   7  2140998.48 3408.06   1
   2  -7 -2139894.40 3747.76   2
   5   2 -2142447.82 2745.97   3
   7  -5  2139280.61 4364.09   3
   7  -5  2138149.46 4240.84   2
  -7   5 -2468685.64 6080.45   1
  -5  -2  2458318.68 5292.96   2
  -5  -2  2453695.39 4935.92   1
  -2   7  2457978.00 4198.42   1
   2  -7 -2455498.84 4439.54   2
   5   2 -2459990.96 2937.69   3
   7  -5  2461329.67 5503.09   2
  -7   5 -2725507.44 4634.67   1
  -5  -2  2718450.16 3633.93   2
  -5  -2  2721242.35 4018.73   1
  -2   7  2720768.86 3093.11   1
   2  -7 -2721089.31 3248.43   2
   5   2 -2722489.30 1747.05   3
   7  -5  2719102.83 3719.78   3
   7  -5  2720877.40 4036.88   2
  -7   5 -3015096.64 3852.57   1
  -5  -2  3010707.13 3119.56   2
  -5  -2  3013234.86 3536.91   1
  -2   7  3012549.93 2773.13   1
   2  -7 -3016560.78 3111.06   2
   7  -5  3012110.49 3212.09   3
   7  -5  3014197.14 3783.26   2
  -7   5 -3311493.27 3635.01   1
  -5  -2  3310085.08 3120.56   2
  -5  -2  3313374.90 3718.01   1
  -2   7  33 9629.79 2651.25   1
   2  -7 -3311592.10 2808.63   2
   7  -5  3311179.17 3249.44   3
   7  -5  3312926.63 3809.50   2
  -7   5 -3616866.04 4414.54   1
  -5  -2  3618778.02 4131.69   2
  -5  -2  3619017.84 4399.51   1
  -2   7  3621580.74 3763.58   1
   2  -7 -3617277.59 3405.43   2
   7  -5  3620213.52 3969.83   3
   7  -5  3614745.89 4030.00   2
  -7   5 -39   40.85 1957.21   1
  -5  -2  39 1331.76 2181.31   2
  -5  -2  39 1071.23 2351.18   1
  -2   7  39 2964.30 2033.43   1
   2  -7 -39  287.76 1658.44   2
   7  -5  39   36.69 1660.63   3
   7  -5  39  286.68 1908.40   2
  -7   5 -42 8000.32 3658.99   1
  -5  -2  42 6864.30 3112.17   2
  -5  -2  42 5051.36 3211.48   1
  -2   7  42 9023.00 2990.24   1
   2  -7 -42 6358.00 2699.34   2
   7  -5  42 8782.51 2923.86   3
   7  -5  42 4260.46 2902.25   2
  -7   5 -45 8417.64 3907.30   1
  -5  -2  4510843.22 3872.78   2
  -5  -2  4511168.47 4154.68   1
  -2   7  45 8019.28 3239.11   1
   2  -7 -45 7633.75 2948.84   2
   7  -5  4511586.15 3356.39   3
   7  -5  45 6920.81 3404.56   2
  -7   5 -48 7492.49 3799.49   1
  -5  -2  48 6423.64 3247.83   2
  -5  -2  48 7348.72 3653.19   1
  -2   7  48 6034.00 2856.53   2
  -2   7  48 8209.28 3268.29   1
   7  -5  48 7683.06 2910.55   3
   7  -5  48 6054.31 3594.29   2
  -7   5 -51 6264.45 3797.97   1
  -5  -2  51 4767.88 3240.42   2
  -5  -2  51 3877.44 3349.91   1
  -2   7  51 8432.79 3310.62   2
  -2   7  51 6475.14 3204.82   1
   7  -5  51 5384.39 2578.92   3
   7  -5  51 4679.12 3362.49   2
  -7   5 -5415505.77 5198.02   1
  -5  -2  5419506.15 5473.53   1
  -2   7  5422120.18 4819.47   2
  -2   7  5422154.72 5134.80   1
   7  -5  5418155.58 4045.73   3
   7  -5  5416768.44 5432.14   2
  -7   5 -57 3217.65 3734.88   1
  -5  -2  57 2159.62 3120.47   2
  -5  -2  57 3875.71 3581.70   1
  -2   7  57 4280.35 2856.58   2
  -2   7  57 4823.93 3177.30   1
   2  -7 -57 1305.14 2544.17   3
   7  -5  57 1462.94 2936.55   2
  -7   5 -60  819.13 3542.82   1
  -5  -2  60 1217.02 2722.52   2
  -5  -2  60 2550.74 3528.54   1
  -2   7  60 1157.83 2424.30   2
  -2   7  60 3802.33 3113.99   1
   2  -7 -60 5619.18 3341.06   3
   7  -5  60 2014.06 3249.52   2
  -7   5 -63  694.19 3470.67   1
  -5  -2  63 2675.02 3875.31   2
  -5  -2  63 2425.86 3349.76   1
  -2   7  63 2156.82 2727.23   2
  -2   7  63 1059.11 2883.42   1
   2  -7 -63 2870.48 2904.45   3
   7  -5  63 2793.95 3929.14   2
  -7   5 -66  706.94 3776.01   1
  -5  -2  66  874.96 3172.54   2
  -5  -2  66 -678.07 2535.23   1
  -2   7  66  439.03 2237.85   2
   2  -7 -66  398.41 3621.90   1
   7  -5  66  485.02 3387.08   2
  -7   5 -69-2807.83 3147.33   1
  -5  -2  69 2359.44 3705.54   2
  -5  -2  69  105.63 3224.46   1
  -2   7  69 1329.50 2997.66   2
   2  -7 -69 2879.51 4018.23   1
   7  -5  69 2565.88 3754.03   2
  -7   5 -72 2080.88 4057.38   1
  -5  -2  72 -569.39 3293.99   2
  -5  -2  72 1004.92 3850.53   1
   2  -7 -72  561.41 3835.93   1
   7  -5  72  903.07 3657.20   2
  -7   5 -75 1552.39 4729.51   1
  -5  -2  75-1707.26 3018.85   2
  -5  -2  75 -597.50 4287.28   1
   2  -7 -75  319.73 4359.12   1
   7  -5  75 2359.87 4080.66   2
  -7   4  76 1536.30 3837.76   1
  -4  -3 -76-1525.31 3274.16   1
  -3   7 -76 3648.44 4546.86   1
   3  -7  76 -151.93 3748.98   2
   4   3  76 1989.80 3792.31   2
  -7   4  73-1453.04 3018.69   1
  -4  -3 -73-1130.55 3343.02   1
  -3   7 -73-2225.13 3649.69   1
   3  -7  73 2098.97 3961.94   2
   4   3  73  382.62 3224.32   2
  -7   4  70  131.74 3579.64   1
  -4  -3 -70 1680.26 3505.24   1
  -3   7 -70 -629.99 3683.30   1
   3  -7  70  480.60 3620.01   2
   4   3  70 1920.95 3441.76   2
  -7   4  67  233.60 3280.70   1
  -4  -3 -67  943.80 3136.30   1
  -3   7 -67 2544.38 4288.69   1
   3  -7  67  836.45 3549.30   2
   4   3  67   -3.20 3099.52   2
  -7   4  64 2713.61 3764.95   1
  -4  -3 -64 2711.76 3478.89   1
  -3   7 -64 5956.39 4465.87   1
   3  -7  64  653.52 3265.53   2
   4   3  64 2296.13 3202.99   2
  -7   4  61  122.42 2958.86   1
  -4  -3 -61  847.51 3155.81   1
  -3   7 -61 1498.19 3867.06   1
   3  -7  61 1267.13 3086.12   2
   4   3  61 1708.38 3156.39   2
  -7   4  58 5698.28 3869.53   1
  -4  -3 -58 5328.78 3398.13   1
  -3   7 -58 2771.62 3830.34   1
   3  -7  58 5754.96 3979.87   2
   4   3  58 1347.15 2900.18   2
  -7   4  55 1292.87 2139.09   2
  -7   4  55 1771.53 3010.28   1
  -4  -3 -55  916.84 2535.71   1
  -3   7 -55 1067.77 2958.66   1
   3  -7  55 1474.52 2968.74   2
   4   3  55  421.54 2424.76   2
  -7   4  52  224.39 2043.08   2
  -7   4  52  436.17 2929.23   1
  -4  -3 -52  315.33 2319.14   1
  -3   7 -52 1235.60 3188.74   1
   3  -7  52 1223.25 2806.94   2
   4   3  52  238.94 2422.85   2
  -7   4  49 4926.97 2558.28   2
  -7   4  49 2289.32 3102.81   1
  -4  -3 -49 4703.38 2911.67   1
  -3   7 -49 5440.88 3893.41   1
   3  -7  49 1789.31 2664.24   2
   4   3  49 2969.27 2840.36   2
  -7   4  46 1734.91 1903.96   2
  -7   4  46 -287.56 2100.68   1
  -4  -3 -46 -672.99 1960.53   1
  -3   7 -46 2262.63 2985.02   1
   3  -7  46 -110.90 2071.78   2
   4   3  46  531.14 1877.46   3
   4   3  46 -284.22 2008.54   2
  -7   4  43 4178.33 2162.42   2
  -7   4  43 3152.29 2900.38   1
  -4  -3 -43 2686.71 2540.97   1
  -3   7 -43 3952.87 3303.98   1
   3  -7  43 1940.47 2761.33   2
   4   3  43 4553.77 2895.60   3
   4   3  43 1783.46 2322.80   2
   7  -4 -43 4044.95 2188.48   3
  -7   4  4011809.54 2959.42   2
  -7   4  4010128.96 3756.20   1
  -4  -3 -4011716.71 3429.02   1
  -3   7 -4014999.80 4439.85   1
   3  -7  4010434.96 2144.11   3
   3  -7  4012498.92 3922.55   2
   4   3  40 9370.25 3294.29   3
   4   3  40 8332.64 3367.16   2
   7  -4 -4011942.80 2818.86   3
  -7   4  37 5137.17 2052.07   2
  -7   4  37 2558.42 2534.68   1
  -4  -3 -37 3836.09 2261.16   1
  -3   7 -37 5055.50 3102.45   1
   3  -7  37 2338.86 1441.03   3
   3  -7  37 2766.20 2370.09   2
   4   3  37 2633.62 2119.55   3
   4   3  37 1684.77 2148.99   2
   7  -4 -37 5509.35 2149.73   3
  -7   4  3411526.62 2553.04   2
  -7   4  3411239.40 3485.23   1
  -4  -3 -34 7624.56 2631.35   1
  -3   7 -34 7495.98 2877.80   1
   3  -7  3413137.04 2374.28   3
   3  -7  3412043.77 3555.11   2
   4   3  3413608.29 3663.03   3
   7  -4 -34 9425.71 2562.56   3
  -7   4  3114661.58 2515.33   2
  -7   4  3112901.72 3559.00   1
  -4  -3 -3114441.44 3644.10   2
  -4  -3 -3117469.37 3233.50   1
  -3   7 -3114820.17 3812.84   1
   3  -7  3113967.22 2402.27   3
   3  -7  3112930.51 3648.14   2
   4   3  31 9973.84 3110.21   3
   7  -4 -3117528.37 3052.71   3
  -7   4  2816639.41 2482.21   2
  -7   4  2811645.53 3422.71   1
  -4  -3 -2816603.91 3771.09   2
  -4  -3 -2815981.60 2929.99   1
  -3   7 -2818102.45 3810.07   1
   3  -7  2816262.49 2580.53   3
   3  -7  2816034.63 3767.73   2
   4   3  2814891.08 3551.85   3
   7  -4 -2815066.86 2834.05   3
  -7   4  25 3837.30 1454.17   2
  -7   4  25 3671.11 2234.23   1
  -4  -3 -25 4048.69 2257.29   2
  -4  -3 -25 6378.48 2052.18   1
  -3   7 -25 3082.96 1862.96   1
   3  -7  25 4550.68 1733.88   3
   3  -7  25 3899.64 2345.93   2
   4   3  25 4058.36 2323.71   3
   7  -4 -25 5490.27 1994.44   3
  -7   4  2240057.79 2823.44   2
  -7   4  2237742.91 4534.72   1
  -4  -3 -2244206.89 4707.68   2
  -4  -3 -2249103.89 3812.80   1
  -3   7 -2238380.88 4162.02   1
   3  -7  2238582.09 3520.45   3
   3  -7  2235343.72 4213.00   2
   4   3  2238894.20 4446.13   3
   7  -4 -2244114.61 4031.77   3
  -7   4  1913622.57 1764.01   2
  -7   4  19 9561.44 2820.95   1
  -4  -3 -1913523.79 3219.36   2
  -4  -3 -1910142.58 2072.48   1
  -3   7 -19 7919.32 2363.79   1
   3  -7  1912235.99 2449.44   3
   3  -7  1911687.29 2881.73   2
   4   3  1910424.62 2857.57   3
   7  -4 -19 9842.00 2402.69   3
  -7   4  1611629.12 1500.72   2
  -7   4  1611178.77 2967.25   1
  -4  -3 -1611971.08 2968.76   2
  -4  -3 -16 8839.47 1841.96   1
  -3   7 -1610492.28 2492.24   1
   3  -7  1610965.66 2350.25   3
   3  -7  1610575.06 2731.89   2
   4   3  16 9094.27 2615.86   3
   7  -4 -1610119.64 2456.48   3
  -7   4  1314107.54 1483.69   2
  -7   4  1317289.53 3502.15   1
  -4  -3 -1316271.13 3190.82   2
  -4  -3 -1318016.24 2206.80   1
  -3   7 -1317383.13 2769.66   1
   3  -7  1314377.25 2601.32   3
   3  -7  1316008.28 2947.83   2
   4   3  1316922.10 3287.43   3
   7  -4 -1318035.48 2931.52   3
  -7   4  1071798.00 2920.61   2
  -7   4  1077510.09 5786.76   1
  -4  -3 -1073861.95 5441.87   2
  -4  -3 -1071263.69 3609.21   1
  -3   7 -1075782.42 4593.34   1
   3  -7  1073836.87 4764.44   3
   3  -7  1061502.46 4486.01   2
   4   3  1068686.06 5172.63   3
   7  -4 -1075610.06 5042.99   3
  -7   4   797306.87 3610.95   2
  -7   4   785370.36 5948.82   1
  -4  -3  -789212.30 5849.46   2
  -4  -3  -790528.68 3883.47   1
  -3   7  -7 101670.   5105.   1
   3  -7   793862.25 5367.52   3
   3  -7   793064.69 5165.55   2
   4   3   796005.66 5895.29   3
   7  -4  -790960.97 5477.37   3
  -7   4   4 345968.   7086.   2
  -7   4   4 319746.  10950.   1
  -4  -3  -4 293752.  10312.   2
  -4  -3  -4 293904.   6739.   1
  -3   7  -4 308569.   8403.   1
   3  -7   4 334213.  10001.   3
   3  -7   4 314886.   8973.   2
   4   3   4 319703.  10157.   3
   7  -4  -4 297176.   9825.   3
  -7   4   120250.79 1957.51   2
  -7   4   121277.40 3535.76   1
  -4  -3  -115175.60 3038.64   2
  -4  -3  -114083.06 1838.80   1
  -3   7  -118509.79 2432.04   1
   3  -7   121134.88 3018.39   3
   3  -7   120326.21 2661.35   2
   4   3   123352.35 3157.92   3
   7  -4  -117348.75 2995.31   3
  -7   4  -2 185822.   5770.   2
  -7   4  -2 182608.   8336.   1
  -4  -3   2 183133.   8190.   2
  -4  -3   2 185941.   5681.   1
  -3   7   2 194298.   6407.   1
   3  -7  -2 181447.   7614.   3
   3  -7  -2 179585.   6453.   2
   4   3  -2 183002.   7194.   3
   7  -4   2 175084.   7758.   3
  -7   4  -5 8869.01 2620.99   1
  -4  -3   5 4243.00 1920.45   2
  -4  -3   5 4726.04 1440.87   1
  -3   7   5 5773.43 1601.62   1
   3  -7  -5 7230.10 2190.02   3
   3  -7  -5 6031.37 1702.32   2
   4   3  -5 9135.17 2102.10   3
   7  -4   5 6849.12 2319.38   3
   7  -4   5 5193.95 1522.03   2
  -7   4  -8 223786.   9350.   1
  -4  -3   8 232504.   9256.   2
  -4  -3   8 217541.   6870.   1
  -3   7   8 242885.   7101.   1
   3  -7  -8 218042.   8675.   3
   3  -7  -8 227977.   7180.   2
   4   3  -8 229633.   7423.   3
   7  -4   8 219603.   8934.   3
   7  -4   8 219173.   7332.   2
  -4  -3  1152961.01 4650.41   2
  -4  -3  1150605.99 3697.82   1
  -3   7  1155508.62 3657.41   1
   3  -7 -1147142.34 4312.63   3
   3  -7 -1150028.88 3590.37   2
   4   3 -1149015.34 3423.59   3
   7  -4  1147360.48 4424.90   3
   7  -4  1151969.93 4021.53   2
  -7   4 -1421685.74 3690.04   1
  -4  -3  1432238.90 3851.16   2
  -4  -3  1438265.98 3440.45   1
  -3   7  1437906.64 3181.98   1
   3  -7 -1420699.85 3383.14   3
   3  -7 -1427596.73 2866.08   2
   4   3 -1427418.35 2495.41   3
   7  -4  1439225.87 4196.30   3
   7  -4  1435392.38 3607.86   2
  -7   4 -1729258.45 4235.86   1
  -4  -3  1726226.30 3888.57   2
  -4  -3  1723416.14 3188.66   1
  -3   7  1725768.95 2784.56   1
   3  -7 -1724837.57 3724.17   3
   3  -7 -1729363.67 3010.82   2
   4   3 -1727126.80 2376.53   3
   7  -4  1723725.80 3809.41   3
   7  -4  1722022.88 3385.26   2
  -7   4 -20 207985.   9688.   1
  -4  -3  20 195105.   9070.   2
  -4  -3  20 194055.   8216.   1
  -3   7  20 200977.   7447.   1
   3  -7 -20 216026.   9549.   3
   3  -7 -20 203468.   7245.   2
   7  -4  20 202145.   9272.   3
   7  -4  20 204853.   9057.   2
  -7   4 -23 4889.53 2388.78   1
  -4  -3  23 6648.16 2509.94   2
  -4  -3  23 6285.80 2326.56   1
  -3   7  23 7551.86 2139.02   1
   3  -7 -23 4589.59 2164.88   3
   3  -7 -23 5512.87 1819.50   2
   7  -4  23 9439.51 2797.57   3
   7  -4  23 8014.27 2717.03   2
  -7   4 -2640028.03 4811.81   1
  -4  -3  2644823.07 4875.05   2
  -4  -3  2649270.75 4824.97   1
  -3   7  2646857.25 4133.15   1
   3  -7 -2639957.44 4582.99   3
   3  -7 -2643706.73 3781.66   2
   7  -4  2642607.95 4661.68   3
   7  -4  2644173.92 4967.85   2
  -7   4 -29 3886.74 2376.12   1
  -4  -3  29 3107.45 2028.55   2
  -4  -3  29 4220.19 2349.61   1
  -3   7  29 3650.81 1853.51   1
   3  -7 -29 1517.79 1822.41   3
   3  -7 -29 4561.02 1843.20   2
   7  -4  29 3778.52 2279.31   3
   7  -4  29 3911.78 2349.89   2
  -7   4 -3219151.62 4272.68   1
  -4  -3  3212845.61 3438.50   2
  -4  -3  3215223.43 3649.81   1
  -3   7  3217685.10 3413.26   1
   3  -7 -3214585.45 3519.25   3
   3  -7 -3212979.21 2716.55   2
   7  -4  3217322.85 3714.00   3
   7  -4  3214011.95 3776.60   2
  -7   4 -35 2037.56 2385.75   1
  -4  -3  35 6423.05 2834.29   2
  -4  -3  35 3814.98 2587.90   1
  -3   7  35 3326.72 2056.74   1
   3  -7 -35 2203.20 2163.08   3
   3  -7 -35 2876.28 1773.86   2
   7  -4  35 1938.88 1776.04   3
   7  -4  35 3005.91 2351.30   2
  -7   4 -38 9063.38 3624.31   1
  -4  -3  3813782.32 3886.64   2
  -4  -3  3815445.30 4122.53   1
  -3   7  3815107.00 3513.37   1
   3  -7 -3811721.22 3502.27   3
   3  -7 -38 7929.26 2486.81   2
   7  -4  3814941.89 3660.22   3
   7  -4  3810673.99 3699.52   2
  -7   4 -41  603.41 2330.14   1
  -4  -3  41  865.98 2256.03   2
  -4  -3  41 1008.34 2185.14   1
  -3   7  41 2534.55 2005.39   2
  -3   7  41 2148.50 1853.36   1
   3  -7 -41 1188.12 2069.30   3
   7  -4  41  837.81 1898.47   3
   7  -4  41 1978.63 2562.41   2
  -7   4 -4432767.46 6160.12   1
  -4  -3  4435826.04 6057.98   2
  -4  -3  4437338.59 6160.86   1
  -3   7  4433080.41 4808.26   2
  -3   7  4432112.38 5171.35   1
   3  -7 -4433107.61 5355.90   3
   7  -4  4432346.49 4916.06   3
   7  -4  4433336.89 6321.68   2
  -7   4 -47 2696.19 2764.67   1
  -4  -3  4710940.20 3974.13   2
  -4  -3  47 6404.05 3367.97   1
  -3   7  47 6359.69 2802.37   2
  -3   7  47 6415.75 3046.33   1
   3  -7 -47 6007.55 2931.58   3
   7  -4  47 6660.85 2779.89   3
   7  -4  47 5672.41 3494.97   2
  -7   4 -50 3014.85 2975.89   1
  -4  -3  50 5679.79 3351.85   2
  -4  -3  50 3537.48 3119.34   1
  -3   7  50 3754.34 2429.00   2
  -3   7  50 2588.42 3037.36   1
   3  -7 -50 4592.84 2740.04   3
   7  -4  50 3101.47 2086.72   3
   7  -4  50 3187.88 3036.65   2
  -7   4 -53 2481.20 3046.65   1
  -4  -3  53 4772.79 3065.35   2
  -4  -3  53 2520.91 3139.70   1
  -3   7  53 2595.38 2346.60   2
  -3   7  53 4456.43 3042.28   1
   3  -7 -53 4047.93 2912.20   3
   7  -4  53 4114.90 2539.63   3
   7  -4  53 1665.73 2916.34   2
  -7   4 -56 6800.86 4195.49   1
  -4  -3  56 6174.06 3579.20   2
  -4  -3  56 6105.20 3860.07   1
  -3   7  56 2932.49 2476.45   2
  -3   7  56 5674.90 3357.39   1
   3  -7 -56 5998.14 3107.59   3
   7  -4  56 3789.37 2542.82   3
   7  -4  56 9022.56 4284.68   2
  -7   4 -59 1400.99 3332.95   1
  -4  -3  59 -712.76 2550.42   2
  -4  -3  59  188.65 2770.84   1
  -3   7  59  870.39 2040.71   2
  -3   7  59   -1.18 2463.73   1
   3  -7 -59 1603.69 2468.97   3
   7  -4  59  153.07 1944.08   3
   7  -4  59 -254.68 2547.90   2
  -7   4 -62 4896.09 4212.11   1
  -4  -3  62 5122.16 3669.83   2
  -4  -3  62 2790.00 3318.53   1
  -3   7  62 2970.11 2581.86   2
  -3   7  62 4458.89 3518.57   1
   7  -4  62 1620.95 3234.13   2
  -7   4 -65 -540.32 3298.29   1
  -4  -3  65  853.51 3072.73   2
  -4  -3  65 1897.37 3472.67   1
  -3   7  65  371.75 2181.75   2
  -3   7  65  996.45 2846.79   1
   7  -4  65  -19.39 3251.89   2
  -7   4 -68 -247.63 3677.35   1
  -4  -3  68 1406.39 3374.51   2
  -4  -3  68  -53.31 3136.10   1
  -3   7  68 1448.58 3035.91   1
   7  -4  68 -735.03 3626.41   2
  -7   4 -71  273.02 3911.25   1
  -4  -3  71 -344.37 2431.44   2
   7  -4  71  909.25 3571.85   2
  -7   4 -74 3600.26 4843.58   1
  -4  -3  74 5747.93 4430.70   2
   3  -7 -74  752.03 4524.16   1
   4   3 -74  366.96 5144.76   1
   7  -4  74 1603.04 4167.53   2
  -7   4 -77-1982.26 3912.38   1
  -4  -3  77 -369.95 3778.25   2
   3  -7 -77  626.46 4531.05   1
   4   3 -77  174.75 4551.25   1
   7  -4  77-2576.81 3822.83   2
  -7   3  77 1238.21 4070.19   1
  -4   7 -77  920.03 4943.97   1
  -3  -4 -77 -125.90 3839.42   1
   3   4  77-1177.73 3253.19   2
   4  -7  77-1810.51 3451.28   2
  -7   3  74 1739.21 4172.46   1
  -4   7 -74 3518.94 5142.80   1
  -3  -4 -74 2203.82 4154.78   1
   3   4  74  720.17 3210.64   2
   4  -7  74 1152.66 3976.02   2
  -7   3  71  560.96 3463.89   1
  -4   7 -71  895.89 4485.62   1
  -3  -4 -71 -162.51 3105.52   1
   3   4  71 2437.37 3778.36   2
   4  -7  71 2657.81 3971.07   2
  -7   3  68-1780.75 3117.05   1
  -4   7 -68  931.57 4027.17   1
  -3  -4 -68  715.39 3134.47   1
   3   4  68 1151.68 3014.81   2
   4  -7  68 -756.64 2628.60   2
  -7   3  65 -260.22 2766.99   1
  -4   7 -65  609.02 3787.11   1
  -3  -4 -65-1734.83 2634.84   1
   3   4  65 -186.92 2724.27   2
   4  -7  65  560.60 3215.67   2
  -7   3  62 1871.56 3420.83   1
  -4   7 -62 3632.80 4073.50   1
  -3  -4 -62 2380.55 3404.07   1
   3   4  62 4719.19 3467.59   2
   4  -7  62 2176.43 3221.18   2
  -7   3  59 -272.17 2103.82   2
  -7   3  59-1502.44 2934.18   1
  -4   7 -59  235.13 2913.08   1
  -3  -4 -59  295.00 2805.68   1
   3   4  59  719.82 2793.95   2
   4  -7  59  -30.41 2799.15   2
  -7   3  56 3283.51 2735.74   2
  -7   3  56 3941.32 3536.90   1
  -4   7 -56 3881.97 3866.53   1
  -3  -4 -56 2020.70 2822.39   1
   3   4  56 6258.86 3513.77   2
   4  -7  56 2507.21 3440.40   2
  -7   3  53 4210.53 2656.86   2
  -7   3  53 1773.99 3090.63   1
  -4   7 -53  811.42 3289.27   1
  -3  -4 -53 4389.37 3186.44   1
   3   4  53 3851.34 2987.86   2
   4  -7  53 2451.16 3033.74   2
  -7   3  50 2032.94 2571.52   2
  -7   3  50 3005.15 3244.95   1
  -4   7 -50 3021.44 3219.49   1
  -3  -4 -50 3634.89 3010.60   1
   3   4  50 3224.05 2773.76   2
   4  -7  50 3202.35 3136.06   2
  -7   3  47 7089.53 2882.65   2
  -7   3  47 5060.15 3342.83   1
  -4   7 -47 6075.15 3681.87   1
  -3  -4 -47 6861.97 3215.03   1
   3   4  47 5904.49 3197.24   2
   4  -7  47 6055.15 3435.73   2
  -7   3  4438029.39 4624.55   2
  -7   3  4435325.51 6378.85   1
  -4   7 -4440673.36 6758.83   1
  -3  -4 -4434196.32 5180.69   1
   3   4  4425210.18 5386.31   2
   4  -7  4428135.04 3251.74   3
   4  -7  4434025.17 6219.27   2
  -7   3  41 3587.75 2189.05   2
  -7   3  41 1241.04 2351.86   1
  -4   7 -41 3255.85 2763.45   1
  -3  -4 -41 1102.91 2108.73   1
   3   4  41 2171.12 2408.00   2
   4  -7  41 1555.51 1479.57   3
   4  -7  41 2171.18 2534.85   2
   7  -3 -41 1991.14 1649.59   3
  -7   3  3814677.90 3277.37   2
  -7   3  3813146.09 4089.69   1
  -4   7 -38 9686.13 3708.48   1
  -3  -4 -38 8847.80 3174.14   2
  -3  -4 -3813146.62 3452.04   1
   4  -7  3812053.31 2546.52   3
   4  -7  3814370.22 4180.80   2
   7  -3 -3811222.05 2524.23   3
  -7   3  35 3355.10 1847.49   2
  -7   3  35  941.13 2158.60   1
  -4   7 -35 2651.00 2566.30   1
  -3  -4 -35 3191.58 2392.71   2
  -3  -4 -35 2881.13 2142.82   1
   3   4  35 1514.08 1992.02   3
   4  -7  35 1714.08 1482.06   3
   4  -7  35 2827.05 2471.43   2
   7  -3 -35 2482.78 1637.06   3
  -7   3  3214250.19 2844.69   2
  -7   3  3216413.15 4001.71   1
  -3  -4 -3215914.77 3818.89   2
  -3  -4 -3215592.24 3112.41   1
   3   4  3216634.34 3981.05   3
   4  -7  3213951.46 2699.63   3
   4  -7  3210687.66 3326.42   2
   7  -3 -3215369.70 2684.88   3
  -7   3  29 5915.03 1989.06   2
  -7   3  29 4729.93 2652.59   1
  -4   7 -29 3135.71 2167.74   1
  -3  -4 -29 3737.28 2357.59   2
  -3  -4 -29 4136.33 1954.29   1
   3   4  29 4729.34 2553.86   3
   4  -7  29 4392.85 1843.47   3
   4  -7  29 5325.38 2489.73   2
   7  -3 -29 5153.78 1894.01   3
  -7   3  2647171.39 3776.38   2
  -7   3  2645962.96 5153.38   1
  -4   7 -2638834.39 4583.06   1
  -3  -4 -2639812.85 4634.03   2
   3   4  2642958.36 4835.13   3
   4  -7  2647556.65 4066.71   3
   4  -7  2643869.84 4812.19   2
   7  -3 -2643342.36 3775.69   3
  -7   3  23 8115.75 1923.81   2
  -7   3  23 5217.10 2468.49   1
  -4   7 -23 5276.56 2206.43   1
  -3  -4 -23 4282.37 2192.82   2
  -3  -4 -23 3711.27 1655.32   1
   3   4  23 6943.65 2555.52   3
   4  -7  23 8008.70 2296.87   3
   4  -7  23 7731.90 2712.82   2
   7  -3 -23 4641.33 1790.82   3
  -7   3  20 208313.   6682.   2
  -7   3  20 203078.   9715.   1
  -4   7 -20 214407.   9239.   1
  -3  -4 -20 198093.   9277.   2
  -3  -4 -20 218135.   6745.   1
   3   4  20 191585.   9245.   3
   4  -7  20 209817.   8056.   3
   4  -7  20 200903.   8887.   2
   7  -3 -20 201731.   7636.   3
  -7   3  1726251.85 2459.00   2
  -7   3  1723816.54 4010.77   1
  -4   7 -1730291.12 3507.50   1
  -3  -4 -1729813.40 4152.52   2
  -3  -4 -1729302.21 2514.15   1
   3   4  1726002.79 4002.36   3
   4  -7  1720410.91 3034.46   3
   4  -7  1725136.83 3571.28   2
   7  -3 -1727385.00 3097.86   3
  -7   3  1433990.65 2629.67   2
  -7   3  1435442.82 4237.15   1
  -4   7 -1423531.11 3347.61   1
  -3  -4 -1424034.01 3725.82   2
  -3  -4 -1425652.65 2168.02   1
   3   4  1434902.00 4074.11   3
   4  -7  1439741.50 3622.79   3
   4  -7  1434278.09 3591.82   2
   7  -3 -1423002.35 3048.07   3
  -7   3  1153460.09 3185.70   2
  -7   3  1146409.10 4523.03   1
  -4   7 -1149180.66 4109.53   1
  -3  -4 -1145613.07 4398.17   2
  -3  -4 -1148233.08 2578.14   1
   3   4  1153110.65 4654.50   3
   4  -7  1155648.85 4369.56   3
   4  -7  1151874.66 4026.39   2
   7  -3 -1148717.87 3998.13   3
  -7   3   8 231831.   6512.   2
  -7   3   8 223092.   9285.   1
  -4   7  -8 230758.   8170.   1
  -3  -4  -8 238481.   9477.   2
  -3  -4  -8 229212.   4841.   1
   3   4   8 218542.   8789.   3
   4  -7   8 236043.   8601.   3
   4  -7   8 233580.   7831.   2
   7  -3  -8 228894.   8347.   3
  -7   3   5 5665.97 1518.67   2
  -7   3   5 4053.70 1939.66   1
  -4   7  -5 7628.83 1991.54   1
  -3  -4  -5 6840.68 2271.73   2
  -3  -4  -5 7759.55 1089.51   1
   3   4   5 3690.34 1689.31   3
   4  -7   5 4322.74 1716.60   3
   4  -7   5 4905.96 1617.29   2
   7  -3  -5 9298.88 2380.07   3
  -7   3   2 192777.   6212.   2
  -7   3   2 183387.   8245.   1
  -4   7  -2 182659.   7046.   1
  -3  -4  -2 182143.   8227.   2
  -3  -4  -2 191299.   4340.   1
   3   4   2 182743.   7546.   3
   4  -7   2 187211.   7719.   3
   4  -7   2 179507.   6180.   2
   7  -3  -2 182407.   7676.   3
  -7   3  -116934.34 2251.88   2
  -7   3  -115839.72 3100.96   1
  -4   7   122722.37 2814.98   1
  -3  -4   123054.72 3537.64   2
  -3  -4   121808.44 1780.42   1
   3   4  -115555.53 2620.93   3
   4  -7  -115349.09 2830.31   3
   4  -7  -116390.35 2140.00   2
   7  -3   120650.55 3176.80   3
  -7   3  -4 305204.   8290.   2
  -7   3  -4 295218.  10359.   1
  -4   7   4 322292.   9106.   1
  -3  -4   4 322468.  10918.   2
  -3  -4   4 321633.   6759.   1
   3   4  -4 306226.   9051.   3
   4  -7  -4 298163.   9902.   3
   4  -7  -4 294179.   7199.   2
   7  -3   4 335939.  10760.   3
  -7   3  -790863.61 4884.45   2
  -7   3  -784301.41 5781.16   1
  -4   7   793402.59 5051.69   1
  -3  -4   793205.98 6012.22   2
  -3  -4   792526.80 4078.06   1
   4  -7  -788483.03 5585.22   3
   4  -7  -792737.66 4068.55   2
   7  -3   795100.42 6036.94   3
  -7   3 -1074342.44 5521.68   1
  -4   7  1068790.90 4435.70   1
  -3  -4  1069228.91 5343.13   2
  -3  -4  1068723.66 3899.78   1
   4  -7 -1073495.09 5223.89   3
   4  -7 -1071180.58 3634.68   2
   7  -3  1069736.29 5297.36   3
   7  -3  1070798.56 4643.55   2
  -7   3 -1317257.63 3300.51   1
  -4   7  1315635.42 2641.19   1
  -3  -4  1311934.12 2853.53   2
  -3  -4  1316417.16 2440.97   1
   4  -7 -1316168.32 3081.71   3
   4  -7 -1316914.04 2134.31   2
   7  -3  1316889.92 3266.21   3
   7  -3  1314560.12 2765.48   2
  -7   3 -16 7276.80 2443.89   1
  -4   7  1610743.81 2359.13   1
  -3  -4  16 9944.68 2805.40   2
  -3  -4  1610583.16 2297.36   1
   4  -7 -16 9357.18 2575.94   3
   4  -7 -1611190.11 1894.05   2
   7  -3  1610210.37 2798.87   3
   7  -3  16 8859.26 2424.42   2
  -7   3 -1912008.19 3056.38   1
  -4   7  1911540.81 2535.24   1
  -3  -4  1911916.41 2975.69   2
  -3  -4  1911174.74 2516.67   1
   4  -7 -19 8817.08 2558.35   3
   4  -7 -1911265.77 1978.36   2
   7  -3  1913313.58 3225.31   3
   7  -3  1912961.69 3032.44   2
  -7   3 -2242456.98 4713.03   1
  -4   7  2237810.21 3760.58   1
  -3  -4  2242285.03 4615.35   2
  -3  -4  2242738.73 4198.41   1
   4  -7 -2243982.47 4580.00   3
   4  -7 -2243323.46 3253.29   2
   7  -3  2242844.54 4581.90   3
   7  -3  2237357.54 4266.55   2
  -7   3 -25 3624.45 2182.35   1
  -4   7  25 4106.69 1902.98   1
  -3  -4  25 4817.49  827.70   3
  -3  -4  25 5421.27 2436.09   2
  -3  -4  25 4720.42 2108.64   1
   4  -7 -25 6534.67 2406.62   3
   4  -7 -25 5798.56 1763.27   2
   7  -3  25 3991.12 2082.28   3
   7  -3  25 3694.32 2202.87   2
  -7   3 -2816614.54 3858.45   1
  -4   7  2817809.04 3351.79   1
  -3  -4  2812665.02 3299.54   2
  -3  -4  2812757.03 3220.69   1
   4  -7 -2817486.09 3692.31   3
   4  -7 -2817301.12 2561.32   2
   7  -3  2816976.32 3760.97   3
   7  -3  2815427.42 3688.82   2
  -7   3 -3114715.73 3785.10   1
  -4   7  3114736.61 3319.98   1
  -3  -4  3113657.57 3607.66   2
  -3  -4  3113000.56 3427.66   1
   4  -7 -3115731.26 3544.30   3
   4  -7 -3116395.27 2664.00   2
   7  -3  3111650.02 3289.85   3
   7  -3  3113180.88 3859.75   2
  -7   3 -34 6494.91 2998.63   1
  -4   7  3412747.68 3296.40   1
  -3  -4  3414848.05 3939.88   2
  -3  -4  3412212.12 3483.93   1
   4  -7 -3410398.35 3168.60   3
   4  -7 -34 9636.43 2389.39   2
   7  -3  34 9718.73 3172.40   3
   7  -3  3411437.08 3572.42   2
  -7   3 -37 4370.42 2724.41   1
  -4   7  37 2778.76 1881.31   2
  -4   7  37 3530.85 2213.50   1
  -3  -4  37 2080.32 2231.12   2
  -3  -4  37 3102.95 2418.60   1
   4  -7 -37 4894.93 2511.83   3
   7  -3  37 2988.83 2128.90   3
   7  -3  37 5541.68 3075.05   2
  -7   3 -4011653.80 4052.50   1
  -4   7  4010116.48 2852.87   2
  -4   7  4012857.34 3658.01   1
  -3  -4  40 8102.84 3349.75   2
  -3  -4  40 9055.09 3410.58   1
   4  -7 -40 8729.66 3063.09   3
   7  -3  40 9448.06 3183.85   3
   7  -3  40 8469.92 3489.98   2
  -7   3 -43 3667.06 2892.77   1
  -4   7  43 2879.96 2106.08   2
  -4   7  43 3026.15 2560.27   1
  -3  -4  43 1504.55 2591.03   2
  -3  -4  43 6420.55 3123.35   1
   4  -7 -43 3044.33 2340.52   3
   7  -3  43 5315.32 2568.56   3
   7  -3  43 3079.00 2911.96   2
  -7   3 -46-1045.93 2146.75   1
  -4   7  46  829.42 1591.35   2
  -4   7  46 -112.16 2085.37   1
  -3  -4  46 -191.66 2026.23   2
  -3  -4  46 1617.81 2423.36   1
   4  -7 -46  431.49 1989.18   3
   7  -3  46 -206.78 1689.24   3
   7  -3  46 1852.23 2744.33   2
  -7   3 -49 4568.21 3430.90   1
  -4   7  49 4960.12 2613.73   2
  -4   7  49 3786.56 2900.06   1
  -3  -4  49 6084.32 3510.29   2
  -3  -4  49 4137.27 3037.74   1
   4  -7 -49 3232.40 2559.16   3
   7  -3  49 5281.75 2544.39   3
   7  -3  49 2262.56 2760.20   2
  -7   3 -52  833.70 2994.73   1
  -4   7  52 -306.53 1674.93   2
  -4   7  52 2402.50 2567.27   1
  -3  -4  52  307.68 2569.46   2
  -3  -4  52  366.21 2624.58   1
   4  -7 -52 1316.46 2205.78   3
   7  -3  52  220.41 1654.92   3
   7  -3  52 -879.15 2042.19   2
  -7   3 -55 2171.63 2933.14   1
  -4   7  55-1117.74 1682.40   2
  -4   7  55  277.28 2477.28   1
  -3  -4  55 2001.15 2758.79   2
  -3  -4  55  918.58 2904.20   1
   4  -7 -55  409.65 1972.38   3
   7  -3  55  338.72 1790.80   3
   7  -3  55 1127.78 2633.30   2
  -7   3 -58 4433.49 3918.75   1
  -4   7  58 5419.36 2931.54   2
  -4   7  58 6846.52 3806.25   1
  -3  -4  58 4398.10 3581.00   2
  -3  -4  58 4786.64 3682.74   1
   4  -7 -58 8038.11 3526.06   3
   7  -3  58 4720.31 2538.84   3
   7  -3  58 6627.34 3993.84   2
  -7   3 -61  820.03 3190.46   1
  -4   7  61 -227.96 1871.74   2
  -4   7  61 -187.29 2586.01   1
  -3  -4  61 -211.23 2937.28   2
  -3  -4  61-1201.74 2504.03   1
   7  -3  61  849.81 1942.79   3
   7  -3  61  471.85 2953.43   2
  -7   3 -64 2447.32 3503.92   1
  -4   7  64 2268.92 3174.56   1
  -3  -4  64 4157.26 3762.75   2
   7  -3  64 5023.27 4104.57   2
  -7   3 -67  890.33 3568.72   1
  -4   7  67-1335.56 2742.64   1
  -3  -4  67  313.75 3282.28   2
   3   4 -67-2178.29 4014.81   1
   7  -3  67 2137.49 3620.46   2
  -7   3 -70  745.89 3811.93   1
  -4   7  70  875.22 3460.14   1
  -3  -4  70-1257.01 2874.12   2
   3   4 -70-1380.64 4349.45   1
   7  -3  70 -378.66 3124.85   2
  -7   3 -73-1236.67 3578.53   1
  -4   7  73 1470.23 3314.09   1
  -3  -4  73 1069.78 3806.55   2
   3   4 -73 1558.23 4702.04   1
   7  -3  73-1468.30 3346.23   2
  -7   3 -76 -750.97 4195.00   1
  -4   7  76 -207.69 3463.65   1
  -3  -4  76 2775.44 4115.69   2
   3   4 -76  841.64 4733.65   1
   7  -3  76 1811.86 3650.49   2
  -7   2  75 -160.44 3602.30   1
  -5   7 -75 -230.98 3688.98   1
  -2  -5 -75 -269.87 3600.46   1
   2   5  75 1839.44 3948.11   2
   5  -7  75-1480.38 2935.95   2
  -7   2  72  598.14 3645.93   1
  -5   7 -72-1032.04 4235.24   1
  -2  -5 -72-1187.54 3355.73   1
   2   5  72 -315.95 3126.24   2
   5  -7  72 1273.99 4112.28   2
  -7   2  69 -499.04 3677.22   1
  -5   7 -69-2020.44 3827.35   1
  -2  -5 -69 1189.78 3558.93   1
   2   5  69 -820.57 2962.68   2
   5  -7  69 2115.00 3987.73   2
  -7   2  66  778.42 3487.92   1
  -5   7 -66  308.45 3977.46   1
  -2  -5 -66  857.30 3218.08   1
   2   5  66 -319.66 2475.40   2
   5  -7  66 2322.01 3253.04   2
  -7   2  63 -330.70 2345.92   2
  -7   2  63 1743.91 3349.11   1
  -5   7 -63 2678.98 4180.18   1
  -2  -5 -63 1854.29 3265.22   1
   2   5  63 1245.31 3003.36   2
   5  -7  63 3333.62 3630.33   2
  -7   2  60 3241.23 2888.73   2
  -7   2  60 3658.86 3481.00   1
  -5   7 -60 4557.26 4104.85   1
  -2  -5 -60 1345.82 2963.37   1
   2   5  60 3796.00 3211.93   2
   5  -7  60 1682.90 3178.38   2
  -7   2  57 4343.38 2897.23   2
  -7   2  57    2.97 2945.15   1
  -5   7 -57 2392.79 3393.97   1
  -2  -5 -57-1524.02 2325.57   1
   2   5  57 1996.18 2968.27   2
   5  -7  57 1690.30 3176.82   2
  -7   2  5419877.46 4800.31   2
  -7   2  5415431.60 5230.14   1
  -2  -5 -5420535.71 5273.54   1
   2   5  5421352.57 5550.67   2
   5  -7  5423219.21 6169.37   2
  -7   2  51 5184.03 3056.65   2
  -7   2  51 5903.52 3635.55   1
  -5   7 -51 6733.25 3738.36   1
  -2  -5 -51 5750.63 3267.84   1
   2   5  51 6286.53 3244.27   2
   5  -7  51 6181.81 3569.63   2
  -7   2  48 6930.46 3133.64   2
  -7   2  48 8552.50 4210.33   1
  -5   7 -48 4096.77 3304.95   1
  -2  -5 -48 9947.48 3573.09   1
   2   5  48 6351.88 3236.29   2
   5  -7  48 7757.81 3870.56   2
  -7   2  45 8507.87 3174.96   2
  -7   2  45 8854.94 4016.67   1
  -5   7 -45 8601.10 4113.72   1
  -2  -5 -45 7715.94 3273.60   1
   5  -7  45 9728.93 2625.29   3
   5  -7  45 9679.88 3759.74   2
  -7   2  42 6077.60 2735.65   2
  -7   2  42 5294.47 3336.78   1
  -5   7 -42 8625.61 3877.08   1
  -2  -5 -42 7876.43 3263.00   2
  -2  -5 -42 7115.51 3025.91   1
   5  -7  42 5480.67 2276.75   3
   5  -7  42 6176.06 3361.70   2
  -7   2  39  415.87 1782.93   2
  -7   2  39 1756.29 2464.69   1
  -5   7 -39 1092.89 2287.31   1
  -2  -5 -39  -37.66 1862.41   2
  -2  -5 -39  313.80 2014.62   1
   5  -7  39  106.07 1480.91   3
   5  -7  39 2091.83 2478.67   2
   7  -2 -39   90.45 1238.46   3
  -7   2  3616149.94 3401.15   2
  -7   2  3613039.74 3822.06   1
  -5   7 -3617680.75 4474.41   1
  -2  -5 -3617150.67 4011.04   2
  -2  -5 -3615190.07 3358.80   1
   5  -7  3617788.77 3212.99   3
   5  -7  3618925.85 4494.95   2
   7  -2 -3617485.10 2552.64   3
  -7   2  3311124.00 2806.95   2
  -7   2  33 9763.37 3344.97   1
  -5   7 -33 8848.61 3367.41   1
  -2  -5 -3312669.28 3404.58   2
  -2  -5 -3313592.75 3005.30   1
   5  -7  3310638.31 2652.86   3
   5  -7  33 6907.10 2977.06   2
   7  -2 -3311033.51 2218.88   3
  -7   2  3014482.49 2919.30   2
  -7   2  3010797.63 3402.86   1
  -5   7 -3013533.93 3626.40   1
  -2  -5 -3016127.13 3768.79   2
  -2  -5 -3012752.19 2763.43   1
   5  -7  3012622.58 2830.90   3
   5  -7  30 7870.91 3009.41   2
   7  -2 -3016846.78 2512.00   3
  -7   2  2722690.89 3268.76   2
  -7   2  2715275.04 3808.61   1
  -5   7 -2720259.80 4056.08   1
  -2  -5 -2725078.39 4206.18   2
  -2  -5 -2726485.66 3094.89   1
   5  -7  2720367.53 3312.07   3
   5  -7  2720092.84 3939.70   2
   7  -2 -2723268.78 2706.16   3
  -7   2  2459591.72 4370.37   2
  -7   2  2460200.80 5696.41   1
  -5   7 -2453336.14 5148.01   1
  -2  -5 -2465145.20 5650.56   2
  -2  -5 -2467821.73 4203.25   1
   5  -7  2465059.93 4925.39   3
   5  -7  2455624.00 5245.58   2
   7  -2 -2464500.54 4183.67   3
  -7   2  2139364.40 3461.21   2
  -7   2  2142972.16 4884.42   1
  -5   7 -2145501.86 4623.10   1
  -2  -5 -2146189.12 4660.16   2
  -2  -5 -2145979.25 3217.54   1
   5  -7  2139289.38 3926.29   3
   5  -7  2140908.40 4360.16   2
   7  -2 -2141781.62 3524.35   3
  -7   2  18 178669.   6747.   2
  -7   2  18 183232.   9093.   1
  -5   7 -18 161321.   8078.   1
  -2  -5 -18 163770.   8223.   2
  -2  -5 -18 177562.   5270.   1
   5  -7  18 168417.   7616.   3
   5  -7  18 171451.   7943.   2
   7  -2 -18 165811.   6664.   3
  -7   2  15  431.62 1107.12   2
  -7   2  15  801.81 1670.63   1
  -5   7 -15  724.52 1421.93   1
  -2  -5 -15 1051.00 1616.26   2
  -2  -5 -15 1556.44  920.03   1
   5  -7  15  399.42 1312.99   3
   5  -7  15  337.72 1224.44   2
   7  -2 -15 1292.39 1296.29   3
  -7   2  1228623.59 2797.39   2
  -7   2  1226091.21 3858.86   1
  -5   7 -1228173.49 3490.36   1
  -2  -5 -1227751.60 3942.88   2
  -2  -5 -1228149.25 1678.03   1
   5  -7  1229259.13 3370.01   3
   5  -7  1228017.37 3115.79   2
   7  -2 -1224646.37 2918.51   3
  -7   2   934566.63 3057.96   2
  -7   2   934132.30 3872.76   1
  -5   7  -942785.54 4066.19   1
  -2  -5  -940398.13 4176.28   2
   5  -7   934024.07 3578.14   3
   5  -7   936299.40 3247.94   2
   7  -2  -944669.33 3835.14   3
  -7   2   6 141975.   5971.   2
  -7   2   6 132892.   7040.   1
  -5   7  -6 147316.   6996.   1
  -2  -5  -6 157251.   7714.   2
   5  -7   6 133696.   6769.   3
   5  -7   6 129023.   5411.   2
   7  -2  -6 154818.   6952.   3
  -7   2   318125.41 2569.85   2
  -7   2   312036.64 2805.98   1
  -5   7  -313916.84 2766.36   1
  -2  -5  -314757.18 3060.34   2
   5  -7   315041.69 2934.69   3
   5  -7   315982.67 2133.20   2
   7  -2  -314641.86 2831.48   3
  -7   2   0 200675.   7146.   2
  -7   2   0 195798.   8312.   1
  -5   7   0 237957.   8597.   1
  -2  -5   0 232421.   9317.   2
  -2  -5   0 250829.   4277.   1
   5  -7   0 195351.   8175.   3
   5  -7   0 209189.   5931.   2
   7  -2   0 252464.   9216.   3
  -7   2  -325619.19 2807.50   2
  -7   2  -323150.93 3505.62   1
  -5   7   320233.09 3095.52   1
  -2  -5   322517.24 3541.69   2
  -2  -5   321566.67 1673.80   1
   5  -7  -320097.14 3169.36   3
   5  -7  -322410.06 2025.89   2
   7  -2   318353.21 3164.42   3
  -7   2  -669197.27 4497.62   2
  -7   2  -665216.67 5050.48   1
  -5   7   672266.70 4885.67   1
  -2  -5   665300.30 5185.25   2
  -2  -5   672779.80 3332.75   1
   5  -7  -666776.79 4990.88   3
   5  -7  -671913.57 3079.12   2
   7  -2   669818.21 5213.62   3
  -7   2  -9 205603.   7867.   2
  -7   2  -9 197498.   8519.   1
  -5   7   9 208736.   8145.   1
  -2  -5   9 202479.   8887.   2
  -2  -5   9 215301.   6244.   1
   5  -7  -9 197625.   8440.   3
   5  -7  -9 202488.   4841.   2
   7  -2   9 198119.   8755.   3
  -7   2 -1261650.32 4656.48   2
  -7   2 -1256229.12 4853.51   1
  -5   7  1256616.69 4489.29   1
  -2  -5  1255306.62 4893.32   2
  -2  -5  1259394.78 3734.90   1
   5  -7 -1252909.61 4680.82   3
   5  -7 -1257419.52 2695.13   2
   7  -2  1259011.76 5048.42   3
  -7   2 -15 7631.44 2521.12   1
  -5   7  1512445.46 2707.12   1
  -2  -5  15 8265.79 2510.78   2
  -2  -5  1510496.68 2233.41   1
   5  -7 -15 9641.06 2588.61   3
   5  -7 -15 9465.04 1478.62   2
   7  -2  15 8358.15 2517.20   3
   7  -2  15 8467.30 2515.26   2
  -7   2 -18 194122.   8928.   1
  -5   7  18 191645.   8319.   1
  -2  -5  18 180018.   8932.   2
  -2  -5  18 179461.   7317.   1
   5  -7 -18 191970.   8716.   3
   5  -7 -18 204719.   5510.   2
   7  -2  18 164498.   8541.   3
   7  -2  18 177006.   8445.   2
  -7   2 -2121030.30 3747.75   1
  -5   7  2129737.08 3966.04   1
  -2  -5  2137469.34 2477.39   3
  -2  -5  2135784.76 4338.37   2
  -2  -5  2134873.21 3728.63   1
   5  -7 -2122297.97 3662.80   3
   5  -7 -2123488.39 2183.08   2
   7  -2  2136702.80 4362.69   3
   7  -2  2134104.90 4557.95   2
  -7   2 -2495945.38 6720.57   1
  -5   7  2492320.70 6230.94   1
  -2  -5  2497268.16 3482.25   3
  -2  -5  2489224.71 5916.25   1
   5  -7 -24 102035.   6752.   3
   5  -7 -2496068.58 4292.58   2
   7  -2  2496822.52 6889.93   3
   7  -2  2488384.41 6634.39   2
  -7   2 -2716655.55 3792.99   1
  -5   7  2718095.95 3599.59   1
  -2  -5  2717413.50 1383.40   3
  -2  -5  2717340.46 3779.98   2
  -2  -5  2716059.88 3358.12   1
   5  -7 -2720963.18 3817.51   3
   5  -7 -2716455.95 2218.64   2
   7  -2  2716385.57 3726.20   3
   7  -2  2719470.98 4111.16   2
  -7   2 -3010322.48 3202.46   1
  -5   7  3010962.17 3062.11   1
  -2  -5  30 8891.37 2984.53   2
  -2  -5  30 9607.01 3023.01   1
   5  -7 -3014870.52 3530.16   3
   5  -7 -3012925.00 2188.83   2
   7  -2  3011148.93 3320.97   3
   7  -2  30 5976.38 2717.74   2
  -7   2 -3369273.86 6372.96   1
  -5   7  3363099.96 4425.10   2
  -5   7  3361338.66 5738.37   1
  -2  -5  3362720.98 6337.92   2
  -2  -5  3365965.97 5992.07   1
   5  -7 -3369401.78 6033.62   3
   7  -2  3366208.14 6185.52   3
   7  -2  3360912.00 6263.07   2
  -7   2 -3618043.66 4302.38   1
  -5   7  3614601.58 2801.29   2
  -5   7  3618151.11 4022.33   1
  -2  -5  3618122.63 4341.08   2
  -2  -5  3615018.52 3904.89   1
   5  -7 -3620455.42 4066.57   3
   7  -2  3619470.54 4198.79   3
   7  -2  3613158.46 3863.96   2
  -7   2 -3910296.46 3668.11   1
  -5   7  39 8406.18 2414.89   2
  -5   7  39 8302.05 3054.65   1
  -2  -5  39 7121.26 3345.68   2
  -2  -5  39 8376.33 3335.59   1
   5  -7 -3912630.94 3550.13   3
   7  -2  39 8121.44 3003.77   3
   7  -2  39 8252.10 3381.37   2
  -7   2 -4213530.67 4226.52   1
  -5   7  42 9363.58 2674.11   2
  -5   7  4210929.21 3638.78   1
  -2  -5  42 8428.27 3578.06   2
  -2  -5  42 8904.01 3529.64   1
   5  -7 -4212183.44 3423.83   3
   7  -2  42 7297.15 2974.12   3
   7  -2  42 7870.14 3510.16   2
  -7   2 -4511399.59 4009.37   1
  -5   7  4518387.43 3592.39   2
  -5   7  4519438.46 4712.67   1
  -2  -5  4516071.65 4593.31   2
  -2  -5  4515601.91 4455.16   1
   5  -7 -4515521.06 3906.90   3
   7  -2  4515180.23 3894.41   3
   7  -2  4521341.90 5400.68   2
  -7   2 -48 5305.75 3240.19   1
  -5   7  48 3873.80 2356.94   2
  -5   7  48 1939.24 2717.43   1
  -2  -5  48 6346.19 3734.96   2
  -2  -5  48 5130.09 2794.49   1
   5  -7 -48 4772.84 2693.30   3
   7  -2  48 3801.84 2460.70   3
   7  -2  48 3720.87 3031.40   2
  -7   2 -51 7772.02 3930.89   1
  -5   7  5111372.97 3371.84   2
  -5   7  5110894.28 4017.21   1
  -2  -5  5112491.33 4634.13   2
   5  -7 -5115489.26 3974.37   3
   7  -2  51 9964.28 3531.75   3
   7  -2  5110401.33 4212.53   2
  -7   2 -54 9441.74 4142.23   1
  -5   7  54 8473.63 3187.26   2
  -5   7  54 9278.61 4019.79   1
  -2  -5  5410375.74 4253.59   2
   2   5 -54 3770.86 3779.33   1
   5  -7 -5412034.59 3701.26   3
   7  -2  54 7728.08 3183.02   3
   7  -2  5412500.97 4872.89   2
  -7   2 -57 1877.12 2907.18   1
  -5   7  57 -842.60 2312.65   1
  -2  -5  57  204.69 2689.98   2
   2   5 -57-2423.95 2481.19   1
   5  -7 -57-2169.54 2007.34   3
   7  -2  57 -625.02 2140.47   3
   7  -2  57 -316.70 2372.29   2
  -7   2 -60 1988.14 3227.41   1
  -5   7  60-1132.24 2308.60   1
  -2  -5  60  727.64 2896.05   2
   2   5 -60 1425.23 3760.15   1
   7  -2  60  146.35 1957.60   3
   7  -2  60  876.52 2511.16   2
  -7   2 -63 3045.18 3616.25   1
  -5   7  63 1508.73 3210.63   1
  -2  -5  63 4509.60 3788.58   2
   2   5 -63-1234.70 3637.63   1
   7  -2  63 4655.56 2692.54   3
   7  -2  63 -575.50 2749.77   2
  -7   2 -66  833.37 3526.80   1
  -5   7  66 -524.16 2908.31   1
  -2  -5  66-1807.38 2774.99   2
   2   5 -66  482.71 3958.77   1
   7  -2  66 -304.61 2943.99   2
  -7   2 -69  272.00 3658.39   1
  -5   7  69 2440.58 3617.74   1
  -2  -5  69 2420.13 3705.62   2
   2   5 -69  487.68 4172.32   1
   7  -2  69 3402.02 3953.28   2
  -7   2 -72  404.23 4132.73   1
  -5   7  72 1432.46 3614.63   1
  -2  -5  72 2910.05 4256.79   2
   2   5 -72 -511.81 4212.83   1
   7  -2  72 1313.65 3792.39   2
  -7   2 -75-1653.54 4011.90   1
  -5   7  75  604.66 3434.14   1
  -2  -5  75 -486.19 3403.34   2
   2   5 -75 -339.74 4371.02   1
   7  -2  75-1498.63 3444.11   2
  -7   1  76  743.71 4082.08   1
  -6   7 -76  617.00 4431.75   1
  -1  -6 -76 3113.71 3658.43   2
   6  -7  76 3415.07 3920.78   2
  -7   1  73 3959.06 4517.49   1
  -6   7 -73   74.05 4602.19   1
   6  -7  73 -946.25 3380.65   2
  -7   1  70  468.73 3588.46   1
  -6   7 -70 4027.08 4901.57   1
  -1  -6 -70-1175.82 3217.24   1
   6  -7  70 1233.09 3599.37   2
  -7   1  67-1958.17 2372.62   2
  -7   1  67   85.38 3469.22   1
  -6   7 -67 1274.37 3806.74   1
  -1  -6 -67 -128.41 3129.83   1
   6  -7  67 1003.47 3570.26   2
  -7   1  64  940.38 2824.49   2
  -7   1  64-1417.14 3089.66   1
  -6   7 -64  956.01 3898.20   1
  -1  -6 -64  420.20 3049.44   1
   6  -7  64  114.44 3138.16   2
  -7   1  61  180.10 2612.67   2
  -7   1  61-1920.44 2686.16   1
  -6   7 -61 2097.70 4077.68   1
  -1  -6 -61 1899.97 3150.36   1
   6  -7  61 3737.64 3669.79   2
  -7   1  58 7275.96 3515.35   2
  -7   1  58 8047.96 4288.37   1
  -6   7 -58 5829.53 4334.38   1
  -1  -6 -58 4892.58 3484.75   1
   6  -7  58 7880.15 4304.36   2
  -7   1  55 4366.46 3098.34   2
  -7   1  55 2583.80 3543.17   1
  -6   7 -55 3118.92 3614.47   1
  -1  -6 -55 5416.18 2962.06   2
  -1  -6 -55 2886.93 3098.24   1
   6  -7  55 4065.16 3783.97   2
  -7   1  5228671.54 5549.42   2
  -7   1  5225812.46 6218.51   1
  -6   7 -5228128.95 6559.87   1
  -1  -6 -5225105.99 5212.74   2
  -1  -6 -5221887.15 4962.10   1
   6  -7  5230958.63 6707.61   2
  -7   1  49  346.72 1936.28   2
  -7   1  49 2892.87 3266.78   1
  -6   7 -49  842.99 2728.54   1
  -1  -6 -49 -117.64 1841.51   2
  -1  -6 -49 2049.42 2554.32   1
   6  -7  49  581.70 1682.76   3
   6  -7  49  200.53 2363.97   2
  -7   1  4610167.06 3530.52   2
  -7   1  46 9128.13 4005.54   1
  -6   7 -46 7197.97 3693.94   1
  -1  -6 -46 6089.13 3064.80   2
  -1  -6 -46 9967.30 3479.17   1
   6  -7  4612118.97 3142.99   3
   6  -7  46 7139.33 3532.17   2
  -7   1  43 7634.51 3050.96   2
  -7   1  43 6089.79 3422.07   1
  -6   7 -43 8407.54 3941.86   1
  -1  -6 -43 7007.86 3042.30   2
  -1  -6 -43 4994.15 2839.15   1
   6  -7  43 5538.68 2424.28   3
   6  -7  43 6490.76 3549.32   2
  -7   1  4024357.88 4422.87   2
  -7   1  4027102.30 5562.10   1
  -6   7 -4020679.47 5106.11   1
  -1  -6 -4020187.53 4303.16   2
  -1  -6 -4022122.68 4090.67   1
   6  -7  4024066.96 3895.26   3
   6  -7  4025594.43 5336.14   2
  -7   1  3736886.70 4502.47   2
  -7   1  3735831.79 5852.79   1
  -6   7 -3725434.64 5218.91   1
  -1  -6 -3740942.65 4988.16   2
  -1  -6 -3726513.65 4089.73   1
   6  -7  3739360.93 4468.06   3
   6  -7  3740244.94 6019.86   2
  -7   1  3414381.27 3369.30   2
  -7   1  3412309.51 3816.04   1
  -6   7 -34 7213.50 3212.26   1
  -1  -6 -34 9276.26 3005.61   2
  -1  -6 -34 9947.07 2786.84   1
   6  -7  3415046.26 3250.84   3
   6  -7  3411119.37 3480.81   2
   7  -1 -3411612.26 2027.89   3
  -7   1  3134606.32 4142.24   2
  -7   1  3133779.83 5324.74   1
  -6   7 -3137651.54 5601.99   1
  -1  -6 -3133488.78 4700.36   2
  -1  -6 -3130049.42 3505.52   1
   6  -7  3132613.16 4071.04   3
   6  -7  3138167.60 5412.66   2
   7  -1 -3140225.35 3157.43   3
  -7   1  2826429.11 3805.40   2
  -7   1  2826301.07 4615.29   1
  -6   7 -2828406.53 4750.54   1
  -1  -6 -2824518.05 4120.80   2
  -1  -6 -2821480.44 2987.07   1
   6  -7  2829009.81 4060.43   3
   6  -7  2828221.19 4539.90   2
   7  -1 -2828562.33 2838.58   3
  -7   1  25  169.60 1163.74   2
  -7   1  25 -185.14 1643.22   1
  -6   7 -25 -231.49 1498.70   1
  -1  -6 -25 2657.38 2006.85   2
  -1  -6 -25 -499.45 1155.94   1
   6  -7  25  577.39 1335.44   3
   6  -7  25  763.99 1526.95   2
   7  -1 -25 2041.00 1332.59   3
  -7   1  2213181.00 2714.61   2
  -7   1  2210086.62 3112.60   1
  -6   7 -22 8439.88 2880.12   1
  -1  -6 -2210599.45 2804.45   2
  -1  -6 -22 8413.17 1820.13   1
   6  -7  2210864.77 2803.52   3
   6  -7  2210962.68 2870.73   2
   7  -1 -2210260.24 2113.90   3
  -7   1  1956987.10 4435.00   2
  -7   1  1954241.00 5309.28   1
  -6   7 -1954952.45 5206.80   1
  -1  -6 -1954590.81 4947.62   2
  -1  -6 -1948974.71 2950.05   1
   6  -7  1950098.43 4658.92   3
   6  -7  1950021.14 4587.38   2
   7  -1 -1956376.48 3941.75   3
  -7   1  1625122.58 3241.91   2
  -7   1  1623669.56 4056.29   1
  -6   7 -1622362.85 3828.59   1
  -1  -6 -1627778.96 3969.83   2
  -1  -6 -1623076.13 1860.89   1
   6  -7  1624193.05 3662.19   3
   6  -7  1623103.74 3348.95   2
   7  -1 -1625030.30 2829.64   3
  -7   1  13 128639.   6236.   2
  -7   1  13 129213.   7266.   1
  -6   7 -13 106640.   6663.   1
  -1  -6 -13 120247.   6999.   2
   6  -7  13 127479.   6955.   3
   6  -7  13 123194.   6141.   2
   7  -1 -13 115410.   5755.   3
  -7   1  1036112.96 3499.58   2
  -7   1  1040031.84 4123.62   1
  -6   7 -1037983.98 4068.33   1
  -1  -6 -1041851.36 4294.78   2
   6  -7  1036275.90 3906.68   3
   6  -7  1036802.35 3293.01   2
   7  -1 -1038942.79 3598.14   3
  -7   1   765660.70 4581.27   2
  -7   1   761464.14 4969.40   1
  -6   7  -775058.59 5416.73   1
  -1  -6  -767224.09 5232.92   2
   6  -7   769095.98 5182.61   3
   6  -7   762665.99 3905.38   2
   7  -1  -767060.57 4725.59   3
  -7   1   439862.39 3723.39   2
  -7   1   440832.78 4119.97   1
  -6   7  -430637.66 3593.11   1
  -1  -6  -431169.11 3767.84   2
   6  -7   434657.63 3781.70   3
   6  -7   438646.99 2898.91   2
   7  -1  -428600.51 3346.41   3
  -7   1   139872.00 3700.37   2
  -7   1   143763.88 4077.99   1
  -6   7  -151058.12 4526.99   1
  -1  -6  -143837.44 4322.13   2
   6  -7   140308.76 4059.62   3
   6  -7   140866.20 2673.83   2
   7  -1  -146428.08 4150.69   3
  -7   1  -2 2461.64 1528.94   2
  -7   1  -2 1786.49 1564.19   1
  -6   7   2 3336.35 1831.45   1
  -1  -6   2 3308.16 1954.69   2
   1   6  -2 2102.06  696.17   1
   6  -7  -2 2711.12 1668.59   3
   6  -7  -2 2739.55  970.90   2
   7  -1   2 4760.77 1925.35   3
  -7   1  -522300.70 3147.61   2
  -7   1  -519042.14 3203.65   1
  -6   7   513817.28 2952.44   1
  -1  -6   513997.94 3070.89   2
   1   6  -513879.89 1580.43   1
   6  -7  -518347.36 3338.22   3
   6  -7  -517731.26 1459.71   2
   7  -1   514366.49 3029.21   3
  -7   1  -830298.05 3384.54   2
  -7   1  -827970.97 3464.97   1
  -6   7   833629.13 3818.37   1
  -1  -6   832888.29 3985.07   2
   1   6  -832209.07 2496.38   1
   6  -7  -828905.36 3902.51   3
   6  -7  -828868.16 1446.04   2
   7  -1   831531.54 3824.84   3
  -7   1 -11 4247.86 1799.28   2
  -7   1 -11 4914.29 2047.23   1
  -6   7  11 8117.39 2443.45   1
  -1  -6  11 7722.86 2503.82   2
   1   6 -11 5969.25 1689.49   1
   6  -7 -11 4915.99 2088.68   3
   7  -1  11 9534.07 2776.11   3
  -7   1 -14 6545.93 2227.03   2
  -7   1 -14 7433.91 2336.59   1
  -6   7  14 4088.79 1942.68   1
  -1  -6  14 6052.20 1665.52   3
  -1  -6  14 4381.23 2079.41   2
   1   6 -14 7189.83 1980.46   1
   6  -7 -14 6017.04 2228.93   3
   7  -1  14 4335.58 2094.47   3
  -7   1 -1770039.16 5474.11   2
  -7   1 -1766369.07 5313.69   1
  -6   7  1760495.97 5167.93   1
  -1  -6  1760543.15 3627.20   3
  -1  -6  1750906.05 5007.71   2
   1   6 -1743046.58 3826.49   1
   6  -7 -1761745.16 5246.67   3
   7  -1  1757495.89 5362.94   3
  -7   1 -2067394.24 5419.98   1
  -6   7  2058710.97 5219.96   1
  -1  -6  2066464.26 3661.19   3
  -1  -6  2060606.95 5643.22   2
   1   6 -2051022.83 4483.32   1
   6  -7 -2059264.54 5092.37   3
   6  -7 -2070481.72 2818.00   2
   7  -1  2063646.38 5724.30   3
   7  -1  2059209.01 5355.58   2
  -7   1 -2323228.59 3854.03   1
  -6   7  2317647.43 3593.92   1
  -1  -6  2319339.77 3929.34   2
   6  -7 -2317694.11 3438.69   3
   6  -7 -2321944.65 1918.30   2
   7  -1  2321959.64 4196.17   3
   7  -1  2317045.10 3778.05   2
  -7   1 -2663950.17 5643.37   1
  -6   7  2660993.34 5631.00   1
  -1  -6  2671258.84 3399.22   3
  -1  -6  2651936.90 5447.93   2
   6  -7 -2662625.62 5371.58   3
   6  -7 -2660047.80 3179.26   2
   7  -1  2657545.05 5631.71   3
   7  -1  2658393.27 5738.27   2
  -7   1 -29 4823.94 2431.43   1
  -6   7  29 7543.32 2864.83   1
  -1  -6  29 5791.99 1160.06   3
  -1  -6  29 5917.54 2674.38   2
   6  -7 -29 5914.72 2528.31   3
   6  -7 -29 6314.53 1557.95   2
   7  -1  29 6087.07 2607.31   3
   7  -1  29 8882.67 3213.27   2
  -7   1 -32 2446.83 2257.32   1
  -6   7  32 1920.61 1360.85   2
  -6   7  32 1192.53 1700.02   1
  -1  -6  32 1266.55 2315.68   2
   1   6 -32 2860.95 2391.58   1
   6  -7 -32  344.98 1627.18   3
   7  -1  32 2840.54 2171.27   3
   7  -1  32 1847.57 2109.86   2
  -7   1 -35 6380.23 2959.77   1
  -6   7  35 6695.41 1981.89   2
  -6   7  35 5158.85 2772.67   1
  -1  -6  35 6272.12 2858.05   2
   1   6 -35 3598.98 2502.58   1
   6  -7 -35 5675.69 2474.04   3
   7  -1  35 4383.08 2432.83   3
   7  -1  35 5949.74 2980.70   2
  -7   1 -3810157.38 3378.48   1
  -6   7  3811572.49 2577.11   2
  -6   7  38 6447.71 3140.36   1
  -1  -6  38 9371.00 3508.65   2
   1   6 -38 4190.63 2953.39   1
   6  -7 -3812254.87 3325.16   3
   7  -1  38 8444.91 3065.91   3
   7  -1  38 8011.68 3597.77   2
  -7   1 -4110291.33 3712.14   1
  -6   7  4110802.59 2786.46   2
  -6   7  41 6814.13 3309.07   1
  -1  -6  4110643.21 3966.58   2
   1   6 -41 3298.23 3003.87   1
   6  -7 -4111016.58 3291.24   3
   7  -1  41 9058.86 3163.85   3
   7  -1  41 7812.02 3604.77   2
  -7   1 -4410228.70 3845.02   1
  -6   7  44 6878.11 2447.97   2
  -6   7  44 7596.51 3590.70   1
  -1  -6  44 9819.81 3836.12   2
   1   6 -44 7646.78 3737.12   1
   6  -7 -4410594.60 3275.43   3
   7  -1  44 6387.02 2984.31   3
   7  -1  44 7136.60 3468.50   2
  -7   1 -47 1576.84 2619.80   1
  -6   7  47 4140.49 2237.73   2
  -6   7  47 3677.25 2914.56   1
  -1  -6  47 4068.74 3159.50   2
   1   6 -47 1882.85 3065.62   1
   6  -7 -47 6160.81 2900.43   3
   7  -1  47 3107.43 2473.47   3
   7  -1  47 5467.11 3330.99   2
  -7   1 -50 3962.53 3131.60   1
  -6   7  50 2987.73 2994.89   1
  -1  -6  50 1188.54 2517.98   2
   1   6 -50 3942.35 3334.55   1
   6  -7 -50 1894.85 2314.27   3
   7  -1  50 2989.93 2466.68   3
   7  -1  50 1527.84 2636.92   2
  -7   1 -53 3824.79 3390.98   1
  -6   7  53 5115.69 3395.47   1
  -1  -6  53 6081.88 3687.72   2
   1   6 -53 2621.36 3478.83   1
   6  -7 -53 4192.76 2629.07   3
   7  -1  53 3814.67 2785.76   3
   7  -1  53 3828.58 3339.32   2
  -7   1 -56 3564.06 3447.63   1
  -6   7  56 1644.99 2713.95   1
  -1  -6  56 3629.95 3206.73   2
   1   6 -56 2013.86 3391.39   1
   7  -1  56   67.00 2040.12   3
   7  -1  56 1533.50 2884.49   2
  -7   1 -59 1331.91 3357.34   1
  -6   7  59 -857.53 2699.96   1
  -1  -6  59  962.74 2903.70   2
   1   6 -59 1927.96 3623.81   1
   7  -1  59  704.99 2088.63   3
   7  -1  59 1847.97 3261.96   2
  -7   1 -62 1726.58 3539.31   1
  -6   7  62 -920.23 3088.52   1
  -1  -6  62 -377.97 2676.55   2
   1   6 -62 -410.58 3553.82   1
   7  -1  62 1293.87 2366.52   3
   7  -1  62  822.51 2811.74   2
  -7   1 -65  739.90 3297.68   1
  -6   7  65 1019.29 3130.17   1
  -1  -6  65 2192.07 3757.68   2
   1   6 -65 5317.71 5056.29   1
   7  -1  65 2168.88 2722.12   3
   7  -1  65 2578.95 3223.75   2
  -7   1 -68-1360.55 2916.54   1
  -6   7  68-2195.31 2791.99   1
  -1  -6  68 -721.65 2893.47   2
   1   6 -68-1002.81 3729.43   1
   7  -1  68 1562.84 3827.96   2
  -7   1 -71  492.09 3807.17   1
  -6   7  71  904.74 3586.22   1
  -1  -6  71  450.66 4166.14   2
   1   6 -71 -450.84 4171.23   1
   7  -1  71  -51.18 3432.40   2
  -7   1 -74 1016.56 4243.23   1
  -6   7  74 -952.61 3361.36   1
  -1  -6  74-1098.81 3924.99   2
   1   6 -74 -506.34 4106.60   1
   7  -1  74  447.30 3401.12   2
  -7   1 -77-1331.03 3788.58   1
  -1  -6  77  325.33 3938.42   2
   1   6 -77  330.27 4899.95   1
  -7   0  74 4532.24 5302.30   1
  -7   7 -74 4582.58 5452.75   1
   0  -7 -74 1732.86 3475.73   2
   7  -7  74 4515.64 4977.71   2
   7  -7  74 4690.84 4983.44   2
  -7   0  71-1045.38 3012.64   2
  -7   0  71 1313.08 3732.08   1
  -7   7 -71 2048.26 4760.51   1
   0  -7 -71-1042.12 2220.96   2
   7  -7  71 2067.24 3936.82   2
  -7   0  68  -89.95 3073.48   2
  -7   0  68 -411.03 3349.40   1
  -7   7 -68 1121.58 3965.04   1
   0  -7 -68  805.20 2668.17   2
   7  -7  68 1443.45 3511.44   2
  -7   0  65 -388.95 2793.82   2
  -7   0  65-1293.02 3186.29   1
  -7   7 -65 -144.90 3197.46   1
   0  -7 -65 -374.40 2326.72   2
   0  -7 -65-1445.80 3200.31   1
   7  -7  65-1684.35 2925.56   2
  -7   0  62  637.68 2734.60   2
  -7   0  62  416.87 3296.75   1
  -7   7 -62 2019.77 3551.12   1
   0  -7 -62  425.56 2449.23   2
   0  -7 -62 1192.91 3204.84   1
   7  -7  62 2262.19 3496.98   2
  -7   0  59-2506.36 1909.53   2
  -7   0  59   86.55 3219.55   1
  -7   7 -59 -570.74 3171.15   1
   0  -7 -59 -870.13 1942.33   2
   0  -7 -59  813.17 2976.28   1
   7  -7  59  372.21 3238.99   2
  -7   0  5621212.95 5455.84   2
  -7   0  5617740.06 5572.16   1
  -7   7 -5618563.17 6033.88   1
   0  -7 -5617577.17 4674.03   2
   0  -7 -5616162.21 4816.31   1
   7  -7  5622202.26 6385.90   2
  -7   0  53 -157.81 2417.32   2
  -7   0  53 1720.90 3219.79   1
  -7   7 -53  -20.01 2724.29   1
   0  -7 -53 -772.40 1876.26   2
   0  -7 -53  528.57 2475.09   1
   7  -7  53  -68.90 2870.06   2
  -7   0  5023842.01 5316.88   2
  -7   0  5020610.10 5517.38   1
   0  -7 -5022192.88 4841.40   2
   0  -7 -5017802.17 4492.07   1
   7  -7  5024276.50 4321.06   3
   7  -7  5027326.72 6155.46   2
  -7   0  47  108.84 1987.55   2
  -7   0  47  675.63 2469.32   1
  -7   7 -47  653.30 2556.43   1
   0  -7 -47 -154.72 1939.60   2
   0  -7 -47 1486.65 2625.04   1
   7  -7  47 1814.92 2028.57   3
   7  -7  47 -465.02 2079.78   2
  -7   0  44  578.35 2104.17   2
  -7   0  44  835.90 2689.34   1
  -7   7 -44 2372.68 2820.48   1
   0  -7 -44 -159.37 1847.12   2
   0  -7 -44 1498.13 2483.63   1
   7  -7  44  434.53 1750.42   3
   7  -7  44  467.84 2236.49   2
  -7   0  41   34.46 2044.88   2
  -7   0  41  300.22 2413.07   1
  -7   7 -41  -25.03 2173.58   1
   0  -7 -41 -436.05 1598.34   2
   0  -7 -41  207.12 2205.16   1
   7  -7  41 -198.07 1591.41   3
   7  -7  41 -405.81 2194.33   2
  -7   0  38 4898.60 2548.47   2
  -7   0  38 7115.05 3518.55   1
  -7   7 -38 3770.23 2834.41   1
   0  -7 -38 2384.41 2528.57   2
   7  -7  38 6454.46 2672.42   3
   7  -7  38 5707.86 3059.51   2
  -7   0  35  343.20 1685.55   2
  -7   0  35 1798.82 2304.62   1
  -7   7 -35  355.30 2209.11   1
   0  -7 -35 -263.36 1740.79   2
   7  -7  35 -186.83 1487.58   3
   7  -7  35  531.39 1949.45   2
  -7   0  32 7723.75 2854.11   2
  -7   0  32 6955.96 3014.10   1
  -7   7 -32 3034.67 2418.17   1
   0  -7 -32 3468.94 2238.38   2
   0   7  32 8151.54 2332.36   1
   7  -7  32 6005.22 2591.68   3
   7  -7  32 6081.44 2906.02   2
   7   0 -32 4047.13 1433.94   3
  -7   0  29  977.32 1591.53   2
  -7   0  29 -831.15 1665.59   1
  -7   7 -29 -650.87 1870.98   1
   0  -7 -29 -271.57 1409.49   2
   0   7  29 -210.72 1141.85   1
   7  -7  29  585.40 1664.03   3
   7  -7  29  600.04 1881.34   2
   7   0 -29  350.94 1118.25   3
  -7   0  2614254.05 3142.61   2
  -7   0  2613728.42 3576.33   1
  -7   7 -2615027.22 3783.28   1
   0  -7 -2610592.91 2959.02   2
   0   7  2616109.27 2463.82   1
   7  -7  2613164.18 3204.08   3
   7  -7  2614285.94 3577.36   2
   7   0 -2610201.74 1989.55   3
  -7   0  23 -424.21 1107.56   2
  -7   0  23 -531.14 1477.00   1
  -7   7 -23  768.23 1847.53   1
   0  -7 -23 -606.52 1466.34   2
   0   7  23 -114.38  945.61   1
   7  -7  23 -501.90 1351.64   3
   7  -7  23  315.34 1665.17   2
   7   0 -23 -340.18 1032.78   3
  -7   0  2010903.23 2759.19   2
  -7   0  2013285.16 3411.34   1
  -7   7 -2023278.25 4273.67   1
   0  -7 -2023247.71 3815.92   2
   7  -7  2011861.47 3043.96   3
   7  -7  2011355.58 2903.98   2
   7   0 -2021975.89 2674.12   3
  -7   0  17  411.17 1305.21   2
  -7   0  17-1146.02 1217.84   1
  -7   7 -17   28.45 1426.31   1
   0  -7 -17  460.17 1516.65   2
   0   7  17   28.84  800.36   1
   7  -7  17 -669.36 1222.66   3
   7  -7  17 -148.62 1265.84   2
   7   0 -17 -555.53 1027.48   3
  -7   0  1460375.23 4820.88   2
  -7   0  1463273.47 5295.04   1
  -7   7 -1455862.58 5221.10   1
   0  -7 -1454332.56 4840.00   2
   7  -7  1456771.55 5120.48   3
   7  -7  1455660.33 4393.04   2
   7   0 -1459165.62 4236.11   3
  -7   0  11 -667.91  920.73   2
  -7   0  11  447.08 1527.01   1
  -7   7 -11 -387.93 1265.19   1
   0  -7 -11 -139.54 1306.72   2
   7  -7  11 -223.44 1296.05   3
   7  -7  11 -292.54 1033.22   2
   7   0 -11 -622.18 1044.34   3
  -7   0   842539.07 4157.85   2
  -7   0   836430.20 3857.91   1
  -7   7  -833001.99 4018.14   1
   0  -7  -830935.18 3801.26   2
   7  -7   837396.40 4146.86   3
   7  -7   838477.71 3227.44   2
   7   0  -835421.08 3591.70   3
  -7   0   5  148.42 1159.88   2
  -7   0   5  627.36 1366.38   1
  -7   7  -5  175.04 1311.41   1
   0  -7  -5 -701.69 1325.87   2
   7  -7   5  127.15 1309.56   3
   7  -7   5  230.88  926.31   2
   7   0  -5  -29.30 1307.42   3
  -7   0   2 183314.   8142.   2
  -7   0   2 183918.   7933.   1
  -7   7  -2 174879.   8485.   1
   0  -7  -2 177291.   8287.   2
   7  -7   2 178310.   8488.   3
   7  -7   2 177599.   5435.   2
   7   0  -2 184617.   8094.   3
  -7   0  -1 -343.58 1123.39   2
  -7   0  -1  711.88 1335.18   1
  -7   7   1 -225.49 1393.63   1
   0  -7   1  187.64 1267.81   2
   0   7  -1  143.72  637.50   1
   7  -7  -1 -828.00 1457.14   3
   7  -7  -1  132.53  725.30   2
   7   0   1 -401.74 1353.50   3
  -7   0  -4 154640.   7561.   2
  -7   0  -4 149619.   7094.   1
  -7   7   4 128084.   7361.   1
   0  -7   4 132193.   7282.   2
   0   7  -4 159246.   4499.   1
   7  -7  -4 148751.   7772.   3
   7  -7  -4 163818.   3678.   2
   7   0   4 146028.   7683.   3
  -7   0  -7 -136.27 1195.76   2
  -7   0  -7 -410.29 1219.39   1
  -7   7   7  283.39 1325.42   1
   0  -7   7  -96.08  973.80   3
   0  -7   7  902.89 1400.11   2
   0   7  -7 -654.92  693.35   1
   7  -7  -7  460.18 1335.80   3
   7   0   7   32.99 1531.76   3
  -7   0 -10 123363.   6980.   2
  -7   0 -10 118228.   6483.   1
  -7   7  10 125949.   7368.   1
   0  -7  10 131124.   6144.   3
   0  -7  10 123656.   7256.   2
   0   7 -10 131407.   5235.   1
   7  -7 -10 119893.   7060.   3
   7   0  10 128417.   7547.   3
  -7   0 -13 -127.69 1145.15   2
  -7   0 -13   77.95 1275.26   1
  -7   7  13 -465.34 1203.19   1
   0  -7  13  -17.76  861.60   3
   0  -7  13  231.76 1425.53   2
   0   7 -13   30.11 1132.07   1
   7  -7 -13  720.86 1494.82   3
   7   0  13  479.07 1508.28   3
  -7   0 -1691999.67 6421.09   2
  -7   0 -1697308.43 6093.50   1
  -7   7  1697255.91 6707.98   1
   0  -7  1699931.57 5141.10   3
   0  -7  1695655.63 6795.77   2
   0   7 -16 105082.   5663.   1
   7  -7 -1693196.20 6327.89   3
   7   0  1694311.96 6848.30   3
  -7   0 -19 -729.73 1334.48   2
  -7   0 -19  442.70 1481.51   1
  -7   7  19 -859.20 1311.75   1
   0  -7  19 -346.84 1038.11   3
   0  -7  19  869.05 1621.77   2
   0   7 -19  394.25 1355.15   1
   7  -7 -19 -589.00 1238.74   3
   7   0  19  -12.50 1505.61   3
  -7   0 -2271586.21 6171.58   2
  -7   0 -2278750.23 5857.32   1
  -7   7  2275003.66 6286.77   1
   0  -7  2283076.70 4483.44   3
   0  -7  2274150.13 6361.82   2
   0   7 -2274616.57 5555.04   1
   7  -7 -2274068.04 5809.16   3
   7   0  2279560.66 6561.92   3
  -7   0 -25 -394.21 1437.36   2
  -7   0 -25 -399.35 1408.82   1
  -7   7  25  -24.03 1536.31   1
   0  -7  25 -113.83 1023.71   3
   0  -7  25 -118.69 1535.99   2
   0   7 -25  541.60 1922.27   1
   7  -7 -25 1200.46 1721.58   3
   7  -7 -25 -134.98  698.56   2
   7   0  25  313.96 1736.99   3
  -7   0 -2894596.84 6770.98   1
  -7   7  2877416.27 3546.61   2
  -7   7  2877269.69 6639.51   1
   0  -7  2885586.43 4176.25   3
   0  -7  2878336.16 6971.52   2
   0   7 -2884618.85 6598.58   1
   7  -7 -2886981.41 6459.97   3
   7   0  2871837.62 6534.46   3
   7   0  2878622.83 6923.69   2
  -7   0 -31 1132.59 1889.68   1
  -7   7  31 -221.19  955.26   2
  -7   7  31  259.21 1695.63   1
   0  -7  31  280.67  793.74   3
   0  -7  31 -197.32 1782.05   2
   0   7 -31-1368.25 1419.50   1
   7  -7 -31 -198.75 1608.73   3
   7   0  31  349.02 1707.88   3
   7   0  31 -457.92 1631.68   2
  -7   0 -34 4050.62 2538.94   1
  -7   7  34 6638.61 1815.40   2
  -7   7  34 3662.15 2527.63   1
   0  -7  34 3680.50 2605.66   2
   0   7 -34 4658.58 2768.59   1
   7  -7 -34 1896.95 2047.86   3
   7   0  34 6547.03 2902.64   3
   7   0  34 6143.50 3019.79   2
  -7   0 -37  546.41 2054.88   1
  -7   7  37 -656.31  948.07   2
  -7   7  37  202.83 2094.09   1
   0  -7  37 -254.75 1897.94   2
   0   7 -37-1655.28 1647.76   1
   7  -7 -37   78.67 1657.90   3
   7   0  37  919.55 1901.12   3
   7   0  37-1139.85 1800.16   2
  -7   0 -4038895.72 5711.22   1
  -7   7  4036121.55 3583.51   2
  -7   7  4029567.64 5665.99   1
   0  -7  4032726.18 5976.25   2
   0   7 -4030428.18 5742.54   1
   7  -7 -4036939.38 4966.99   3
   7   0  4040436.84 5992.23   3
   7   0  4031321.09 5978.27   2
  -7   0 -43 -537.69 1935.52   1
  -7   7  43  154.18 2251.12   1
   0  -7  43  626.56 2204.72   2
   0   7 -43 1363.41 2600.01   1
   7  -7 -43  183.80 1930.36   3
   7   0  43  260.80 2029.75   3
   7   0  43 -606.04 1958.44   2
  -7   0 -46 7608.34 3563.91   1
  -7   7  46 5465.29 3382.99   1
   0  -7  46 8961.09 3893.87   2
   0   7 -46 5567.95 3498.04   1
   7  -7 -46 8378.49 3341.02   3
   7   0  46 8986.49 3542.52   3
   7   0  46 6723.47 3578.59   2
  -7   0 -49 -800.87 2264.15   1
  -7   7  49 -555.54 2664.09   1
   0  -7  49  417.11 2103.94   2
   0   7 -49  -29.15 2687.59   1
   7  -7 -49  758.27 1741.93   3
   7   0  49-1293.84 1789.75   3
   7   0  49 6281.66 3328.23   2
  -7   0 -5222279.47 5489.03   1
  -7   7  5228575.37 6265.88   1
   0  -7  5220719.95 5769.45   2
   0   7 -5229793.25 6692.84   1
   7  -7 -5226869.10 4704.57   3
   7   0  5225996.85 5503.29   3
   7   0  5222554.04 5849.01   2
  -7   0 -55 1790.48 2829.15   1
  -7   7  55  738.22 2853.69   1
   0  -7  55 -194.54 2796.00   2
   0   7 -55-1490.54 2719.73   1
   7   0  55  402.87 1948.21   3
   7   0  55-2464.38 1711.44   2
  -7   0 -58 8011.75 4176.95   1
  -7   7  58 6628.50 3958.26   1
   0  -7  58 4590.15 3623.60   2
   0   7 -58 6955.36 4444.82   1
   7   0  58 7848.53 3684.07   3
   7   0  58 7941.33 4088.31   2
  -7   7  61-2000.73 2700.66   1
   0  -7  61  -26.12 2774.70   2
   0   7 -61  736.44 3424.87   1
   7   0  61  529.60 2311.91   3
   7   0  61 -441.82 2840.64   2
  -7   0 -64 1949.05 3225.90   1
  -7   7  64 1005.98 3400.55   1
   0  -7  64  250.64 3357.31   2
   0   7 -64  198.17 3821.92   1
   7   0  64 -292.80 2235.78   3
   7   0  64 1473.82 2961.98   2
  -7   0 -67-1760.54 2682.34   1
  -7   7  67  785.12 3192.94   1
   0  -7  67  274.40 3092.89   2
   0   7 -67 5890.47 5108.45   1
   7   0  67 2010.72 2572.74   3
   7   0  67 1042.13 3148.47   2
  -7   0 -70 1247.30 3836.71   1
  -7   7  70 2692.15 3957.17   1
   0  -7  70  959.32 3654.52   2
   0   7 -70 -489.74 4118.01   1
   7   0  70 -730.23 2974.69   2
  -7   0 -73 1863.61 3790.21   1
  -7   7  73 -683.04 3609.42   1
   0  -7  73-1375.27 3296.12   2
   0   7 -73 -323.38 4818.65   1
   7   0  73  328.72 2725.55   2
  -7   0 -76 1552.19 4809.05   1
  -7   7  76 3453.31 3910.42   1
   0  -7  76 1747.56 3924.82   2
   0   7 -76  881.22 4996.78   1
   7   0  76 1318.37 4090.19   2
  -7  -1 -75  474.10 3950.74   1
  -1   8 -75-2887.97 4470.77   1
   1  -8  75 -997.13 3593.62   2
   7   1  75 -507.75 3394.33   2
  -8   7  72-1383.66 3807.66   1
  -7  -1 -72 -330.99 3596.55   1
  -1   8 -72 1462.61 5060.61   1
   1  -8  72 1394.85 3588.16   2
   7   1  72 3626.60 3827.86   2
  -8   7  69  363.85 3685.13   1
  -7  -1 -69  361.96 3255.33   1
  -1   8 -69 5038.33 5195.79   1
   1  -8  69  222.83 3683.61   2
   7   1  69 3501.00 4164.69   2
  -8   7  66  622.15 3947.86   1
  -7  -1 -66 2160.25 3597.53   1
  -1   8 -66 5794.11 5192.41   1
   1  -8  66 7097.41 4663.93   2
   7   1  66 1744.69 3011.48   3
   7   1  66 -855.66 3221.80   2
  -8   7  63 -782.05 3270.88   1
  -7  -1 -63  897.80 2802.84   1
  -1   8 -63 -772.49 3647.48   1
   1  -8  63  548.49 3081.55   2
   7   1  63 1621.73 2908.90   3
   7   1  63 2053.63 3331.32   2
  -8   7  60 1709.19 3385.48   1
  -7  -1 -60   61.42 2788.17   1
  -1   8 -60 1511.06 3791.32   1
   1  -8  60 2723.42 3693.57   2
   7   1  60 2072.93 2680.53   3
   7   1  60 3495.01 3499.78   2
  -8   7  57 1666.28 3439.52   1
  -7  -1 -57 2928.95 3087.38   1
  -1   8 -57  835.12 3737.83   1
   1  -8  57 2407.87 3138.54   2
   7   1  57 -686.53 2242.25   3
   7   1  57 1899.69 2867.44   2
  -8   7  54 5424.97 4014.39   1
  -7  -1 -54 8988.38 4062.97   1
  -1   8 -54 5444.21 4028.18   1
   1  -8  54 8995.30 4384.62   2
   7   1  54 4424.07 3255.06   3
   7   1  54 6746.13 3820.74   2
  -8   7  51 2374.19 3405.74   1
  -7  -1 -51 3030.31 2905.05   1
  -1   8 -51 2171.56 3066.32   1
   1  -8  51 1224.07 2723.16   2
   7   1  51 1944.26 2588.73   3
   7   1  51  931.84 2494.25   2
  -8   7  4823662.12 5814.24   1
  -7  -1 -4818057.67 4769.65   1
  -1   8 -4822422.15 5738.82   1
   1  -8  4819891.88 5431.30   2
   7   1  4819525.38 5096.02   3
   7   1  4820867.89 5752.87   2
   8  -7 -4824644.03 4401.70   3
  -8   7  45 7112.80 3588.00   1
  -7  -1 -45 6153.47 3025.61   1
  -1   8 -45 6510.23 3674.65   1
   1  -8  45 6021.65 3492.54   2
   7   1  45 5065.96 2912.42   3
   7   1  45 5695.78 3368.74   2
   8  -7 -45 6122.53 2766.43   3
  -8   7  4211178.67 4293.03   1
  -7  -1 -4213749.20 4020.81   1
  -1   8 -4216078.46 4781.18   1
   1  -8  42 9832.27 3978.70   2
   7   1  4215245.19 4417.61   3
   7   1  4212631.08 4247.12   2
   8  -7 -4212539.72 3503.51   3
  -8   7  3917892.38 4853.93   1
  -7  -1 -3923789.85 4686.20   1
  -1   8 -3913690.17 4250.77   1
   1  -8  3916354.87 4758.95   2
   7   1  3914490.30 4242.87   3
   7   1  3919658.17 5105.27   2
   8  -7 -3920239.94 4063.18   3
  -8   7  3615003.05 4448.76   1
  -7  -1 -3619266.50 4293.96   1
  -1   8 -3622973.12 4944.66   1
   1  -8  3616683.59 4597.04   2
   7   1  3620710.13 4851.20   3
   8  -7 -3620881.67 4055.57   3
  -8   7  33 6140.07 3110.89   1
  -7  -1 -33 7026.40 3139.51   2
  -7  -1 -33 6540.78 2613.83   1
  -1   8 -33 5809.52 2841.34   1
   1  -8  33 7066.24 1747.38   3
   1  -8  33 6306.26 3110.24   2
   7   1  33 4968.71 2935.96   3
   8  -7 -33 5895.31 2597.77   3
  -8   7  3049803.82 2790.01   2
  -8   7  3042137.57 5995.49   1
  -7  -1 -3045942.07 5680.72   2
  -7  -1 -3051281.11 5240.24   1
  -1   8 -3050892.88 5541.78   1
   1  -8  3052907.79 3797.92   3
   1  -8  3047326.59 5720.38   2
   7   1  3051321.28 5854.14   3
   8  -7 -3048820.73 5056.37   3
  -8   7  27 4776.31  959.90   2
  -8   7  27 5680.43 2935.86   1
  -7  -1 -27 4744.42 2558.74   2
  -7  -1 -27 3523.06 2243.19   1
  -1   8 -27 2899.05 2163.69   1
   1  -8  27 5035.37 1844.35   3
   1  -8  27 5213.28 2640.88   2
   7   1  27 6999.10 2876.19   3
   8  -7 -27 3755.71 2354.67   3
  -8   7  24 138674.   8903.   1
  -7  -1 -24 141123.   8966.   2
  -7  -1 -24 140018.   7651.   1
  -1   8 -24 145273.   7969.   1
   1  -8  24 150648.   6532.   3
   1  -8  24 135228.   8655.   2
   7   1  24 132245.   8785.   3
   8  -7 -24 135811.   8021.   3
  -8   7  2153298.74 5702.35   1
  -7  -1 -2151443.35 5418.37   2
  -7  -1 -2148879.80 4650.14   1
  -1   8 -2151334.26 4700.02   1
   1  -8  2157827.52 4256.87   3
   1  -8  2154223.57 5615.20   2
   7   1  2159470.24 5990.99   3
   8  -7 -2151183.05 5010.22   3
  -8   7  1828659.00 4749.43   1
  -7  -1 -1825568.85 4356.93   2
  -7  -1 -1820437.05 3371.97   1
  -1   8 -1822345.53 3267.48   1
   1  -8  1825554.39 3028.34   3
   1  -8  1827322.88 4651.67   2
   7   1  1823232.31 4360.93   3
   8  -7 -1827139.95 4219.38   3
  -8   7  15 114518.   7658.   1
  -7  -1 -15 106472.   7179.   2
  -7  -1 -1593584.28 5858.97   1
  -1   8 -15 104814.   5634.   1
   1  -8  15 110209.   5859.   3
   1  -8  15 106577.   7142.   2
   7   1  15 106059.   7502.   3
   8  -7 -15 104728.   6952.   3
  -8   7  12 155455.   8813.   1
  -7  -1 -12 131148.   7761.   2
  -7  -1 -12 133649.   6812.   1
  -1   8 -12 132083.   5844.   1
   1  -8  12 153080.   7007.   3
   1  -8  12 151961.   8272.   2
   7   1  12 144390.   8390.   3
   8  -7 -12 128076.   7554.   3
  -8   7   922808.00 4104.58   1
  -7  -1  -926497.33 4153.74   2
  -7  -1  -927361.54 3511.56   1
  -1   8  -927707.32 2689.46   1
   1  -8   925307.71 3368.42   3
   1  -8   921510.55 3712.88   2
   7   1   925558.00 4189.34   3
   8  -7  -926939.51 4102.06   3
  -8   7   688782.68 6543.19   1
  -7  -1  -678002.59 5961.52   2
  -7  -1  -678043.96 5153.10   1
  -1   8  -685592.16 4062.65   1
   1  -8   697262.83 5897.26   3
   1  -8   6 101807.   6609.   2
   7   1   695394.06 6540.59   3
   8  -7  -678359.27 5994.09   3
  -8   7   315333.44 3548.17   1
  -7  -1  -316533.16 3389.41   2
  -7  -1  -313891.88 2744.26   1
  -1   8  -313337.24 1786.55   1
   1  -8   312973.69 2799.20   3
   1  -8   316992.46 3352.58   2
   7   1   311707.75 2983.30   3
   8  -7  -317017.77 3517.78   3
   8  -7  -313517.27 1402.87   2
  -8   7   0 225557.  10174.   1
  -7  -1   0 232390.   9904.   2
  -7  -1   0 226899.   8635.   1
  -1   8   0 229134.   5473.   1
   1  -8   0 219578.   9127.   3
   1  -8   0 215023.   9185.   2
   7   1   0 229177.   9495.   3
   8  -7   0 237753.  10167.   3
   8  -7   0 225837.   5698.   2
  -8   7  -339504.37 4666.35   1
  -7  -1   330258.50 4194.85   2
  -7  -1   325633.17 3520.13   1
  -1   8   331050.52 1915.85   1
   1  -8  -344910.28 4478.46   3
   1  -8  -336770.24 4170.43   2
   7   1  -343486.78 4270.19   3
   8  -7   329720.26 4254.81   3
   8  -7   331635.17 2617.95   2
  -8   7  -687233.71 6546.64   1
  -7  -1   678319.70 5856.32   2
  -7  -1   675520.55 5331.84   1
  -1   8   674840.15 2559.55   1
   1  -8  -675623.88 5572.12   2
   7   1  -675308.83 5282.29   3
   8  -7   676533.95 5978.92   3
   8  -7   675425.56 4295.63   2
  -8   7  -926464.88 4395.79   1
  -7  -1   924562.27 3904.82   2
  -7  -1   922563.10 3485.16   1
  -1   8   921229.63 1482.39   1
   1  -8  -926587.79 3872.08   2
   7   1  -928090.21 3318.11   3
   8  -7   920814.60 3822.22   3
   8  -7   920780.74 2816.66   2
  -8   7 -12 3804.15 2271.48   1
  -7  -1  12 3420.85 1897.21   2
  -7  -1  12 4243.15 2045.53   1
  -1   8  12 5191.40 1022.03   1
   1  -8 -12 3789.91 2052.18   2
   7   1 -12 2739.21 1623.55   3
   8  -7  12 3464.30 2027.08   3
   8  -7  12 4481.14 1869.19   2
  -8   7 -1531389.50 4767.44   1
  -7  -1  1531183.99 4239.03   2
  -7  -1  1530856.16 4209.47   1
  -1   8  1530216.36 2154.60   1
   1  -8 -1530875.96 4121.93   2
   7   1 -1530059.37 3255.58   3
   8  -7  1530407.55 4471.88   3
   8  -7  1529589.66 3525.49   2
  -8   7 -1838469.05 4752.13   1
  -7  -1  1843766.05 4614.25   2
  -7  -1  1833276.12 4460.51   1
  -1   8  1843743.05 2852.32   1
   1  -8 -1839477.97 4328.92   2
   7   1 -1846515.88 3746.43   3
   8  -7  1838820.85 4689.82   3
   8  -7  1830811.28 3795.77   2
  -8   7 -2120448.75 4277.95   1
  -7  -1  2112203.93 3090.09   2
  -7  -1  2115511.82 3590.13   1
  -1   8  2114859.63 2087.57   1
   1  -8 -2118300.62 3600.07   2
   7   1 -2121410.23 2646.48   3
   8  -7  2117207.94 3786.47   3
   8  -7  2114178.99 3279.44   2
  -8   7 -24 8164.13 2978.50   1
  -7  -1  24 6998.73 2571.40   2
  -7  -1  24 6371.04 2656.34   1
  -1   8  24 8629.44 1955.71   1
   1  -8 -24 7555.15 2641.00   2
   7   1 -24 9701.11 2055.50   3
   8  -7  24 5849.20 2651.18   3
   8  -7  2411357.26 3240.61   2
  -8   7 -2710326.54 3735.53   1
  -7  -1  2715417.16 3622.54   2
  -7  -1  2715918.85 3908.70   1
  -1   8  2719061.38 2757.53   1
   1  -8 -2710183.80 2996.56   2
   7   1 -2712385.27 2051.23   3
   8  -7  2714457.89 3615.35   3
   8  -7  2715533.06 3817.55   2
  -8   7 -30   26.65 2052.37   1
  -7  -1  30  374.76 1661.49   2
  -7  -1  30  640.17 2098.82   1
  -1   8  30  523.82 1295.21   1
   1  -8 -30  213.58 1668.37   2
   7   1 -30  -82.86 1017.67   3
   8  -7  30  799.18 1832.22   3
   8  -7  30  137.14 1736.57   2
  -8   7 -33 2864.72 2520.03   1
  -7  -1  33 1648.80 2049.38   2
  -7  -1  33  792.47 2060.35   1
  -1   8  33 1797.14 1590.63   1
   1  -8 -33 3630.30 2136.93   2
   8  -7  33  401.34 1872.52   3
   8  -7  33 1459.41 2171.25   2
  -8   7 -3649052.66 6999.90   1
  -7  -1  3637375.40 5441.51   2
  -7  -1  3650668.21 6722.70   1
  -1   8  3643215.27 4349.77   1
   1  -8 -3640822.24 4915.35   2
   8  -7  3642776.68 5209.45   3
   8  -7  3647909.59 6577.89   2
  -8   7 -39 -550.66 1980.25   1
  -7  -1  39 -497.51 1780.92   2
  -7  -1  39 -674.18 2325.29   1
  -1   8  39-1963.67 1146.30   1
   1  -8 -39 2530.96 2077.85   2
   8  -7  39 1148.90 1965.96   3
   8  -7  39-1011.94 1717.09   2
  -8   7 -42  997.37 2289.72   1
  -7  -1  42 1449.67 2402.22   2
  -7  -1  42 1822.26 2751.46   1
  -1   8  42 1477.66 1846.31   1
   1  -8 -42  584.90 1939.67   2
   8  -7  42 1485.88 1914.34   3
   8  -7  42 4121.36 3145.93   2
  -8   7 -45 8164.53 4034.46   1
  -7  -1  45 4168.99 2995.77   2
  -7  -1  45 6239.37 3672.60   1
  -1   8  45 5186.51 2422.76   1
   1  -8 -45 7545.78 2992.53   2
   8  -7  45 2644.17 2349.81   3
   8  -7  45 5326.13 3417.97   2
  -8   7 -48 9246.71 4107.25   1
  -7  -1  4815559.23 4453.74   2
  -7  -1  4814470.14 5001.85   1
  -1   8  4811210.56 3533.69   1
   1  -8 -4810341.04 3394.36   2
   8  -7  4812777.09 3602.44   3
   8  -7  48 9869.96 4281.02   2
  -8   7 -51 2250.42 3304.98   1
  -7  -1  51 2493.74 2525.59   2
  -7  -1  51 3342.88 3231.28   1
   1  -8 -51 2520.95 2489.31   2
   8  -7  51 1886.63 2154.74   3
   8  -7  51  275.72 2700.52   2
  -8   7 -54 5002.42 4071.78   1
  -7  -1  54 4343.45 3238.21   2
  -7  -1  54 4593.04 3697.83   1
   1  -8 -54 3891.24 2779.46   2
   1  -8 -54 3832.67 3535.59   1
   8  -7  54 5100.54 2709.63   3
   8  -7  54 2385.02 3540.78   2
  -8   7 -57  767.21 2924.89   1
  -7  -1  57 1191.22 2726.22   2
  -7  -1  57  623.95 3106.36   1
   1  -8 -57 1040.94 2607.32   2
   1  -8 -57 1572.56 3152.72   1
   8  -7  57 2525.07 3477.12   2
  -8   7 -60 4474.03 3906.47   1
  -7  -1  60 6905.17 3960.91   2
  -7  -1  60 3636.68 3906.09   1
   1  -8 -60 5849.69 3186.77   2
   1  -8 -60 4290.43 3900.99   1
   8  -7  60 4567.58 3613.69   2
  -8   7 -63-1628.23 2823.80   1
  -7  -1  63 -829.40 2430.20   2
  -7  -1  63  186.69 3114.81   1
   1  -8 -63 -339.01 2222.39   2
   8  -7  63 1849.45 3248.03   2
  -8   7 -66 2647.53 3919.99   1
  -7  -1  66 -757.29 2595.78   2
  -7  -1  66 2104.02 3890.04   1
   1  -8 -66 4671.76 3575.58   3
   1  -8 -66 4170.91 3146.28   2
   8  -7  66 4626.62 3980.78   2
  -8   7 -69   60.27 3941.65   1
  -7  -1  69  886.57 3387.72   2
  -7  -1  69 2406.00 4056.78   1
   1  -8 -69  717.33 2666.59   2
   8  -7  69 1470.75 3802.34   2
  -8   7 -72 2281.21 4347.68   1
  -7  -1  72 2145.91 3966.13   2
  -7  -1  72 1875.32 4172.03   1
   8  -7  72 5565.64 4801.82   2
  -8   7 -75  976.05 4238.00   1
   8  -7  75-1262.55 4641.07   2
  -6  -2 -76 1298.83 4248.90   1
  -2   8 -76  460.94 5087.72   1
   2  -8  76  273.56 4276.13   2
  -8   6  73-1693.33 3573.51   1
  -6  -2 -73 1613.72 3722.76   1
  -2   8 -73 1438.32 4813.62   1
   2  -8  73  392.90 3430.48   2
   6   2  73  651.44 3668.87   2
  -8   6  70-1734.30 2939.26   1
  -6  -2 -70-1092.59 3279.30   1
  -2   8 -70 -143.93 4269.44   1
   2  -8  70 -334.82 3538.25   2
   6   2  70-1380.50 2971.98   2
  -8   6  67 4302.36 4368.70   1
  -6  -2 -67 7006.28 4262.72   1
  -2   8 -67 2812.01 4732.44   1
   2  -8  67 3050.47 4151.50   2
   6   2  67  919.33 3223.36   2
  -8   6  64 1074.82 3463.98   1
  -6  -2 -64 2583.64 3423.09   1
  -2   8 -64  883.98 3673.71   1
   2  -8  64 1542.73 3342.04   2
   6   2  64 3566.70 3467.13   2
  -8   6  61  506.54 3751.75   1
  -6  -2 -61 4392.59 3440.86   1
  -2   8 -61 4329.64 4890.67   1
   2  -8  61 3380.51 3522.98   2
   6   2  61 2650.22 3523.98   2
  -8   6  58 2531.32 3605.79   1
  -6  -2 -58 2143.10 2926.09   1
  -2   8 -58  448.08 3838.48   1
   2  -8  58 3718.07 3377.02   2
   6   2  58 4467.11 3069.92   3
   6   2  58 1561.27 3004.71   2
  -8   6  55 6549.79 4039.01   1
  -6  -2 -55 8078.19 3819.86   1
  -2   8 -55 7370.33 4450.02   1
   2  -8  55 8356.35 4205.18   2
   6   2  55 6143.28 3384.19   3
   6   2  55 9752.59 4489.80   2
  -8   6  52 1321.47 2769.68   1
  -6  -2 -52 4425.66 3149.37   1
  -2   8 -52 1859.96 3326.56   1
   2  -8  52 1066.94 2719.23   2
   6   2  52 2459.71 2490.59   3
   6   2  52   84.45 2735.42   2
  -8   6  49  760.51 2868.48   1
  -6  -2 -49-1724.68 2015.16   1
  -2   8 -49  778.50 3302.74   1
   2  -8  49 -635.41 2076.65   2
   6   2  49  722.67 2247.32   3
   6   2  49 1380.59 2660.72   2
  -8   6  46   35.10 2407.56   1
  -6  -2 -46 2912.52 2486.59   1
  -2   8 -46 1675.69 2920.68   1
   2  -8  46 1408.80 2672.24   2
   6   2  46 1049.00 2164.79   3
   6   2  46  663.87 2465.14   2
   8  -6 -46 1401.47 2138.28   3
  -8   6  4346588.54 7024.52   1
  -6  -2 -4351287.62 5881.97   1
  -2   8 -4349218.14 7170.18   1
   2  -8  4353993.73 7610.80   2
   6   2  4345833.19 6559.00   3
   6   2  4339382.78 6794.23   2
   8  -6 -4342082.62 4792.09   3
  -8   6  40 7332.08 3449.21   1
  -6  -2 -40 8381.74 3147.57   1
  -2   8 -40 7244.31 3635.23   1
   2  -8  40 5399.08 3131.53   2
   6   2  40 9827.96 3644.40   3
   6   2  40 7822.52 3514.14   2
   8  -6 -40 7375.30 2778.09   3
  -8   6  3716021.63 2663.67   2
  -8   6  3716551.01 4454.90   1
  -6  -2 -3712193.37 3892.82   2
  -6  -2 -3711864.36 3358.90   1
  -2   8 -3713729.82 4164.54   1
   2  -8  3714470.47 4282.30   2
   6   2  3711373.73 3715.77   3
   8  -6 -3716828.68 3596.39   3
  -8   6  34 4064.84 1611.44   2
  -8   6  34 4366.79 2775.66   1
  -6  -2 -34 2861.44 2689.61   2
  -6  -2 -34 3669.33 2225.34   1
  -2   8 -34 3013.62 2507.30   1
   2  -8  34 3061.91 1535.94   3
   2  -8  34 1991.87 2514.76   2
   6   2  34 4806.81 2681.95   3
   8  -6 -34 4048.66 2319.84   3
  -8   6  3132199.89 2781.57   2
  -8   6  3137823.86 5880.49   1
  -6  -2 -3133479.05 5506.20   2
  -6  -2 -3133450.61 4154.66   1
  -2   8 -3133050.29 5054.33   1
   2  -8  3131094.37 3146.36   3
   2  -8  3132141.61 5389.92   2
   6   2  3131305.88 5305.30   3
   8  -6 -3130182.36 4308.15   3
  -8   6  2835871.50 2595.05   2
  -8   6  2838171.61 5641.28   1
  -6  -2 -2839164.76 5638.29   2
  -6  -2 -2837354.97 4102.72   1
  -2   8 -2836143.31 4942.50   1
   2  -8  2836333.89 3436.92   3
   2  -8  2833266.81 5235.16   2
   6   2  2837138.90 5465.50   3
   8  -6 -2838869.02 4427.28   3
  -8   6  2531455.72 2135.81   2
  -8   6  2529943.61 4997.89   1
  -6  -2 -2536323.68 5242.95   2
  -6  -2 -2535024.88 3882.56   1
  -2   8 -2532253.37 4440.95   1
   2  -8  2532077.07 3306.59   3
   2  -8  2531647.49 4963.42   2
   6   2  2535628.01 5292.91   3
   8  -6 -2533477.58 4157.33   3
  -8   6  2262583.50 2320.10   2
  -8   6  2273148.03 6462.84   1
  -6  -2 -2263717.68 5939.77   2
  -6  -2 -2261850.61 4788.47   1
   2  -8  2268579.95 4728.75   3
   2  -8  2268494.24 6029.64   2
   6   2  2266222.52 6123.26   3
   8  -6 -2261414.03 5262.03   3
  -8   6  1921189.32 4216.66   1
  -6  -2 -1916601.34 3824.79   2
  -6  -2 -1915688.04 2879.85   1
  -2   8 -1918613.69 3214.33   1
   2  -8  1916409.08 2777.62   3
   2  -8  1915875.00 3522.23   2
   6   2  1919481.13 3999.79   3
   8  -6 -1915401.64 3253.06   3
  -8   6  1646497.54 5230.80   1
  -6  -2 -1650471.38 5059.29   2
  -6  -2 -1648555.71 4060.17   1
  -2   8 -1647619.35 4064.39   1
   2  -8  1649142.52 4068.10   3
   2  -8  1652344.52 5067.96   2
   6   2  1649647.70 5254.00   3
   8  -6 -1648185.34 4606.17   3
  -8   6  1321197.13 3990.34   1
  -6  -2 -1314960.86 3318.31   2
  -6  -2 -1315210.61 2633.24   1
  -2   8 -1314105.88 2585.76   1
   2  -8  1319963.38 3030.13   3
   2  -8  1320402.32 3627.67   2
   6   2  1320435.89 3889.86   3
   8  -6 -1312019.06 2969.36   3
  -8   6  1036535.43 4539.17   1
  -6  -2 -1039140.00 4493.93   2
  -6  -2 -1036288.19 3400.82   1
  -2   8 -1042640.45 3533.63   1
   2  -8  1041370.60 3881.28   3
   2  -8  1039074.75 4134.31   2
   6   2  1035122.58 4182.28   3
   8  -6 -1039849.09 4317.45   3
  -8   6   737703.17 4454.33   1
  -6  -2  -757431.88 5127.98   2
  -6  -2  -758647.01 4145.01   1
  -2   8  -752757.65 3634.90   1
   2  -8   742073.50 3970.20   3
   2  -8   740859.47 4120.60   2
   6   2   742391.96 4423.27   3
   8  -6  -753539.13 4864.54   3
  -8   6   4 344866.   6110.   2
  -8   6   4 316540.  11908.   1
  -6  -2  -4 297208.  11142.   2
  -6  -2  -4 285814.   8630.   1
  -2   8  -4 283208.   7549.   1
   2  -8   4 332415.  10704.   3
   2  -8   4 312236.  10466.   2
   6   2   4 327842.  11338.   3
   8  -6  -4 291189.  10881.   3
  -8   6   140620.05 2444.65   2
  -8   6   145171.78 4789.14   1
  -6  -2  -132306.24 3934.61   2
  -6  -2  -134031.35 3323.20   1
  -2   8  -134190.91 2779.84   1
   2  -8   145881.02 4295.10   3
   2  -8   138532.61 3864.22   2
   6   2   141762.02 4205.54   3
   8  -6  -132946.19 3958.31   3
  -8   6  -2 107136.   7036.   1
  -6  -2   297784.68 6516.05   2
  -6  -2   2 100716.   5371.   1
  -2   8   2 108119.   4308.   1
   2  -8  -2 115216.   6663.   3
   2  -8  -2 104436.   6052.   2
   6   2  -2 112738.   6365.   3
   8  -6   2 107134.   6819.   3
   8  -6   2 106130.   4362.   2
  -8   6  -567082.45 5683.62   1
  -6  -2   590171.83 6272.46   2
  -6  -2   581901.58 5018.84   1
  -2   8   592787.63 3883.73   1
   2  -8  -565376.71 5222.71   3
   2  -8  -564551.61 4847.65   2
   6   2  -567731.55 4849.79   3
   8  -6   585597.86 6140.06   3
   8  -6   585222.34 4391.44   2
  -8   6  -8 103016.   6992.   1
  -6  -2   892533.52 6352.06   2
  -6  -2   892134.57 5468.96   1
  -2   8   889596.04 3782.42   1
   2  -8  -8 117820.   7071.   3
   2  -8  -8 111735.   6224.   2
   6   2  -8 115140.   5987.   3
   8  -6   888694.63 6296.85   3
   8  -6   892238.45 4915.95   2
  -8   6 -1118605.23 3794.18   1
  -6  -2  1121224.68 3791.32   2
  -6  -2  1122815.10 3341.98   1
  -2   8  1120146.11 2050.06   1
   2  -8 -1118029.30 3477.66   3
   2  -8 -1119812.92 3236.18   2
   6   2 -1117613.72 2741.16   3
   8  -6  1121828.43 3862.39   3
   8  -6  1119218.98 2883.16   2
  -8   6 -14 160984.   8893.   1
  -6  -2  14 148740.   8026.   2
  -6  -2  14 156287.   7487.   1
  -2   8  14 168016.   5485.   1
   2  -8 -14 149285.   8308.   3
   2  -8 -14 161613.   7512.   2
   6   2 -14 151151.   6333.   3
   8  -6  14 166130.   8681.   3
   8  -6  14 154347.   7228.   2
  -8   6 -1740246.71 4775.58   1
  -6  -2  1747397.85 4774.15   2
  -6  -2  1751119.18 4666.33   1
  -2   8  1748179.96 3243.62   1
   2  -8 -1740173.50 4106.74   2
   6   2 -1741121.73 3323.81   3
   8  -6  1744831.13 4791.17   3
   8  -6  1742076.96 4228.87   2
  -8   6 -2051177.12 5515.50   1
  -6  -2  2042070.89 4589.23   2
  -6  -2  2046257.45 4621.30   1
  -2   8  2043968.66 3337.61   1
   2  -8 -2048216.49 4484.80   2
   6   2 -2047932.08 3424.29   3
   8  -6  2046335.11 4940.24   3
   8  -6  2046283.91 4683.18   2
  -8   6 -2342660.18 5256.32   1
  -6  -2  2345684.40 5006.43   2
  -6  -2  2348266.15 4923.84   1
  -2   8  2344650.38 3597.56   1
   2  -8 -2346804.66 4419.41   2
   6   2 -2344224.23 3127.12   3
   8  -6  2346343.70 4992.40   3
   8  -6  2347066.18 4865.70   2
  -8   6 -2634712.73 5427.44   1
  -6  -2  2626536.22 4415.89   2
  -6  -2  2626602.57 4394.41   1
  -2   8  2626990.46 3096.85   1
   2  -8 -2633544.93 3898.95   2
   6   2 -2630995.92 2504.82   3
   8  -6  2626764.38 4533.27   3
   8  -6  2626788.06 4509.40   2
  -8   6 -2970023.66 6737.63   1
  -6  -2  2973320.51 6367.49   1
  -2   8  2969989.87 4941.39   1
   2  -8 -2970825.40 5510.67   2
   6   2 -2972021.28 3283.97   3
   8  -6  2975995.99 6414.06   3
  -8   6 -3218500.84 4501.43   1
  -6  -2  3215222.34 3845.08   2
  -6  -2  3214908.75 3975.83   1
  -2   8  3216893.60 3169.35   1
   2  -8 -3219746.33 3641.97   2
   8  -6  3215581.89 3818.78   3
   8  -6  3215037.03 3870.43   2
  -8   6 -3519330.42 4808.08   1
  -6  -2  3522526.90 4609.43   2
  -6  -2  3522206.00 4738.73   1
  -2   8  3522346.30 3672.00   1
   2  -8 -3522912.88 3915.15   2
   8  -6  3519850.94 4242.89   3
   8  -6  3524130.68 4931.15   2
  -8   6 -3825831.71 5587.97   1
  -6  -2  3827945.08 5112.93   2
  -6  -2  3828876.80 5395.92   1
  -2   8  3831063.27 4396.75   1
   2  -8 -3825648.39 4163.01   2
   8  -6  3826993.71 4805.03   3
  -8   6 -4112907.50 4298.84   1
  -6  -2  4111675.12 3915.23   2
  -6  -2  4114362.09 4236.25   1
  -2   8  4114875.04 3564.91   1
   2  -8 -4112563.25 3292.38   2
   8  -6  4112611.62 3534.91   3
   8  -6  4113602.92 4263.87   2
  -8   6 -44 2239.69 3019.40   1
  -6  -2  44 5041.52 2892.02   2
  -6  -2  44 4234.58 3165.30   1
  -2   8  44 6063.98 2716.76   1
   2  -8 -44 4548.66 2411.20   2
   8  -6  44 4335.10 2483.31   3
   8  -6  44 4063.50 2985.06   2
  -8   6 -4716046.81 5085.78   1
  -6  -2  4716788.70 4512.78   2
  -6  -2  4713707.74 4600.28   1
  -2   8  4713744.74 3834.38   1
   2  -8 -4717664.68 4011.72   2
   8  -6  4713369.16 3518.83   3
   8  -6  4718948.42 5331.48   2
  -8   6 -50 1013.24 2902.68   1
  -6  -2  50 1771.40 2646.78   2
  -6  -2  50  720.86 2696.43   1
  -2   8  50  630.58 2322.13   1
   2  -8 -50  443.82 1827.98   2
   8  -6  50  151.88 1783.40   3
   8  -6  50 1285.63 2346.56   2
  -8   6 -53 5760.15 3977.41   1
  -6  -2  53 7347.68 3774.28   2
  -6  -2  53 6621.56 4001.34   1
  -2   8  53 6064.79 3176.50   1
   2  -8 -53 7893.92 3169.70   2
   8  -6  53 5606.84 2807.22   3
   8  -6  53 5532.91 3707.81   2
  -8   6 -56 5901.29 4053.57   1
  -6  -2  56 4561.34 3332.78   2
  -6  -2  56 2744.69 3419.72   1
  -2   8  56 9875.03 3685.90   1
   2  -8 -56  870.61 2662.15   3
   2  -8 -56 3403.19 2579.20   2
   8  -6  56 4175.84 2499.87   3
   8  -6  56 4036.25 3681.81   2
  -8   6 -59 4610.96 3820.74   1
  -6  -2  59 5217.28 3494.05   2
  -6  -2  59 2410.15 3638.25   1
  -2   8  59 4003.35 3132.76   1
   2  -8 -59 4921.49 3462.33   3
   2  -8 -59 3733.67 2812.13   2
   8  -6  59 2552.41 3707.41   2
  -8   6 -62 2053.40 3684.16   1
  -6  -2  62 2589.82 3495.40   2
  -6  -2  62  707.18 3126.88   1
   2  -8 -62 -277.12 2560.87   3
   2  -8 -62  307.54 2180.68   2
   8  -6  62 1227.24 3253.51   2
  -8   6 -65 2223.90 3780.96   1
  -6  -2  65 1169.79 2925.98   2
  -6  -2  65  257.58 3459.17   1
   2  -8 -65 2708.21 3153.31   3
   2  -8 -65 -845.25 3531.95   1
   8  -6  65  152.30 3564.64   2
  -8   6 -68  247.20 3585.46   1
  -6  -2  68 -940.80 3036.94   2
  -6  -2  68-3055.08 2895.14   1
   2  -8 -68  162.95 3763.73   1
   8  -6  68 2500.51 3899.04   2
  -8   6 -71 -952.11 3846.31   1
  -6  -2  71  474.60 3337.28   2
  -6  -2  71 3450.42 4569.27   1
   8  -6  71 3934.93 4597.65   2
  -8   6 -74 1372.37 4080.37   1
  -6  -2  74-1576.13 3369.59   2
  -6  -2  74  783.32 4230.74   1
   8  -6  74-1985.10 3374.53   2
  -8   5  74  775.91 3918.68   1
  -5  -3 -74 2957.04 3986.34   1
  -3   8 -74  205.05 4513.46   1
   3  -8  74  613.17 3676.20   2
   5   3  74 -259.32 3492.92   2
  -8   5  71 -986.20 3439.53   1
  -5  -3 -71 3089.78 3682.95   1
  -3   8 -71-1707.70 4290.09   1
   3  -8  71 1906.27 3641.05   2
[truncated: 1,135,234 more chars]
