# Supplementary material for: Crystal structure of tris­(1,3-dimesityl-4,5-di­hydro-1H-imidazol-3-ium) tetra­bromido­cobaltate(II) bromide chloro­form hexa­solvate
Source: Acta Crystallogr E Crystallogr Commun. 2015 Sep 12;71(Pt 10):m177–8. doi: 10.1107/S2056989015016254 (PMC4647430; doi:10.1107/S2056989015016254)
Supplement: Supplementary file 2 [file e-71-0m177-Isup2.hkl]

# 
# h,k,l, Fc-squared, Fo-squared, sigma(Fo-squared) and status flag 
# 
data_I
_shelx_title ' (C21 H27 N2)3(Co Br4)(Br), 6 CHCl3 in R3c' 
_shelx_refln_list_code          4 
_shelx_F_calc_maximum     1120.85 
_exptl_crystal_F_000      6306.00 
_reflns_d_resolution_high  0.7600 
 
loop_ 
 _symmetry_equiv_pos_as_xyz 
 'x, y, z' 
 '-y, x-y, z' 
 '-x+y, -x, z' 
 '-y, -x, z+1/2' 
 '-x+y, y, z+1/2' 
 'x, x-y, z+1/2' 
 'x+2/3, y+1/3, z+1/3' 
 '-y+2/3, x-y+1/3, z+1/3' 
 '-x+y+2/3, -x+1/3, z+1/3' 
 '-y+2/3, -x+1/3, z+5/6' 
 '-x+y+2/3, y+1/3, z+5/6' 
 'x+2/3, x-y+1/3, z+5/6' 
 'x+1/3, y+2/3, z+2/3' 
 '-y+1/3, x-y+2/3, z+2/3' 
 '-x+y+1/3, -x+2/3, z+2/3' 
 '-y+1/3, -x+2/3, z+7/6' 
 '-x+y+1/3, y+2/3, z+7/6' 
 'x+1/3, x-y+2/3, z+7/6' 
 
_cell_length_a    16.0535 
_cell_length_b    16.0535 
_cell_length_c    61.7898 
_cell_angle_alpha  90.000 
_cell_angle_beta   90.000 
_cell_angle_gamma 120.000 
 
_shelx_F_squared_multiplier     1.000 
 
loop_ 
 _refln_index_h 
 _refln_index_k 
 _refln_index_l 
 _refln_F_squared_calc 
 _refln_F_squared_meas 
 _refln_F_squared_sigma 
 _refln_observed_status 
  -1   1 -80     1656.91     -269.79   2557.92 o 
   0   2 -80      479.18      636.08   2848.43 o 
  -2   3 -80      648.57     1344.52   2022.13 o 
  -1   3 -79      350.20       -6.89   1927.96 o 
  -3   4 -79       71.36      465.11   2023.89 o 
   0   0 -78     1039.08     4038.60   5228.13 o 
  -1   2 -78     2130.81     3085.10   2098.84 o 
  -3   3 -78      942.39     1646.06   2884.42 o 
   0   3 -78     3455.49     4749.06   3185.09 o 
  -2   4 -78      201.74      270.86   1968.27 o 
  -4   5 -78      182.58     -802.86   1959.47 o 
  -1   5 -78      520.22     1115.78   2320.23 o 
  -2   3 -77       25.00      218.41   1802.91 o 
  -1   4 -77      500.03     1054.65   2019.69 o 
  -3   5 -77      348.34     -435.24   1884.62 o 
  -5   6 -77      736.97      364.66   2292.48 o 
  -2   6 -77     1492.62      703.33   2244.58 o 
   0   1 -76     1128.59     1528.27   2471.64 o 
  -2   2 -76     5343.16     7474.94   3248.37 o 
  -1   3 -76     1370.75      429.92   1825.73 o 
  -3   4 -76      955.94      362.37   1970.87 o 
   0   4 -76     3574.98     4151.49   3482.06 o 
  -5   5 -76       98.38      739.99   3033.99 o 
  -2   5 -76      485.33       54.62   1933.46 o 
  -4   6 -76      235.09      521.81   1988.48 o 
  -1   6 -76     2567.10     2414.49   2214.86 o 
  -3   7 -76     1224.78      342.75   2021.18 o 
  -1   2 -75       31.36      543.49   1721.89 o 
  -2   4 -75      310.30      -71.53   1922.69 o 
  -4   5 -75        1.68      378.77   2032.88 o 
  -1   5 -75      221.44     -374.25   1954.69 o 
  -3   6 -75      431.40      986.18   1874.14 o 
  -5   7 -75       58.86      265.85   2001.31 o 
  -2   7 -75      398.16       16.73   2076.65 o 
  -4   8 -75       17.48     -605.84   2376.42 o 
  -1   1 -74     6154.24     4004.18   2800.64 o 
   0   2 -74     1542.30     3622.97   2739.40 o 
  -2   3 -74      116.80     1201.97   1941.32 o 
  -4   4 -74       66.46     -357.62   2813.00 o 
  -1   4 -74     1999.70     5132.08   2445.28 o 
  -3   5 -74      766.06     -134.37   1819.94 o 
   0   5 -74     2149.82     5317.33   3322.10 o 
  -5   6 -74      432.67      462.88   2041.07 o 
  -2   6 -74     3604.78     3076.36   2301.60 o 
  -7   7 -74     4141.40     2832.42   2920.83 o 
  -4   7 -74     2202.00     2069.98   2100.91 o 
  -1   7 -74       88.50      709.10   2149.79 o 
  -6   8 -74      169.35     1538.51   2333.89 o 
  -3   8 -74      225.03     1841.95   2157.17 o 
  -1   3 -73      408.61      831.47   1871.99 o 
  -3   4 -73       58.87      966.55   1776.86 o 
  -2   5 -73      350.76     1826.56   2211.06 o 
  -4   6 -73       29.38     -299.30   1911.87 o 
  -1   6 -73      159.10    -1458.73   1752.69 o 
  -6   7 -73       98.68     -937.47   2132.06 o 
  -3   7 -73      456.37     -900.01   1857.38 o 
  -5   8 -73      143.10     1759.28   2175.56 o 
  -2   8 -73      468.39      688.79   2131.41 o 
  -4   9 -73        9.11     1332.76   2129.87 o 
   0   0 -72     1791.17     1304.08   4304.87 o 
  -1   2 -72     1694.12     2025.89   1719.86 o 
  -3   3 -72     4703.07     5314.08   3213.19 o 
   0   3 -72     5545.55     1637.99   2965.36 o 
  -2   4 -72     1181.27     1101.28   1834.49 o 
  -4   5 -72     1384.32     1510.84   2053.36 o 
  -1   5 -72     3730.07     1806.60   2099.86 o 
  -6   6 -72     2962.62     3777.04   3379.67 o 
  -3   6 -72      286.82     -295.91   1828.53 o 
   0   6 -72     3002.83     1574.65   2976.68 o 
  -5   7 -72      419.99       59.01   1906.40 o 
  -2   7 -72      502.64      184.01   2039.48 o 
  -7   8 -72      962.42     1018.25   2010.83 o 
  -4   8 -72      347.99      992.88   2056.52 o 
  -1   8 -72      327.62     -486.77   2010.17 o 
  -6   9 -72     2960.46     3321.68   2480.55 o 
  -3   9 -72     1225.29     2443.17   2342.66 o 
  -2   3 -71       48.80       90.57   1581.36 o 
  -1   4 -71      149.93       18.07   1790.81 o 
  -3   5 -71       31.77     -187.18   1662.72 o 
  -5   6 -71      690.26      493.58   1922.50 o 
  -2   6 -71       59.79     -149.60   1904.03 o 
  -4   7 -71       90.32      270.36   2130.69 o 
  -1   7 -71       96.37      814.06   1969.17 o 
  -6   8 -71      379.66     1178.25   2430.24 o 
  -3   8 -71      354.60      173.77   1997.75 o 
  -8   9 -71      321.44       48.17   1896.64 o 
  -5   9 -71       29.96      -75.97   2159.02 o 
  -2   9 -71      115.46      -80.41   1990.65 o 
  -7  10 -71      187.21      255.09   2046.96 o 
  -4  10 -71       52.59     -299.75   1945.30 o 
   0   1 -70      614.70      708.00   2124.09 o 
  -2   2 -70     1141.85      271.91   2248.10 o 
  -1   3 -70     4290.25     1329.58   1756.55 o 
  -3   4 -70      723.79     1462.19   1840.14 o 
   0   4 -70     2949.82     2549.21   2867.07 o 
  -5   5 -70      833.65      556.85   2545.73 o 
  -2   5 -70     2247.40     1329.31   1941.39 o 
  -4   6 -70     1178.43     -539.44   1684.67 o 
  -1   6 -70     1248.11      890.62   1923.39 o 
  -6   7 -70     1083.40      538.37   1910.62 o 
  -3   7 -70      559.69      177.23   1894.24 o 
   0   7 -70     1299.56      408.08   2797.47 o 
  -8   8 -70     4607.62     3312.57   2804.03 o 
  -5   8 -70     3966.80     5683.09   2582.52 o 
  -2   8 -70       41.33     -526.51   1780.91 o 
  -7   9 -70      565.16      605.58   2070.99 o 
  -4   9 -70       68.20      901.65   2053.16 o 
  -1   9 -70      814.40      959.64   2098.12 o 
  -6  10 -70      634.76      418.73   2357.88 o 
  -3  10 -70      480.16    -1508.26   2032.71 o 
  -1   2 -69       95.00      489.47   1612.83 o 
  -2   4 -69      250.40     -231.33   1783.68 o 
  -4   5 -69      350.84      706.12   1759.04 o 
  -1   5 -69       64.16     -407.70   1701.04 o 
  -3   6 -69      262.33      347.91   1794.10 o 
  -5   7 -69      604.50     -331.72   1789.57 o 
  -2   7 -69     1418.90     1337.33   1955.65 o 
  -7   8 -69      312.68      504.48   1595.40 o 
  -4   8 -69       87.83     -744.82   1774.76 o 
  -1   8 -69      328.00     2827.64   2084.70 o 
  -6   9 -69      256.23     1391.76   2270.54 o 
  -3   9 -69      316.98     -381.92   1814.30 o 
  -8  10 -69      326.05     -541.39   1760.38 o 
  -5  10 -69      112.99     1139.66   2395.30 o 
  -2  10 -69       88.46      162.24   2012.06 o 
  -7  11 -69      202.55     -491.69   2133.81 o 
  -4  11 -69      856.35      927.87   2190.03 o 
  -1   1 -68      765.46      421.36   2017.64 o 
   0   2 -68     3243.16     3653.17   2912.01 o 
  -2   3 -68       64.61     -365.43   1489.85 o 
  -4   4 -68     2712.19     3070.10   2908.54 o 
  -1   4 -68     1153.04     1942.79   1911.70 o 
  -3   5 -68      944.15      869.41   2094.11 o 
   0   5 -68     2187.15     1957.00   2732.59 o 
  -5   6 -68      463.02     1123.36   1822.19 o 
  -2   6 -68      153.03      -22.47   1706.97 o 
  -7   7 -68      616.57      929.25   2206.01 o 
  -4   7 -68       10.61      465.71   2045.36 o 
  -1   7 -68      573.98     -601.29   1704.80 o 
  -6   8 -68      100.72      227.92   1659.98 o 
  -3   8 -68       65.87      579.42   1816.43 o 
   0   8 -68       52.70    -1421.63   2465.19 o 
  -8   9 -68     1336.69     1844.21   1829.08 o 
  -5   9 -68     1797.62     2410.25   2327.87 o 
  -2   9 -68      172.70     2016.96   2033.04 o 
 -10  10 -68      313.40     2325.53   4303.54 o 
  -7  10 -68     1009.91     1820.44   2160.63 o 
  -4  10 -68      114.25     -253.06   1895.74 o 
  -1  10 -68       22.44     -178.69   2011.54 o 
  -6  11 -68      132.71       62.85   2119.51 o 
  -3  11 -68      771.92     1465.68   2258.57 o 
  -1   3 -67     1199.11      555.86   1859.37 o 
  -3   4 -67      888.88     1598.22   1823.89 o 
  -2   5 -67      713.45      892.68   1838.44 o 
  -4   6 -67      407.51      156.84   1954.47 o 
  -1   6 -67      244.87     -563.03   1554.46 o 
  -6   7 -67      320.34      624.81   1786.53 o 
  -3   7 -67      481.74      554.01   1829.88 o 
  -5   8 -67      347.47      767.29   1690.72 o 
  -2   8 -67     2894.44     3641.57   2139.72 o 
  -7   9 -67      842.97     1905.58   1832.89 o 
  -4   9 -67       42.51     -115.27   1866.73 o 
  -1   9 -67      540.47       38.33   1798.82 o 
  -9  10 -67      540.78      286.21   1714.67 o 
  -6  10 -67      356.52    -1289.52   1969.54 o 
  -3  10 -67      451.82     -154.78   1941.27 o 
  -8  11 -67      728.49      159.58   1760.39 o 
  -5  11 -67      316.08      908.33   2201.95 o 
  -2  11 -67     1799.47     2614.42   2318.46 o 
   0   0 -66     3650.80     5516.92   4255.38 o 
  -1   2 -66       38.46      457.68   1546.85 o 
  -3   3 -66     3400.69     2027.02   2660.19 o 
   0   3 -66     3218.70     3958.58   3565.39 o 
  -2   4 -66     1569.33      117.77   1607.30 o 
  -4   5 -66     2049.55     1422.59   2224.13 o 
  -1   5 -66     2967.98     1898.32   1870.85 o 
  -6   6 -66      109.78      -86.36   2252.12 o 
  -3   6 -66       87.11       52.33   2002.84 o 
   0   6 -66      840.33     1368.45   2511.39 o 
  -5   7 -66      212.98      579.25   1801.12 o 
  -2   7 -66      386.01      509.15   1726.92 o 
  -7   8 -66     3084.92     3433.54   1510.74 o 
  -4   8 -66      359.59      352.24   1937.10 o 
  -1   8 -66     1796.71     1621.73   1926.93 o 
  -9   9 -66     3380.60     4978.98   2764.91 o 
  -6   9 -66       58.81     1476.86   1965.50 o 
  -3   9 -66      173.92     -106.22   1781.80 o 
   0   9 -66     1001.52     3403.65   3173.84 o 
  -8  10 -66       83.79      985.72   1764.36 o 
  -5  10 -66       76.47     -724.90   2054.42 o 
  -2  10 -66      621.19      523.92   1864.20 o 
 -10  11 -66      676.53    -1148.44   1560.13 o 
  -7  11 -66      848.47     1643.12   2003.43 o 
  -4  11 -66      925.25      594.76   2094.33 o 
  -1  11 -66      303.40      515.77   1814.00 o 
  -6  12 -66     1397.70     1600.74   2370.78 o 
  -2   3 -65       64.47     -656.85   1569.03 o 
  -1   4 -65     2806.80     2681.07   1943.67 o 
  -3   5 -65       87.84      794.57   1912.12 o 
  -5   6 -65     1014.85     1956.87   1823.49 o 
  -2   6 -65     1799.57     2060.94   1880.04 o 
  -4   7 -65       39.84     -696.20   1802.44 o 
  -1   7 -65     2240.97     2807.84   1960.83 o 
  -6   8 -65     1418.27     1638.77   1498.45 o 
  -3   8 -65      879.13     1169.34   1831.17 o 
  -8   9 -65      800.76     1553.94   1434.49 o 
  -5   9 -65       25.09      787.69   1920.60 o 
  -2   9 -65     1846.70     2042.88   1885.56 o 
  -7  10 -65      179.91     -462.68   1496.42 o 
  -4  10 -65      276.00      418.04   1800.03 o 
  -1  10 -65      437.89     -375.52   1654.33 o 
  -9  11 -65      898.00      522.48   1922.08 o 
  -6  11 -65     1403.00     1404.00   1833.24 o 
  -3  11 -65      115.15      -83.90   1914.00 o 
  -8  12 -65       86.74     -822.40   1724.04 o 
  -5  12 -65      621.96      -13.04   1998.31 o 
   0   1 -64     3430.14     3963.52   2306.62 o 
  -2   2 -64     3106.03     3429.58   2726.66 o 
  -1   3 -64     1867.91      479.69   1707.83 o 
  -3   4 -64     2017.25     2113.93   1788.14 o 
   0   4 -64     3159.31     3210.44   2605.01 o 
  -5   5 -64     2161.38     3137.07   2683.79 o 
  -2   5 -64      610.14       86.57   1711.26 o 
  -4   6 -64       15.10      328.96   1869.51 o 
  -1   6 -64       67.53     -611.88   1511.84 o 
  -6   7 -64      454.89      556.83   1689.42 o 
  -3   7 -64     1932.61     3516.74   2153.15 o 
   0   7 -64      996.56     1143.69   2456.67 o 
  -8   8 -64     1916.62      521.18   2017.16 o 
  -5   8 -64     1136.94     1379.64   1689.92 o 
  -2   8 -64     1468.72     1840.56   1758.82 o 
  -7   9 -64     1289.23     1700.11   1652.36 o 
  -4   9 -64     2152.99     3368.60   2300.23 o 
  -1   9 -64      468.68     -423.42   1749.85 o 
  -9  10 -64      585.30     2217.25   1770.06 o 
  -6  10 -64      580.56     -284.77   1548.58 o 
  -3  10 -64      659.99      798.81   1862.96 o 
   0  10 -64       39.08       41.16   2141.70 o 
 -11  11 -64      934.31    -1216.26   3577.63 o 
  -8  11 -64      491.45      781.56   1734.27 o 
  -5  11 -64      133.41    -1330.28   1842.66 o 
  -2  11 -64     1114.11      773.79   1938.61 o 
 -10  12 -64      119.70     -290.06   1777.42 o 
  -7  12 -64      464.89     -715.66   1751.71 o 
  -4  12 -64      607.24      496.32   2043.66 o 
  -6  13 -64      226.79      101.69   1723.62 o 
  -1   2 -63      305.56      963.76   1504.61 o 
  -2   4 -63       54.02     -472.62   1854.99 o 
  -4   5 -63     2345.91      823.39   1714.86 o 
  -1   5 -63      736.61     1246.59   1602.21 o 
  -3   6 -63      976.91     -318.82   1774.11 o 
  -5   7 -63     1795.48     2028.02   1678.30 o 
  -2   7 -63     2843.89     1156.56   1742.93 o 
  -7   8 -63       73.95     -590.85   1321.42 o 
  -4   8 -63     1330.00     2700.69   2161.05 o 
  -1   8 -63      456.20      351.93   1643.64 o 
  -6   9 -63      881.74      441.39   1494.72 o 
  -3   9 -63      141.88      257.51   1600.71 o 
  -8  10 -63      536.12     1183.33   1507.21 o 
  -5  10 -63      686.90     1877.42   1702.72 o 
  -2  10 -63     4032.87     3720.88   1851.00 o 
 -10  11 -63      475.50      667.63   1696.56 o 
  -7  11 -63      583.50      577.68   1695.95 o 
  -4  11 -63      651.54      564.65   1850.76 o 
  -1  11 -63     1583.06     1554.88   1820.38 o 
  -9  12 -63      751.42     1881.13   1888.93 o 
  -6  12 -63     1822.13     2194.86   1959.47 o 
  -3  12 -63      965.27     -766.67   1811.36 o 
  -8  13 -63       72.98     -101.21   1841.02 o 
  -5  13 -63      247.46      239.83   2056.78 o 
  -1   1 -62    10163.83     5232.48   2274.15 o 
   0   2 -62      197.23      680.14   2258.45 o 
  -2   3 -62      674.60      540.50   1900.17 o 
  -4   4 -62     3345.73     3257.98   2497.04 o 
  -1   4 -62     2015.27     1842.23   1684.24 o 
  -3   5 -62      810.78     1746.05   1945.62 o 
   0   5 -62     4005.80     1007.99   2220.29 o 
  -5   6 -62      725.75      595.66   1595.78 o 
  -2   6 -62      659.83      491.02   1668.76 o 
  -7   7 -62      997.79     1108.77   1700.69 o 
  -4   7 -62     3880.03     3533.10   2212.23 o 
  -1   7 -62      258.70      611.77   1707.21 o 
  -6   8 -62      706.79      670.24   1135.07 o 
  -3   8 -62     1503.07     2937.05   1945.34 o 
   0   8 -62      383.42      495.42   2440.05 o 
  -8   9 -62      114.02      583.39   1397.29 o 
  -5   9 -62     4419.90     4499.58   2017.57 o 
  -2   9 -62     2105.21     3572.06   1976.14 o 
 -10  10 -62      413.35      635.16   2264.87 o 
  -7  10 -62      137.16      155.16   1493.93 o 
  -4  10 -62      475.21     -384.16   1645.18 o 
  -1  10 -62      846.50     1338.04   1633.94 o 
  -9  11 -62      560.49     1754.27   1804.85 o 
  -6  11 -62      169.23      407.99   1651.97 o 
  -3  11 -62     1486.53      850.25   1898.70 o 
   0  11 -62     1954.84     2128.72   3018.32 o 
 -11  12 -62       73.44     -305.85   1705.66 o 
  -8  12 -62      104.56      253.70   1754.09 o 
  -5  12 -62      472.13     -389.69   1564.34 o 
  -2  12 -62     1708.09      982.41   1823.94 o 
 -10  13 -62      767.14      235.32   1776.40 o 
  -7  13 -62      346.81     -207.87   1930.47 o 
  -4  13 -62      149.81     -167.45   2026.91 o 
  -1   3 -61      556.64      526.27   1561.60 o 
  -3   4 -61     1394.60     1681.85   1877.25 o 
  -2   5 -61      928.42      211.61   1827.16 o 
  -4   6 -61      378.80      864.35   1436.74 o 
  -1   6 -61     3332.81     2071.19   1716.90 o 
  -6   7 -61      467.12     1399.55   1700.35 o 
  -3   7 -61      292.07     1023.57   1933.97 o 
  -5   8 -61     2840.41     3231.12   1590.73 o 
  -2   8 -61     2056.75     2542.39   1842.05 o 
  -7   9 -61      668.29     1212.76   1591.60 o 
  -4   9 -61       32.30      211.25   1322.55 o 
  -1   9 -61      385.22      288.53   1723.28 o 
  -9  10 -61        8.65    -1296.67   1372.01 o 
  -6  10 -61      962.80      708.19   1609.27 o 
  -3  10 -61     1371.33     1286.24   1834.79 o 
  -8  11 -61      103.34     -131.75   1564.72 o 
  -5  11 -61      174.47      575.36   1632.41 o 
  -2  11 -61     1034.38     1212.51   1882.79 o 
 -10  12 -61     1057.54     1974.75   1880.08 o 
  -7  12 -61     1708.97     1540.99   1882.34 o 
  -4  12 -61      459.58      934.58   2014.26 o 
  -1  12 -61      561.21     1092.70   1777.64 o 
  -9  13 -61     1017.16     1603.12   1889.64 o 
  -6  13 -61     1616.24     1429.16   1935.86 o 
  -3  13 -61     1101.33     1864.15   1927.56 o 
   0   0 -60     9507.76     3669.02   3553.87 o 
  -1   2 -60     3027.17     4133.89   1849.89 o 
  -3   3 -60     4897.17     4933.33   2656.27 o 
   0   3 -60     6767.47     7915.29   3098.39 o 
  -2   4 -60      342.63      629.53   1877.88 o 
  -4   5 -60      214.51     -408.90   1671.77 o 
  -1   5 -60     5390.74     5720.21   2071.87 o 
  -6   6 -60      239.53     -720.43   2105.93 o 
  -3   6 -60     2801.58     3539.74   2115.61 o 
   0   6 -60      720.69     2106.74   2478.30 o 
  -5   7 -60     1931.23     2980.68   1702.88 o 
  -2   7 -60      303.95      733.28   1554.08 o 
  -7   8 -60     4750.45     4262.45   1596.76 o 
  -4   8 -60     1122.17     1244.90   1471.41 o 
  -1   8 -60      827.88      709.39   1631.40 o 
  -9   9 -60     6183.20     4300.85   2615.28 o 
  -6   9 -60     4349.38     5882.92   2000.86 o 
  -3   9 -60     1303.91     1958.73   1552.36 o 
   0   9 -60      302.34      559.20   2417.81 o 
  -8  10 -60      910.72     1457.74   1628.36 o 
  -5  10 -60     1295.23     1293.77   1643.09 o 
  -2  10 -60      777.36      752.22   1491.95 o 
 -10  11 -60      102.60      670.82   1667.65 o 
  -7  11 -60     1906.25      752.60   1561.99 o 
  -4  11 -60     1410.08     1122.68   1550.70 o 
  -1  11 -60      371.86      570.65   1603.89 o 
 -12  12 -60      845.52     1369.62   3776.47 o 
  -9  12 -60      767.43     -516.80   1685.98 o 
  -6  12 -60      175.79     -357.39   1666.95 o 
  -3  12 -60      137.65      447.27   1870.85 o 
   0  12 -60      723.98    -1044.52   2637.39 o 
 -11  13 -60      579.82      107.77   1847.44 o 
  -8  13 -60      418.66     -305.99   1756.51 o 
  -5  13 -60      924.78     1800.59   1747.42 o 
  -2  13 -60     1825.26      551.36   1749.10 o 
  -7  14 -60      199.87      338.98   1861.68 o 
  -2   3 -59      314.16      169.51   1660.16 o 
  -1   4 -59      701.93     -155.13   1436.67 o 
  -3   5 -59      400.46     1320.10   1399.80 o 
  -5   6 -59       66.99       67.91   1471.96 o 
  -2   6 -59      244.32     -556.66   1399.26 o 
  -4   7 -59      324.50      890.84   1410.83 o 
  -1   7 -59     1089.83     1269.74   1630.41 o 
  -6   8 -59     2921.26     3930.48   1374.33 o 
  -3   8 -59      687.36     1169.03   1466.42 o 
  -8   9 -59     1569.90      844.68   1374.61 o 
  -5   9 -59      524.76      315.63   1414.59 o 
  -2   9 -59     2636.82     1304.32   1759.58 o 
  -7  10 -59      399.72     1122.06   1596.90 o 
  -4  10 -59      398.50     1244.29   1632.18 o 
  -1  10 -59      139.59       16.91   1400.65 o 
  -9  11 -59      470.48      985.58   1627.49 o 
  -6  11 -59      462.16      170.94   1615.41 o 
  -3  11 -59      608.35     -127.18   1426.82 o 
 -11  12 -59      538.62      386.12   1636.88 o 
  -8  12 -59     1159.27     2378.75   1870.57 o 
  -5  12 -59      637.89      840.63   1526.69 o 
  -2  12 -59      912.40     1618.42   1728.07 o 
 -10  13 -59      751.22     1511.86   1855.75 o 
  -7  13 -59     1093.30      756.45   1823.21 o 
  -4  13 -59     1338.04      319.76   1652.44 o 
  -1  13 -59       65.48    -2072.11   2072.11 o 
  -9  14 -59      324.64     1095.43   1949.88 o 
  -6  14 -59     2057.91     1854.12   1890.56 o 
   0   1 -58     9286.73    12053.75   3326.25 o 
  -2   2 -58    13653.38    16013.01   3666.41 o 
  -1   3 -58     7970.09     3917.07   1803.39 o 
  -3   4 -58     1069.56     1644.01   1702.42 o 
   0   4 -58    14969.52    10830.06   3208.01 o 
  -5   5 -58      586.02     -891.59   1782.82 o 
  -2   5 -58     9512.59    11418.04   2698.10 o 
  -4   6 -58    10741.62    13817.57   2427.79 o 
  -1   6 -58     6637.24     4963.48   1935.15 o 
  -6   7 -58     4805.79     5652.64   1932.37 o 
  -3   7 -58     3749.28     5194.11   1818.52 o 
   0   7 -58     4272.22     7474.13   3033.36 o 
  -8   8 -58     6806.86     5379.46   2559.91 o 
  -5   8 -58     8271.43    10122.64   1716.03 o 
  -2   8 -58     1683.62     1726.18   1659.10 o 
  -7   9 -58     4396.83     4850.10   1544.36 o 
  -4   9 -58     3240.96     3027.45   1485.03 o 
  -1   9 -58      822.29     1822.03   1641.46 o 
  -9  10 -58     5167.32     4147.65   1783.81 o 
  -6  10 -58     3818.44     3170.83   1776.58 o 
  -3  10 -58     4635.51     5601.78   1614.51 o 
   0  10 -58      687.32      270.47   1858.90 o 
 -11  11 -58     2270.79     2863.96   2572.86 o 
  -8  11 -58     1866.01     2081.49   1715.79 o 
  -5  11 -58     3402.50     2420.38   1777.68 o 
  -2  11 -58     3363.35     3655.59   2064.35 o 
 -10  12 -58      152.61     -318.99   1642.05 o 
  -7  12 -58     1670.24     2972.64   1841.92 o 
  -4  12 -58     2965.51     3094.70   1733.41 o 
  -1  12 -58     4312.03     5659.78   2056.40 o 
 -12  13 -58     2072.55     1576.18   1840.45 o 
  -9  13 -58       29.07      542.63   1751.09 o 
  -6  13 -58     3808.75     4649.57   2132.96 o 
  -3  13 -58     2369.82     2219.86   1643.91 o 
 -11  14 -58     1887.55     2766.81   2052.04 o 
  -8  14 -58      928.27     1627.18   1985.03 o 
  -5  14 -58      859.54      241.25   1747.56 o 
  -1   2 -57     3693.64     2870.73   1886.77 o 
  -2   4 -57     6314.67     7473.05   1903.54 o 
  -4   5 -57       54.98     1168.71   1766.94 o 
  -1   5 -57       28.29      -76.34   1390.32 o 
  -3   6 -57      572.34      897.89   1348.40 o 
  -5   7 -57     1908.91     1024.42   1412.32 o 
  -2   7 -57      176.13    -1110.15   1110.15 o 
  -7   8 -57     2268.03     1060.36   1184.24 o 
  -4   8 -57      306.31      263.85   1310.13 o 
  -1   8 -57      834.19     2032.23   1674.74 o 
  -6   9 -57     3823.33     2675.30   1701.65 o 
  -3   9 -57     2728.38     3796.11   1408.32 o 
  -8  10 -57     1287.51     1506.48   1559.01 o 
  -5  10 -57      842.54      329.38   1441.74 o 
  -2  10 -57     3128.69     3409.63   1490.68 o 
 -10  11 -57     1252.60     1006.78   1651.76 o 
  -7  11 -57       88.28     -108.61   1538.09 o 
  -4  11 -57     2631.35     3482.96   1706.79 o 
  -1  11 -57     3309.65     3645.79   1623.52 o 
  -9  12 -57     1807.94     1750.40   1739.39 o 
  -6  12 -57      814.71     1092.28   1711.31 o 
  -3  12 -57      446.75      501.04   1505.71 o 
 -11  13 -57      766.51      617.31   1811.83 o 
  -8  13 -57      989.18     1351.18   1720.46 o 
  -5  13 -57      440.72      978.76   1662.24 o 
  -2  13 -57     2290.93     1707.95   1809.78 o 
 -10  14 -57      157.58      -59.05   1777.27 o 
  -7  14 -57       97.17      984.37   1810.54 o 
  -4  14 -57      250.09      911.11   1640.63 o 
  -1   1 -56    19954.38    12100.94   3222.81 o 
   0   2 -56    13031.52    12166.58   3243.29 o 
  -2   3 -56     1630.33     -458.87   1582.61 o 
  -4   4 -56     3575.26     4765.98   2527.60 o 
  -1   4 -56    20957.00    21063.74   2832.40 o 
  -3   5 -56     4717.32     4920.56   1620.70 o 
   0   5 -56     3156.60     2815.52   2341.05 o 
  -5   6 -56      139.52      202.75   1626.03 o 
  -2   6 -56     4866.62     4919.79   1595.69 o 
  -7   7 -56    19677.26    17277.22   2921.58 o 
  -4   7 -56     4017.31     4477.89   1677.82 o 
  -1   7 -56     2099.87     2117.74   1625.41 o 
  -6   8 -56     5050.29     3023.20   1256.17 o 
  -3   8 -56     4127.36     2825.38   1533.17 o 
   0   8 -56      121.88     1050.76   2163.64 o 
  -8   9 -56     7997.89     8093.45   2014.13 o 
  -5   9 -56    11499.60    10619.77   1980.64 o 
  -2   9 -56      195.29     -367.57   1241.25 o 
 -10  10 -56      868.48     1127.94   2114.49 o 
  -7  10 -56     3522.89     2245.59   1706.41 o 
  -4  10 -56     1543.42      356.18   1475.09 o 
  -1  10 -56      524.53      223.93   1423.13 o 
  -9  11 -56       68.14     -660.49   1441.27 o 
  -6  11 -56     1193.44     1544.20   1598.60 o 
  -3  11 -56     2033.31     2501.79   1581.45 o 
   0  11 -56     1727.73     1258.35   2089.00 o 
 -11  12 -56      670.68     -624.74   1532.55 o 
  -8  12 -56      237.61      603.01   1557.30 o 
  -5  12 -56     3573.22     3224.86   1945.73 o 
  -2  12 -56     3703.11     2547.13   1483.75 o 
 -13  13 -56     1457.46     1899.62   2887.97 o 
 -10  13 -56     1092.26     1348.51   1810.57 o 
  -7  13 -56      187.05     -847.98   1531.92 o 
  -4  13 -56     3142.22     3198.13   1828.26 o 
  -1  13 -56      581.32     1149.03   2701.73 o 
 -12  14 -56     1492.15      328.92   1880.74 o 
  -9  14 -56     1028.82      892.17   1853.28 o 
  -6  14 -56      136.81     -621.01   1531.46 o 
  -3  14 -56      474.43      180.25   1625.53 o 
  -8  15 -56       75.16      278.88   1907.82 o 
  -5  15 -56      209.50      433.69   1629.36 o 
  -1   3 -55      244.19      492.28   1538.81 o 
  -3   4 -55     1467.43     1827.16   1750.89 o 
  -2   5 -55     2113.96     3005.56   1492.68 o 
  -4   6 -55     1878.44     1694.28   1630.93 o 
  -1   6 -55     1937.30     2185.25   1282.33 o 
  -6   7 -55     3774.88     4272.02   1458.67 o 
  -3   7 -55      742.87     1053.47   1242.74 o 
  -5   8 -55     2612.09     2740.63   1213.45 o 
  -2   8 -55     7430.56     7543.83   1790.54 o 
  -7   9 -55     3667.80     4377.32   1506.53 o 
  -4   9 -55     2289.74     1718.61   1323.81 o 
  -1   9 -55      182.08      357.46   1437.11 o 
  -9  10 -55     2538.28     1724.27   1508.93 o 
  -6  10 -55     2593.21     4382.59   1888.85 o 
  -3  10 -55      835.00     1217.10   1264.27 o 
  -8  11 -55      318.24        8.44   1475.38 o 
  -5  11 -55     3538.28     3441.93   1876.36 o 
  -2  11 -55     4550.52     5353.34   1801.12 o 
 -10  12 -55     2259.44     1379.03   1739.50 o 
  -7  12 -55     1907.40     2096.58   1636.50 o 
  -4  12 -55      680.24      984.89   1476.55 o 
  -1  12 -55     1560.46     1573.05   1592.23 o 
 -12  13 -55     1411.07      561.14   1716.31 o 
  -9  13 -55     2841.16     2996.19   1931.19 o 
  -6  13 -55     1729.02      632.47   1750.99 o 
  -3  13 -55      340.05      108.73   1405.62 o 
 -11  14 -55      118.69      232.51   1791.93 o 
  -8  14 -55      389.89      786.04   1751.92 o 
  -5  14 -55      608.26     1967.92   1799.18 o 
  -2  14 -55     2034.72     2551.48   1936.32 o 
 -10  15 -55      723.29     1269.95   2034.46 o 
  -7  15 -55      119.18       61.17   1799.49 o 
  -4  15 -55      661.99        0.54   1738.52 o 
  -1   2 -54    13230.02    16529.91   2853.13 o 
  -3   3 -54    11327.21    10798.77   3035.39 o 
   0   3 -54    71301.91    63424.41   8617.36 o 
  -2   4 -54     2784.51     4335.96   1929.84 o 
  -4   5 -54     5967.40     8201.79   2312.18 o 
  -1   5 -54    31320.56    36202.59   2790.14 o 
  -6   6 -54     7791.69     9976.03   2989.20 o 
  -3   6 -54      826.46      870.16   1244.92 o 
   0   6 -54    13105.60    12805.36   3346.70 o 
  -5   7 -54    17142.31    18265.91   3689.21 o 
  -2   7 -54     9666.84     8621.02   1990.02 o 
  -7   8 -54     3762.00     4885.42   1398.45 o 
  -4   8 -54     5046.93     5957.03   1801.95 o 
  -1   8 -54     5359.39     7220.76   1713.07 o 
  -9   9 -54     9850.29     7394.69   2752.76 o 
  -6   9 -54     4340.96     4311.43   1472.10 o 
  -3   9 -54      494.33      515.88   1114.84 o 
   0   9 -54     4239.69     4682.15   2577.68 o 
  -8  10 -54     9011.56    10935.17   2000.34 o 
  -5  10 -54     2373.27     4461.61   1787.99 o 
  -2  10 -54     5130.06     6517.45   1623.26 o 
 -10  11 -54     6062.33     6284.53   1949.16 o 
  -7  11 -54     6303.50     7222.79   2576.84 o 
  -4  11 -54     5742.73     5725.70   1841.14 o 
  -1  11 -54     5905.09     6270.41   1583.24 o 
 -12  12 -54     1449.41     1902.42   2458.96 o 
  -9  12 -54      321.22      275.98   1602.20 o 
  -6  12 -54     9838.31    12047.89   2564.04 o 
  -3  12 -54     3117.89     5003.51   1843.37 o 
   0  12 -54      675.60     -972.29   2503.59 o 
 -11  13 -54      798.01      200.46   1730.69 o 
  -8  13 -54     4858.98     6029.94   2151.23 o 
  -5  13 -54     3254.90     3548.63   1756.31 o 
  -2  13 -54     1333.11      703.10   1404.10 o 
 -13  14 -54     2925.42     3728.20   2070.10 o 
 -10  14 -54      214.29      935.32   1871.28 o 
  -7  14 -54     1871.00     2284.85   1844.22 o 
  -4  14 -54     1160.98     2470.08   1710.19 o 
  -1  14 -54     3262.39     4898.60   3245.72 o 
  -9  15 -54     2446.03     1057.62   1981.85 o 
  -6  15 -54      402.22     -800.49   1684.09 o 
  -2   3 -53      139.50      729.70   1641.20 o 
  -1   4 -53      963.88     1420.38   1297.32 o 
  -3   5 -53     1980.10     2033.16   1664.83 o 
  -5   6 -53     7672.68     6041.03   2121.78 o 
  -2   6 -53     8729.65    10425.33   1983.13 o 
  -4   7 -53     3384.40     2958.91   1544.05 o 
  -1   7 -53     4329.33     4401.09   1471.91 o 
  -6   8 -53     6703.85     6756.73   1620.28 o 
  -3   8 -53     1200.63     1742.59   1349.27 o 
  -8   9 -53      810.24     1102.86   1368.22 o 
  -5   9 -53      575.76     1388.92   1223.13 o 
  -2   9 -53     5087.74     4066.74   1499.33 o 
  -7  10 -53       41.91      631.70   1424.19 o 
  -4  10 -53       41.73     -220.10   1326.31 o 
  -1  10 -53     1119.85      953.20   1169.11 o 
  -9  11 -53     1505.57     1905.42   1627.00 o 
  -6  11 -53     3329.66     3239.06   1755.76 o 
  -3  11 -53     2490.69     1879.26   1496.01 o 
 -11  12 -53      563.23     1686.79   1626.60 o 
  -8  12 -53      785.18      700.11   1530.45 o 
  -5  12 -53     5740.45     4540.17   1932.71 o 
  -2  12 -53     4191.57     4612.31   1607.36 o 
 -10  13 -53     1872.82     2616.06   1867.41 o 
  -7  13 -53     2328.02     2535.26   1793.58 o 
  -4  13 -53     1087.61      564.00   1523.34 o 
  -1  13 -53     2059.39     2020.46   1741.92 o 
 -12  14 -53     1940.21     -115.68   1747.41 o 
  -9  14 -53      249.69      -87.72   1748.16 o 
  -6  14 -53     3594.54     4427.74   2044.39 o 
  -3  14 -53     3082.96     2285.97   1695.35 o 
 -11  15 -53      749.23     1240.91   1982.29 o 
  -8  15 -53      200.21     1729.29   1877.29 o 
  -5  15 -53      743.47      937.99   1704.74 o 
   0   1 -52    10425.24     1240.34   2111.36 o 
  -2   2 -52    18392.21    15730.75   4825.68 o 
  -1   3 -52    26490.81    26955.54   2628.02 o 
  -3   4 -52    25496.48    21784.31   3167.83 o 
   0   4 -52    45000.95    41538.95   4725.42 o 
  -5   5 -52    12097.16    13603.68   3193.19 o 
  -2   5 -52    39297.82    37379.30   3097.55 o 
  -4   6 -52     5275.67     7043.37   2126.93 o 
  -1   6 -52    25187.65    24862.63   5272.64 o 
  -6   7 -52    26089.42    23598.10   2382.80 o 
  -3   7 -52      993.81      909.78   1285.15 o 
   0   7 -52    28192.52    26225.10   3140.47 o 
  -8   8 -52    23910.02    20309.57   3707.30 o 
  -5   8 -52    23177.24    22785.13   2301.84 o 
  -2   8 -52     2763.01     2099.37   1268.80 o 
  -7   9 -52    11076.43     9882.57   1804.47 o 
  -4   9 -52      334.48      113.97   1115.92 o 
  -1   9 -52     5201.80     6281.74   1586.60 o 
  -9  10 -52     6571.99     5790.00   1804.94 o 
  -6  10 -52     9846.30    10551.57   2258.40 o 
  -3  10 -52    12376.28    12356.15   1915.08 o 
   0  10 -52     5430.83     6866.07   1986.53 o 
 -11  11 -52     4356.56     5058.54   2596.47 o 
  -8  11 -52     5277.94     6661.66   1994.81 o 
  -5  11 -52     9625.16    11120.43   2346.46 o 
  -2  11 -52     6111.89     5108.71   1649.56 o 
 -10  12 -52     1094.11      762.55   1607.59 o 
  -7  12 -52     8195.59     8234.96   2253.56 o 
  -4  12 -52     9026.35    10438.53   2148.56 o 
  -1  12 -52     3215.05     4306.22   1604.25 o 
 -12  13 -52     1854.55     2814.42   1896.94 o 
  -9  13 -52      988.68     -261.89   1512.73 o 
  -6  13 -52     4271.73     6638.38   2449.95 o 
  -3  13 -52     3197.93     3773.40   1607.50 o 
   0  13 -52     3075.84      819.62   3634.31 o 
 -14  14 -52     3806.04     4022.42   3031.32 o 
 -11  14 -52     1313.13      687.29   1800.67 o 
  -8  14 -52     1657.95     1451.18   1784.95 o 
  -5  14 -52     5012.95     4566.37   1985.70 o 
  -2  14 -52      952.04     1238.14   1695.14 o 
 -10  15 -52     1495.74     2415.05   1967.18 o 
  -7  15 -52     2116.41     1653.03   1947.94 o 
  -4  15 -52      983.12     1437.33   1923.13 o 
  -9  16 -52     3172.55     3906.95   2291.14 o 
  -6  16 -52       32.64     -514.63   1652.62 o 
  -1   2 -51       40.81      -42.48   1356.08 o 
  -2   4 -51     3129.28     3234.04   1803.83 o 
  -4   5 -51      770.26     1154.04   1546.50 o 
  -1   5 -51     6435.19     4996.26   1435.83 o 
  -3   6 -51      690.97      217.61   1202.39 o 
  -5   7 -51     7090.73     6204.96   2057.82 o 
  -2   7 -51    11379.38    11730.08   2396.58 o 
  -7   8 -51     1885.12     2677.60   1296.07 o 
  -4   8 -51     1476.97     1562.43   1312.89 o 
  -1   8 -51     3084.11     2637.65   1293.08 o 
  -6   9 -51      652.95      528.87    983.71 o 
  -3   9 -51     1679.68     2027.01   1291.01 o 
  -8  10 -51      238.85      628.73   1100.79 o 
  -5  10 -51      784.61      704.79   1485.67 o 
  -2  10 -51     6876.15     6425.47   1536.93 o 
 -10  11 -51      966.80     1430.66   1508.97 o 
  -7  11 -51     2710.10     2851.57   1735.50 o 
  -4  11 -51      228.37     1190.94   1515.05 o 
  -1  11 -51      503.47     1473.15   1173.50 o 
  -9  12 -51     5816.50     5827.21   2254.61 o 
  -6  12 -51     6270.71     8805.68   2272.77 o 
  -3  12 -51      475.49     1021.45   1421.28 o 
 -11  13 -51      560.33     1589.18   1709.25 o 
  -8  13 -51     1002.12     1126.70   1575.40 o 
  -5  13 -51      247.19       80.26   1373.41 o 
  -2  13 -51     4071.20     2964.53   1668.24 o 
 -13  14 -51       72.84     -728.07   1611.28 o 
 -10  14 -51     2713.63     2781.66   1886.83 o 
  -7  14 -51     2718.67     4098.50   1982.76 o 
  -4  14 -51       67.46    -1031.29   1336.27 o 
  -1  14 -51     1790.83      843.30   2064.09 o 
 -12  15 -51      154.73      127.50   1794.37 o 
  -9  15 -51     1435.19     1621.59   1925.60 o 
  -6  15 -51      927.16     1174.74   1775.20 o 
  -3  15 -51       51.00     1247.99   1827.01 o 
 -11  16 -51     1195.00     3020.14   2220.20 o 
  -8  16 -51      513.91      273.03   1865.33 o 
  -5  16 -51     1072.75     2784.68   2036.44 o 
  -1   1 -50     8883.57     3957.58   3121.29 o 
   0   2 -50    15947.01    21687.12   2491.08 o 
  -2   3 -50    19230.38    30313.24   3508.96 o 
  -4   4 -50    21264.10    19930.20   5469.34 o 
  -1   4 -50    14018.91    14044.09   2080.73 o 
  -3   5 -50     7124.12     4015.38   1770.18 o 
   0   5 -50     2687.93     2867.18   1510.25 o 
  -5   6 -50    15333.79    14747.91   2657.38 o 
  -2   6 -50    21958.19    18184.27   2355.89 o 
  -7   7 -50    23833.73    20005.90   3281.61 o 
  -4   7 -50     3305.81     3585.82   1480.78 o 
  -1   7 -50     2284.40     2781.92   1108.45 o 
  -6   8 -50      369.10      733.02   1070.93 o 
  -3   8 -50     8310.67     7111.39   1756.06 o 
   0   8 -50     8247.35     9774.44   2249.54 o 
  -8   9 -50    11839.27    10386.96   2113.16 o 
  -5   9 -50     4630.62     3899.23   1396.68 o 
  -2   9 -50     1940.40     3067.57   1256.87 o 
 -10  10 -50     4788.50     5616.66   2451.58 o 
  -7  10 -50     3600.98     4674.74   1527.01 o 
  -4  10 -50     1007.50      574.04   1133.00 o 
  -1  10 -50     3942.46     4579.71   1301.76 o 
  -9  11 -50     9639.17     9732.34   1909.69 o 
  -6  11 -50     3873.13     3750.25   1784.26 o 
  -3  11 -50      110.85      704.86   1371.19 o 
   0  11 -50     4561.16     6273.10   1977.78 o 
 -11  12 -50      926.67      511.81   1319.16 o 
  -8  12 -50     2374.78     2632.92   1764.49 o 
  -5  12 -50    13537.72    11814.83   2904.36 o 
  -2  12 -50     1826.04      646.55   1290.32 o 
 -13  13 -50     3527.88     2164.05   2492.49 o 
 -10  13 -50      522.50     -221.97   1502.76 o 
  -7  13 -50     4211.33     4933.55   2038.90 o 
  -4  13 -50     2815.69     2539.34   1627.92 o 
  -1  13 -50       96.16    -1300.34   1300.34 o 
 -12  14 -50     2186.94      928.90   1784.64 o 
  -9  14 -50     1505.42     1629.04   1802.85 o 
  -6  14 -50     1185.22     1434.87   1767.83 o 
  -3  14 -50      612.92       52.33   1438.62 o 
   0  14 -50     1840.92     2213.61   2598.87 o 
 -11  15 -50      324.27      777.89   1805.33 o 
  -8  15 -50      537.29      748.94   1883.19 o 
  -5  15 -50      158.92       67.77   1486.12 o 
  -2  15 -50      991.92     2090.28   2244.78 o 
 -10  16 -50      487.61      141.50   1960.56 o 
  -7  16 -50      373.48     -812.30   1537.27 o 
  -4  16 -50      101.77      746.96   1777.62 o 
  -1   3 -49     2125.34     3325.39   1737.58 o 
  -3   4 -49      706.61      697.55   1429.40 o 
  -2   5 -49     1140.85     1488.47   1234.61 o 
  -4   6 -49     5997.45     4030.35   1827.23 o 
  -1   6 -49     2065.81     1838.52   1015.90 o 
  -6   7 -49      134.37      735.58   1003.56 o 
  -3   7 -49     4571.49     4357.12   1534.86 o 
  -5   8 -49     1434.62     2498.18   1091.30 o 
  -2   8 -49      252.87      280.79   1109.11 o 
  -7   9 -49     1181.74      675.55   1217.00 o 
  -4   9 -49     1789.69     1176.63   1206.48 o 
  -1   9 -49     2316.70     3123.25   1200.15 o 
  -9  10 -49     3411.22     3996.75   1614.07 o 
  -6  10 -49     2815.76     3058.33   1614.09 o 
  -3  10 -49     7451.07     7701.82   1584.73 o 
  -8  11 -49     1198.29     1646.73   1494.39 o 
  -5  11 -49     3261.52     2610.99   1613.89 o 
  -2  11 -49     5695.63     5843.78   1516.92 o 
 -10  12 -49     6668.62     4366.20   1873.41 o 
  -7  12 -49     2872.08     2241.17   1646.98 o 
  -4  12 -49      855.22     1456.66   1501.26 o 
  -1  12 -49     1976.05     1961.72   1274.14 o 
 -12  13 -49     2479.93     2515.00   1752.50 o 
  -9  13 -49       85.66     -594.29   1402.88 o 
  -6  13 -49     6039.21     5196.07   2001.54 o 
  -3  13 -49     4823.03     3594.85   1513.59 o 
 -11  14 -49      298.93      681.28   1659.67 o 
  -8  14 -49      240.05     -898.65   1542.82 o 
  -5  14 -49       76.56       76.55   1395.42 o 
  -2  14 -49     4276.48     3431.57   1878.38 o 
 -13  15 -49     1129.04     1974.15   1948.38 o 
 -10  15 -49      879.17      558.52   1841.04 o 
  -7  15 -49     1243.23     1089.38   1902.80 o 
  -4  15 -49      366.24      924.87   1714.10 o 
  -1  15 -49      160.07     1382.97   2062.48 o 
 -12  16 -49     1058.03      630.90   1950.66 o 
  -9  16 -49     1335.82     2263.15   2007.56 o 
  -6  16 -49     2137.68     2647.77   2049.66 o 
  -1   2 -48     6774.11     7682.74   1514.12 o 
  -3   3 -48   104713.63   124558.37  10062.21 o 
   0   3 -48    24241.91    19985.60   4745.83 o 
  -2   4 -48    34889.86    36813.75   3636.60 o 
  -4   5 -48    35561.91    34963.61   3552.37 o 
  -1   5 -48    56060.24    57035.56   2666.91 o 
  -6   6 -48     2613.58     1718.77   2285.61 o 
  -3   6 -48    10485.44    10915.73   1964.39 o 
   0   6 -48    10319.16    11322.17   2149.06 o 
  -5   7 -48     7869.03     7065.54   2037.82 o 
  -2   7 -48     4061.30     5463.61   1568.44 o 
  -7   8 -48    10907.04    10174.42   1703.93 o 
  -4   8 -48     5748.36     6181.24   1299.21 o 
  -1   8 -48    20563.57    21955.85   2040.31 o 
  -9   9 -48    13569.94    15374.24   3348.36 o 
  -6   9 -48    14863.08    15697.39   1828.20 o 
  -3   9 -48     7215.10     8889.00   1697.20 o 
   0   9 -48    22755.97    23483.46   3110.27 o 
  -8  10 -48    10437.15    11525.92   1955.13 o 
  -5  10 -48     4662.44     4004.38   1675.04 o 
  -2  10 -48    15788.04    17671.42   1872.56 o 
 -10  11 -48     7928.17     7328.12   1968.55 o 
  -7  11 -48    18267.70    24695.27   3084.88 o 
  -4  11 -48     6971.75     7516.16   2028.82 o 
  -1  11 -48     3696.46     3975.43   1182.21 o 
 -12  12 -48     2782.10     2331.15   2393.06 o 
  -9  12 -48     8243.39     8171.78   2212.51 o 
  -6  12 -48     8784.41    10080.04   2320.78 o 
  -3  12 -48     5338.52     3991.52   1652.68 o 
   0  12 -48     1335.93     1436.03   1590.47 o 
 -11  13 -48     1131.27      805.63   1560.50 o 
  -8  13 -48    14306.22    16233.01   2811.65 o 
  -5  13 -48    10015.64    12155.96   2557.28 o 
  -2  13 -48       51.21     -400.91   1269.92 o 
 -13  14 -48     3407.46     2920.42   1967.99 o 
 -10  14 -48     2244.47     2893.83   1947.69 o 
  -7  14 -48     1803.63     1725.72   1702.34 o 
  -4  14 -48     4231.92     3767.85   1698.99 o 
  -1  14 -48     6018.13     5844.03   2078.74 o 
 -12  15 -48     1532.89     2228.79   1996.56 o 
  -9  15 -48      594.47     2201.68   1877.13 o 
  -6  15 -48     4857.12     4692.21   1889.10 o 
  -3  15 -48     1095.91     1243.73   1785.81 o 
 -11  16 -48     1054.75     1931.65   2008.77 o 
  -8  16 -48      732.61      935.06   1839.58 o 
  -5  16 -48     2526.01     1377.88   1941.15 o 
  -2   3 -47    13753.93     8542.96   2189.56 o 
  -1   4 -47       72.49     -387.98    811.44 o 
  -3   5 -47     6158.32     5595.27   1907.11 o 
  -5   6 -47    16156.11    13264.69   3009.36 o 
  -2   6 -47     8437.72     9249.68   1499.82 o 
  -4   7 -47     5825.99     5278.56   1541.94 o 
  -1   7 -47     4518.42     3668.41   1140.36 o 
  -6   8 -47    13775.95    15305.58   1944.44 o 
  -3   8 -47      788.40      315.80   1115.56 o 
  -8   9 -47     9328.40     9639.56   1958.24 o 
  -5   9 -47     4727.40     4039.06   1168.24 o 
  -2   9 -47      719.56      -22.39    866.35 o 
  -7  10 -47      138.59      512.79   1032.95 o 
  -4  10 -47      512.32      392.96   1078.49 o 
  -1  10 -47     4601.15     5321.52   1285.64 o 
  -9  11 -47     2170.36     2632.96   1423.52 o 
  -6  11 -47     2351.74     4055.90   1748.40 o 
  -3  11 -47      889.38     1028.89   1139.78 o 
 -11  12 -47      601.93     1501.48   1563.97 o 
  -8  12 -47      755.55     1846.17   1570.38 o 
  -5  12 -47     4223.37     4496.94   1878.39 o 
  -2  12 -47     4874.05     5467.30   1413.59 o 
 -10  13 -47     2844.71     3960.04   1910.93 o 
  -7  13 -47     1128.05        9.29   1473.95 o 
  -4  13 -47     1766.27      761.28   1439.01 o 
  -1  13 -47     1927.62     1981.59   1456.10 o 
 -12  14 -47      319.53     -223.11   1564.03 o 
  -9  14 -47       70.67    -1033.38   1512.20 o 
  -6  14 -47     1072.21      670.03   1636.53 o 
  -3  14 -47      559.73      292.71   1408.81 o 
 -14  15 -47      914.54      104.25   1776.01 o 
 -11  15 -47     1147.08     1137.15   1801.29 o 
  -8  15 -47      115.41    -1287.65   1374.12 o 
  -5  15 -47     1601.35     1394.12   1504.23 o 
  -2  15 -47     2730.83     3740.88   2009.80 o 
 -13  16 -47     1518.45     2640.95   2108.01 o 
 -10  16 -47     2873.39     4370.08   2230.52 o 
  -7  16 -47      556.23      132.39   1531.92 o 
  -4  16 -47      499.99      318.97   1725.00 o 
  -9  17 -47     1838.59     1900.93   2116.43 o 
   0   1 -46     3950.85     2960.05   2638.53 o 
  -2   2 -46      214.80     2141.13   2642.87 o 
  -1   3 -46    14444.16    10539.11   1588.40 o 
  -3   4 -46    19075.50    13476.69   2430.30 o 
   0   4 -46    22339.07    25310.46   2679.54 o 
  -5   5 -46    32036.18    17138.46   4822.30 o 
  -2   5 -46    31700.93    31264.24   2131.37 o 
  -4   6 -46    10180.00     8193.05   2082.60 o 
  -1   6 -46     9774.24     8694.82   1385.49 o 
  -6   7 -46     8889.44     8851.20   1560.86 o 
  -3   7 -46      521.33       79.36   1085.97 o 
   0   7 -46     8045.69     7176.06   1992.94 o 
  -8   8 -46    32206.88    27552.14   3087.67 o 
  -5   8 -46    22800.41    21148.06   1972.51 o 
  -2   8 -46     1665.85     2190.29   1098.12 o 
  -7   9 -46     2643.44     1414.31   1233.54 o 
  -4   9 -46     2311.77     2690.18   1246.80 o 
  -1   9 -46    14666.54    16524.48   1749.74 o 
  -9  10 -46    12758.35    11491.66   2174.52 o 
  -6  10 -46      350.45      947.53   1362.69 o 
  -3  10 -46     4340.67     3591.10   1352.56 o 
   0  10 -46     3337.97     3703.32   1626.88 o 
 -11  11 -46      367.17     -209.80   1671.04 o 
  -8  11 -46    10174.19     9428.01   1809.58 o 
  -5  11 -46    22074.93    17785.41   2652.55 o 
  -2  11 -46     4831.63     3978.69   1223.24 o 
 -10  12 -46     5290.94     7515.89   1818.49 o 
  -7  12 -46    10389.81    10670.22   2357.00 o 
  -4  12 -46     4629.04     3837.45   1585.89 o 
  -1  12 -46     3177.35     3085.21   1200.24 o 
 -12  13 -46      399.12     -102.50   1317.75 o 
  -9  13 -46      103.35      481.56   1552.76 o 
  -6  13 -46     8234.78    10388.94   2394.90 o 
  -3  13 -46     2802.08     2824.26   1416.53 o 
   0  13 -46       90.01      837.00   1992.02 o 
 -14  14 -46     5604.11     8407.88   2681.56 o 
 -11  14 -46      587.32      328.98   1581.10 o 
  -8  14 -46     4488.18     5296.10   2066.43 o 
  -5  14 -46       73.24     -244.23   1548.46 o 
  -2  14 -46     2292.15     2673.84   1515.88 o 
 -13  15 -46     4195.19     3342.87   2051.32 o 
 -10  15 -46      107.21      247.46   1616.21 o 
  -7  15 -46     3430.33     3456.55   2022.48 o 
  -4  15 -46      537.95      336.67   1604.80 o 
  -1  15 -46     2167.77     3657.92   2067.72 o 
 -12  16 -46     1162.49     2495.95   2008.29 o 
  -9  16 -46     4280.54     4083.78   2120.11 o 
  -6  16 -46      361.64     1294.11   1789.62 o 
  -3  16 -46     2254.48     2661.76   2089.99 o 
 -11  17 -46     2088.21     1438.95   2065.10 o 
  -8  17 -46      511.37      -93.74   1685.20 o 
  -1   2 -45    12158.84    12540.45   1633.10 o 
  -2   4 -45    17916.15    15308.93   1746.20 o 
  -4   5 -45     7917.32     5792.52   1912.40 o 
  -1   5 -45    12795.12    13523.94   1794.60 o 
  -3   6 -45     2741.63     2472.66   1328.47 o 
  -5   7 -45     8376.95     8009.06   1727.19 o 
  -2   7 -45    15170.11    14280.78   1721.58 o 
  -7   8 -45     7708.21     8591.75   1579.31 o 
  -4   8 -45     4568.60     5689.31   1238.25 o 
  -1   8 -45     5596.86     5159.33   1214.23 o 
  -6   9 -45     9064.20     9761.79   1509.48 o 
  -3   9 -45    11749.39    10990.85   1565.78 o 
  -8  10 -45     6191.11     5491.84   1446.88 o 
  -5  10 -45     3379.45     4282.08   1374.61 o 
  -2  10 -45     8543.72     8207.36   1406.14 o 
 -10  11 -45     2799.16     3510.14   1617.40 o 
  -7  11 -45      364.20     1234.94   1365.26 o 
  -4  11 -45      909.45      321.70   1242.75 o 
  -1  11 -45     3395.52     2529.74   1068.56 o 
  -9  12 -45     1503.71     3011.69   1650.01 o 
  -6  12 -45     8646.83     7246.88   2087.90 o 
  -3  12 -45     8139.52     7358.61   1624.41 o 
 -11  13 -45     2280.33     1244.97   2196.80 o 
  -8  13 -45     1323.11     1828.68   1633.16 o 
  -5  13 -45     6710.56     7554.64   2143.33 o 
  -2  13 -45     4133.99     5673.90   1716.53 o 
 -13  14 -45     2375.37     2042.83   1845.21 o 
 -10  14 -45      143.64      620.24   1557.28 o 
  -7  14 -45      667.91     3041.96   1851.57 o 
  -4  14 -45     1164.24      892.74   1401.34 o 
  -1  14 -45     1247.32     1629.48   1677.88 o 
 -12  15 -45      345.74      561.20   1696.65 o 
  -9  15 -45     4628.49     4706.67   2044.89 o 
  -6  15 -45     2355.39     1217.27   1457.58 o 
  -3  15 -45     1821.20     2266.37   1824.20 o 
 -14  16 -45     1918.20     2044.87   2021.72 o 
 -11  16 -45     2024.83     2484.41   1997.45 o 
  -8  16 -45     1913.28     3846.11   2061.91 o 
  -5  16 -45     2763.10     2584.16   1950.93 o 
  -2  16 -45     2015.72      794.32   1723.61 o 
 -10  17 -45     1914.53     1659.65   1970.15 o 
  -7  17 -45     1878.31     3392.72   2109.76 o 
  -1   1 -44    18180.32    24888.30   5051.16 o 
   0   2 -44    20954.60    20375.96   4657.71 o 
  -2   3 -44    21949.62    20280.49   2446.98 o 
  -4   4 -44    61381.54    58346.95   6898.77 o 
  -1   4 -44    11531.34    10925.79   1418.27 o 
  -3   5 -44    12643.76    16498.71   2543.03 o 
   0   5 -44    22699.03    17929.08   7952.89 o 
  -5   6 -44    12170.36    10299.67   2603.98 o 
  -2   6 -44     9772.89    11394.37   1556.21 o 
  -7   7 -44      599.17     1042.28   1307.51 o 
  -4   7 -44    33373.77    34859.27   2872.47 o 
  -1   7 -44     7800.10     9311.52   1430.74 o 
  -6   8 -44     2987.87     2914.10   1147.26 o 
  -3   8 -44    15636.48    15949.44   1604.68 o 
   0   8 -44    13106.29    14998.41   2455.52 o 
  -8   9 -44      487.66     1354.34   1186.52 o 
  -5   9 -44     8685.17     7950.84   1387.80 o 
  -2   9 -44    11076.10    14511.94   1616.36 o 
 -10  10 -44     1352.72      843.65   1810.19 o 
  -7  10 -44     6386.55     6293.23   1508.61 o 
  -4  10 -44      137.43      619.53   1112.20 o 
  -1  10 -44     1512.80     2712.10   1060.92 o 
  -9  11 -44    13574.35    14755.89   2092.97 o 
  -6  11 -44     2196.70     3988.01   1704.24 o 
  -3  11 -44       21.26     -455.04    878.49 o 
   0  11 -44      536.31     1166.78   1379.50 o 
 -11  12 -44     5046.26     5730.59   1891.02 o 
  -8  12 -44     7766.56     8322.29   2106.52 o 
  -5  12 -44     2350.89     3065.84   1649.47 o 
  -2  12 -44      310.18      767.60   1065.55 o 
 -13  13 -44       13.26       -1.18   1944.15 o 
 -10  13 -44     4174.84     5351.53   1892.21 o 
  -7  13 -44     4784.82     5790.97   2003.53 o 
  -4  13 -44      190.04     -216.78   1239.96 o 
  -1  13 -44     1128.07      662.92   1295.12 o 
 -12  14 -44       95.84     -199.05   1485.70 o 
  -9  14 -44     1804.18     2057.67   1700.59 o 
  -6  14 -44     3866.20     3975.87   1909.90 o 
  -3  14 -44       88.65       62.70   1245.95 o 
   0  14 -44     3633.50     5866.78   2973.35 o 
 -14  15 -44     1412.53      969.46   1815.45 o 
 -11  15 -44      367.71      235.53   1608.59 o 
  -8  15 -44      310.79      579.67   1598.15 o 
  -5  15 -44     2445.44     2537.91   1512.70 o 
  -2  15 -44     1237.50     1073.64   1566.06 o 
 -13  16 -44     1120.08     1390.89   1889.10 o 
 -10  16 -44     3697.56     4523.64   2154.42 o 
  -7  16 -44     1836.43     2072.68   1586.23 o 
  -4  16 -44      254.17       -0.03   1689.26 o 
 -12  17 -44      849.93      387.16   1922.58 o 
  -9  17 -44      312.59     1021.56   1581.01 o 
  -6  17 -44     1667.00     2279.16   1922.09 o 
  -1   3 -43    13635.51    15501.81   1747.92 o 
  -3   4 -43     1738.38     3217.59   1507.31 o 
  -2   5 -43    39592.45    35258.07   4123.01 o 
  -4   6 -43    12674.19    11462.47   2219.85 o 
  -1   6 -43     3031.36     1673.88    975.76 o 
  -6   7 -43     6752.54     6597.19   1397.24 o 
  -3   7 -43     4023.64     3451.24   1145.14 o 
  -5   8 -43    18039.73    18859.98   1810.80 o 
  -2   8 -43    44548.21    47115.81   2635.06 o 
  -7   9 -43     1950.02     1927.24   1102.61 o 
  -4   9 -43     8576.95     9823.19   1433.29 o 
  -1   9 -43     1745.61     2732.23   1007.65 o 
  -9  10 -43     2133.77     2220.63   1331.68 o 
  -6  10 -43      599.15      -33.96    995.53 o 
  -3  10 -43      815.52      267.95    916.49 o 
  -8  11 -43     4487.41     4575.01   1414.86 o 
  -5  11 -43    13407.74    15689.05   2462.51 o 
  -2  11 -43     5956.49     5755.29   1290.44 o 
 -10  12 -43     5484.59     6295.20   1687.64 o 
  -7  12 -43     1729.50     2796.15   1575.28 o 
  -4  12 -43      344.68     1575.44   1228.57 o 
  -1  12 -43     2677.14     2909.89   1096.33 o 
 -12  13 -43      148.12      795.49   1336.93 o 
  -9  13 -43     3315.81     2828.45   1769.66 o 
  -6  13 -43     6509.63     7809.10   2132.25 o 
  -3  13 -43     5324.89     6153.80   1457.83 o 
 -11  14 -43      589.46     -347.35   1426.19 o 
  -8  14 -43      310.34    -1032.83   1412.83 o 
  -5  14 -43     1205.83     1848.39   1484.26 o 
  -2  14 -43     6768.69     5836.63   1695.50 o 
 -13  15 -43     1895.02     2059.62   1823.27 o 
 -10  15 -43     3607.44     4998.35   2041.66 o 
  -7  15 -43     2414.55     1346.74   1684.88 o 
  -4  15 -43      212.12      120.80   1476.29 o 
  -1  15 -43      480.73      197.21   1567.63 o 
 -15  16 -43      716.07     1001.45   1674.90 o 
 -12  16 -43      236.56     -638.03   1680.25 o 
  -9  16 -43     5681.86     5526.96   2162.65 o 
  -6  16 -43     3158.93     3900.05   2023.02 o 
  -3  16 -43     3744.98     3587.60   1710.35 o 
 -11  17 -43     1548.44     2294.05   1937.36 o 
  -8  17 -43      361.58      -64.68   1711.76 o 
  -5  17 -43      910.27      -55.81   1674.54 o 
  -1   2 -42    12985.45    11684.40   1534.51 o 
  -3   3 -42   129348.36   131991.34   4120.75 o 
   0   3 -42     5481.13     5379.13   2234.07 o 
  -2   4 -42    14009.71    12545.43   1562.48 o 
  -4   5 -42    35719.79    30302.24   3694.47 o 
  -1   5 -42    20018.71    20241.79   1969.10 o 
  -6   6 -42    32280.07    29678.34   3730.66 o 
  -3   6 -42      798.27      738.35    876.33 o 
   0   6 -42    17387.49    15442.46   2493.66 o 
  -5   7 -42     7865.88     7469.17   1436.01 o 
  -2   7 -42    11211.35    12676.02   1631.61 o 
  -7   8 -42      890.81     1004.30    988.49 o 
  -4   8 -42    17285.58    15587.90   1567.18 o 
  -1   8 -42    11859.51    14382.96   1668.66 o 
  -9   9 -42    18996.55    17682.44   3384.36 o 
  -6   9 -42      712.66     1292.36    964.04 o 
  -3   9 -42     4481.15     5972.81   1281.75 o 
   0   9 -42    37374.63    37920.98   3104.50 o 
  -8  10 -42     9519.88    10719.19   1972.42 o 
  -5  10 -42     4271.36     4377.72   1363.85 o 
  -2  10 -42    10983.88     9877.44   1448.76 o 
 -10  11 -42     7984.75     8523.70   1966.07 o 
  -7  11 -42     3524.84     4332.09   1661.05 o 
  -4  11 -42    10711.72    12446.78   1907.58 o 
  -1  11 -42     1122.21      300.32    893.27 o 
 -12  12 -42     3210.55     1858.80   2116.57 o 
  -9  12 -42    14689.50    14891.43   2493.60 o 
  -6  12 -42     6615.11     6726.17   1923.52 o 
  -3  12 -42     2625.56     2457.77   1229.56 o 
   0  12 -42      439.76      847.82   1343.24 o 
 -11  13 -42     9847.15    12754.37   2429.44 o 
  -8  13 -42    10733.74    12800.53   2465.74 o 
  -5  13 -42     3222.82     2794.51   1632.72 o 
  -2  13 -42     3455.47     4533.49   1603.99 o 
 -13  14 -42     1495.79     1015.31   1516.49 o 
 -10  14 -42     3703.24     4592.39   1920.40 o 
  -7  14 -42     8146.18     9411.19   2282.03 o 
  -4  14 -42     1263.00      504.58   1170.92 o 
  -1  14 -42     5214.64     5616.03   1785.90 o 
 -15  15 -42     4508.65     2382.98   2924.30 o 
 -12  15 -42      322.24      823.75   1657.31 o 
  -9  15 -42      911.32      830.75   1650.81 o 
  -6  15 -42     2761.84     3533.95   1848.86 o 
  -3  15 -42     1223.66     2717.82   1539.55 o 
   0  15 -42     7669.55    10980.38   3915.81 o 
 -14  16 -42     3538.06     3069.36   2020.89 o 
 -11  16 -42      543.80      696.53   1703.44 o 
  -8  16 -42      474.59      723.29   1702.57 o 
  -5  16 -42     3383.28     3536.55   1930.02 o 
  -2  16 -42     4446.01     4515.89   2173.26 o 
 -13  17 -42     5256.23     5400.33   2365.81 o 
 -10  17 -42      612.87      242.13   1814.03 o 
  -7  17 -42     6598.39     6076.79   2231.93 o 
  -4  17 -42     1600.92       71.44   1766.80 o 
  -9  18 -42     2396.20     4466.85   2734.88 o 
  -2   3 -41     3234.13     3157.69    703.34 o 
  -1   4 -41     2108.80     1870.17    866.52 o 
  -3   5 -41    12277.56    12487.33   1577.98 o 
  -5   6 -41    19224.38    19026.05   2621.79 o 
  -2   6 -41    11579.32    14671.23   1630.44 o 
  -4   7 -41     1292.78     1583.42    932.94 o 
  -1   7 -41     9730.34     8021.84   1338.57 o 
  -6   8 -41    15852.14    14114.80   1736.82 o 
  -3   8 -41    18132.03    20171.95   1579.01 o 
  -8   9 -41     6247.42     5893.23   1590.34 o 
  -5   9 -41      270.00      345.54    861.28 o 
  -2   9 -41     9818.67     8711.58   1335.05 o 
  -7  10 -41     3299.01     3075.13   1220.27 o 
  -4  10 -41      998.44     1341.25   1004.64 o 
  -1  10 -41     8271.48     7194.00   1244.78 o 
  -9  11 -41    18568.08    18748.30   2259.53 o 
  -6  11 -41    20850.20    22203.16   2763.19 o 
  -3  11 -41     4368.63     5190.51   1188.66 o 
 -11  12 -41     2718.03      734.43   1412.91 o 
  -8  12 -41      267.57      -36.16   1268.69 o 
  -5  12 -41     6660.83     6546.33   1932.25 o 
  -2  12 -41    13243.34    14087.18   1778.50 o 
 -10  13 -41     7363.77     9023.14   2172.88 o 
  -7  13 -41     3269.96     3898.86   1765.10 o 
  -4  13 -41     2032.76     1173.07   1109.43 o 
  -1  13 -41     4020.94     3630.07   1506.59 o 
 -12  14 -41     1455.21     1242.52   1546.16 o 
  -9  14 -41      208.25      -44.52   1431.74 o 
  -6  14 -41     4283.46     6435.14   2072.63 o 
  -3  14 -41     1464.46     2289.38   1489.99 o 
 -14  15 -41     2655.97     1485.69   1638.46 o 
 -11  15 -41     2860.70     1614.22   1655.37 o 
  -8  15 -41       34.45      216.62   1457.52 o 
  -5  15 -41      938.55     1318.68   1392.51 o 
  -2  15 -41     1300.15      822.46   1340.04 o 
 -13  16 -41     1219.67      876.78   1728.52 o 
 -10  16 -41     9873.64     8957.72   2509.93 o 
  -7  16 -41     5331.67     4654.43   1800.86 o 
  -4  16 -41     1998.25     2028.52   1518.40 o 
  -1  16 -41     1271.14     1432.62   1900.04 o 
 -12  17 -41      110.54      860.82   1913.59 o 
  -9  17 -41     2670.99     1896.91   1615.80 o 
  -6  17 -41     3153.74     4516.30   2171.94 o 
  -3  17 -41     1728.59     1712.46   1948.31 o 
 -11  18 -41      609.96     -444.54   1845.33 o 
  -8  18 -41      109.78     -133.60   1663.41 o 
   0   1 -40    14321.14     5533.60   2877.01 o 
  -2   2 -40     1536.84     1031.54    953.29 o 
  -1   3 -40    27154.29    26984.02   2026.37 o 
  -3   4 -40    16613.76    16239.31   1553.94 o 
   0   4 -40    30118.06    26142.65   2492.05 o 
  -5   5 -40    14702.34    14507.92   4181.86 o 
  -2   5 -40     5457.78     5972.63   1135.25 o 
  -4   6 -40    11652.37    11868.28   1506.49 o 
  -1   6 -40     3439.55     3663.83   1069.92 o 
  -6   7 -40    23060.66    21342.95   1997.79 o 
  -3   7 -40    10208.10    11649.51   1521.33 o 
   0   7 -40    39614.09    35798.27   3127.77 o 
  -8   8 -40    54485.57    43892.44   7967.47 o 
  -5   8 -40    22648.01    23973.22   1897.18 o 
  -2   8 -40     8203.95     7360.55   1195.33 o 
  -7   9 -40    10997.98    12442.04   1713.47 o 
  -4   9 -40    21952.45    23224.98   1787.55 o 
  -1   9 -40    10760.52     9592.18   1362.88 o 
  -9  10 -40    10273.09     9900.48   1930.05 o 
  -6  10 -40      544.01      641.55   1012.08 o 
  -3  10 -40      428.98     1094.11    943.33 o 
   0  10 -40     2487.10     3505.16   1462.56 o 
 -11  11 -40     8354.63    10176.18   2987.85 o 
  -8  11 -40     8511.22     9215.29   1709.05 o 
  -5  11 -40    10554.86    11648.59   1841.08 o 
  -2  11 -40      633.37      861.86    879.25 o 
 -10  12 -40     4448.20     6958.31   1685.15 o 
  -7  12 -40    13523.58    14804.00   2462.07 o 
  -4  12 -40    14890.77    13750.12   2018.42 o 
  -1  12 -40     3292.72     2872.35   1066.46 o 
 -12  13 -40      509.34     1898.26   1327.53 o 
  -9  13 -40      250.57     -862.37   1291.16 o 
  -6  13 -40     6207.76     4879.34   1829.78 o 
  -3  13 -40     2902.75     2043.13   1141.76 o 
   0  13 -40      337.05      194.68   1556.86 o 
 -14  14 -40     9157.30     7805.66   2550.06 o 
 -11  14 -40     1006.15       98.19   1484.03 o 
  -8  14 -40      299.57      543.04   1514.44 o 
  -5  14 -40       93.61     -617.14   1045.39 o 
  -2  14 -40      569.55     1250.27   1380.62 o 
 -13  15 -40     4393.62     4884.15   2007.58 o 
 -10  15 -40     1904.27     2189.13   1762.10 o 
  -7  15 -40     1491.75      819.30   1660.52 o 
  -4  15 -40       33.96     -225.98   1210.83 o 
  -1  15 -40     2429.73     2886.77   1769.95 o 
 -15  16 -40     3443.91     2393.74   1756.67 o 
 -12  16 -40      833.16      212.38   1694.96 o 
  -9  16 -40     1957.82     2029.00   1794.37 o 
  -6  16 -40     1892.64     3072.31   1794.06 o 
  -3  16 -40     1229.68     1712.43   1518.17 o 
 -14  17 -40     2724.22     2371.15   2033.34 o 
 -11  17 -40     2133.57     1960.02   1842.86 o 
  -8  17 -40     2530.19     2987.38   1913.70 o 
  -5  17 -40      223.83    -1245.73   1581.71 o 
 -10  18 -40     3210.47     1720.05   2331.85 o 
  -7  18 -40      677.98      917.31   1888.75 o 
  -1   2 -39     1259.39     1860.05    896.29 o 
  -2   4 -39     9699.13    10219.33   1441.30 o 
  -4   5 -39     7420.45     7282.09   1168.49 o 
  -1   5 -39     6327.56     7392.96   1200.95 o 
  -3   6 -39     7352.29     5598.36   1153.77 o 
  -5   7 -39      300.25      258.77    704.24 o 
  -2   7 -39     9287.83     9273.05   1410.36 o 
  -7   8 -39      620.57      149.18    884.00 o 
  -4   8 -39    10868.50    11354.66   1254.88 o 
  -1   8 -39    18468.31    18602.81   2005.53 o 
  -6   9 -39     8872.70     7990.02   1346.29 o 
  -3   9 -39     9999.61    12357.03   1559.47 o 
  -8  10 -39     3011.80     3566.05   1434.09 o 
  -5  10 -39     1284.79     1659.47    971.43 o 
  -2  10 -39      552.25      125.78    816.91 o 
 -10  11 -39     1830.90      990.81   1295.90 o 
  -7  11 -39     4008.48     3699.90   1304.44 o 
  -4  11 -39      439.30      441.97    894.32 o 
  -1  11 -39     5434.88     5799.71   1215.17 o 
  -9  12 -39     8923.04     9202.76   1816.79 o 
  -6  12 -39    22657.53    24507.46   2988.27 o 
  -3  12 -39     7624.28     9367.15   1513.27 o 
 -11  13 -39     5178.13     5689.24   1677.62 o 
  -8  13 -39      543.92       30.48   1373.07 o 
  -5  13 -39     1577.94     1914.81   1291.71 o 
  -2  13 -39    10022.20    10400.36   1737.60 o 
 -13  14 -39     1334.95     1864.58   1408.38 o 
 -10  14 -39     3031.03     2245.34   1679.28 o 
  -7  14 -39     3381.67     2421.17   1633.53 o 
  -4  14 -39     1460.09     1230.61   1186.76 o 
  -1  14 -39     3384.58     4428.15   1632.25 o 
 -12  15 -39      607.45     1319.41   1655.01 o 
  -9  15 -39     2281.02     1780.19   1689.77 o 
  -6  15 -39     1788.88     2309.94   1500.96 o 
  -3  15 -39      810.96     1476.18   1393.22 o 
 -14  16 -39     1548.51     1241.18   1783.62 o 
 -11  16 -39     2347.24     3260.33   1857.15 o 
  -8  16 -39      812.31      984.51   1399.28 o 
  -5  16 -39     3650.41     2958.17   1572.71 o 
  -2  16 -39     4256.72     5669.00   2136.24 o 
 -13  17 -39     1999.59      -33.08   1778.88 o 
 -10  17 -39     5146.37     4779.11   2117.79 o 
  -7  17 -39     7090.24     5698.70   2140.49 o 
  -4  17 -39     1075.09      400.00   1480.63 o 
 -12  18 -39      203.84      666.77   1871.37 o 
  -9  18 -39      323.44      539.94   2166.84 o 
  -6  18 -39     2002.96     2487.33   1986.48 o 
  -1   1 -38    78270.19    75469.10   6638.18 o 
   0   2 -38    12858.76    18612.15   4098.18 o 
  -2   3 -38     3145.35     3152.81    654.25 o 
  -4   4 -38    11738.91     9181.14   1196.63 o 
  -1   4 -38    27326.16    30957.64   2168.26 o 
  -3   5 -38     9516.06    11003.95   1594.50 o 
   0   5 -38    59856.02    54364.40  20746.47 o 
  -5   6 -38     7827.16     8485.68   1219.83 o 
  -2   6 -38    34564.45    32041.38   2004.07 o 
  -7   7 -38     2836.07     3027.34   1880.37 o 
  -4   7 -38     9941.50    10289.16   1164.64 o 
  -1   7 -38    11226.51     9962.83   1336.38 o 
  -6   8 -38    24913.00    26321.21   2110.81 o 
  -3   8 -38     9453.14     8689.45   1139.08 o 
   0   8 -38    18503.98    19343.92   2559.51 o 
  -8   9 -38     1985.44      941.37   1172.40 o 
  -5   9 -38    20251.07    20755.47   1673.39 o 
  -2   9 -38     1861.18     1719.92    930.49 o 
 -10  10 -38     5863.66     7097.13   2426.07 o 
  -7  10 -38     6328.68     6749.08   1467.88 o 
  -4  10 -38    10602.32    10608.42   1478.67 o 
  -1  10 -38     5230.90     5435.09   1097.92 o 
  -9  11 -38     1628.76     1821.23   1265.75 o 
  -6  11 -38     1422.37     1198.57   1099.76 o 
  -3  11 -38     3604.39     2969.78   1058.86 o 
   0  11 -38     8757.18    10862.39   2024.38 o 
 -11  12 -38     7181.27     9600.16   2082.63 o 
  -8  12 -38     4007.06     3317.54   1590.76 o 
  -5  12 -38       83.62     -245.35    974.57 o 
  -2  12 -38      778.52     1551.75    949.64 o 
 -13  13 -38     1589.55     2669.64   2317.00 o 
 -10  13 -38     4141.79     6056.90   1959.48 o 
  -7  13 -38      901.78      692.44   1436.46 o 
  -4  13 -38     5320.10     6411.27   1404.11 o 
  -1  13 -38     3017.21     2656.61   1397.57 o 
 -12  14 -38     2777.09     2058.92   1684.54 o 
  -9  14 -38     1885.66     1923.89   1599.95 o 
  -6  14 -38      547.57      -12.84   1223.22 o 
  -3  14 -38     3950.12     4847.73   1640.16 o 
   0  14 -38      949.61     -322.87   2136.27 o 
 -14  15 -38     4358.19     3091.69   1900.07 o 
 -11  15 -38     4947.83     3494.96   1860.93 o 
  -8  15 -38     2816.85     1134.21   1603.75 o 
  -5  15 -38     1391.76     2192.65   1285.78 o 
  -2  15 -38      138.17     -250.38   1285.85 o 
 -16  16 -38      292.44    -2421.63   3117.03 o 
 -13  16 -38      658.90     1247.94   1698.35 o 
 -10  16 -38     1983.16     2821.79   1829.29 o 
  -7  16 -38      467.74     1703.04   1453.24 o 
  -4  16 -38     1917.65     2615.01   1545.64 o 
  -1  16 -38     1540.93     1919.02   1806.94 o 
 -15  17 -38      464.66      856.05   1771.29 o 
 -12  17 -38      308.24      539.32   1862.05 o 
  -9  17 -38     2948.38     2922.26   1650.80 o 
  -6  17 -38     4305.13     5401.71   2155.60 o 
  -3  17 -38      752.02     1030.55   1531.89 o 
 -11  18 -38     1218.59     2377.34   2012.28 o 
  -8  18 -38      354.24      241.25   1693.25 o 
  -5  18 -38      708.24     1618.37   1595.35 o 
  -1   3 -37    16707.42    16018.11   1621.49 o 
  -3   4 -37     4452.53     3883.63   1001.96 o 
  -2   5 -37     2754.24     2632.31    914.28 o 
  -4   6 -37     2028.87     3162.99   1017.82 o 
  -1   6 -37    13337.65    14146.48   1542.10 o 
  -6   7 -37    35238.63    33525.13   2705.84 o 
  -3   7 -37     4659.23     4716.60   1107.90 o 
  -5   8 -37       53.69      -63.38    656.52 o 
  -2   8 -37    13073.87    13932.43   1314.00 o 
  -7   9 -37    21166.36    21502.02   1985.98 o 
  -4   9 -37     1980.32     1962.44    820.90 o 
  -1   9 -37    15148.90    16010.18   1586.59 o 
  -9  10 -37     3970.12     2886.38   1364.96 o 
  -6  10 -37     1951.57      906.92    872.05 o 
  -3  10 -37     5034.59     4304.19   1162.71 o 
  -8  11 -37      390.10      467.45   1032.93 o 
  -5  11 -37     9867.76    11886.64   1815.90 o 
  -2  11 -37     3740.67     4238.89   1053.40 o 
 -10  12 -37    20022.66    21769.91   2448.40 o 
  -7  12 -37     7744.26     8573.37   1987.97 o 
  -4  12 -37      743.39     1403.71   1124.69 o 
  -1  12 -37     7293.11     7312.90   1317.51 o 
 -12  13 -37     7893.08     9556.24   1917.57 o 
  -9  13 -37      609.95     -205.10   1328.58 o 
  -6  13 -37     9598.12    10114.20   1878.43 o 
  -3  13 -37     9195.48     8557.21   1482.38 o 
 -11  14 -37     1733.73     1170.69   1537.99 o 
  -8  14 -37     1151.99     1459.38   1503.90 o 
  -5  14 -37     2001.94     2504.71   1263.71 o 
  -2  14 -37    10298.00    10370.78   2040.83 o 
 -13  15 -37     3995.56     4062.51   2022.09 o 
 -10  15 -37     2307.04     1888.89   1592.90 o 
  -7  15 -37      758.10     1540.32   1641.16 o 
  -4  15 -37      644.65     1478.63   1397.27 o 
  -1  15 -37     1243.39     1114.05   1477.18 o 
 -15  16 -37      263.19    -1345.89   1626.67 o 
 -12  16 -37     1542.90     2026.66   1763.85 o 
  -9  16 -37     5605.74     6545.26   2163.43 o 
  -6  16 -37     5278.79     4727.91   1729.39 o 
  -3  16 -37     3445.42     2767.73   1578.05 o 
 -14  17 -37     2185.16     2444.26   1873.51 o 
 -11  17 -37     1741.24     2312.57   1971.15 o 
  -8  17 -37     2432.48     1406.29   1729.24 o 
  -5  17 -37     1199.96      850.63   1477.68 o 
  -2  17 -37     2740.33     2647.10   2062.64 o 
 -13  18 -37       61.83       27.69   1791.86 o 
 -10  18 -37      939.55     1464.48   2328.02 o 
  -7  18 -37      703.90     1130.68   1816.92 o 
  -1   2 -36     7669.68     4344.61   1135.89 o 
  -3   3 -36   111655.86   127123.30  10286.93 o 
   0   3 -36     3329.97     5899.75   2683.66 o 
  -2   4 -36    23777.80    27056.48   1890.07 o 
  -4   5 -36    34257.01    34104.73   2068.23 o 
  -1   5 -36    73839.25    75266.91   2924.54 o 
  -6   6 -36    24886.03    20600.89   3056.97 o 
  -3   6 -36      906.84     1111.07    823.26 o 
   0   6 -36     3861.13     5777.76   1551.33 o 
  -5   7 -36    16370.02    16932.36   1421.10 o 
  -2   7 -36    17786.41    21126.39   2064.37 o 
  -7   8 -36    43533.34    41240.75   2362.45 o 
  -4   8 -36    20708.91    20249.71   1567.30 o 
  -1   8 -36    18362.16    20290.24   1792.74 o 
  -9   9 -36     3505.67     3623.08   2050.59 o 
  -6   9 -36      418.62      899.94    762.32 o 
  -3   9 -36     5063.32     5228.61   1155.10 o 
   0   9 -36    40207.10    38922.58   2972.78 o 
  -8  10 -36    13333.61    13504.06   2096.06 o 
  -5  10 -36    13949.36    13955.75   1408.47 o 
  -2  10 -36     2390.81     1544.35    891.18 o 
 -10  11 -36     8325.55     7154.57   1799.06 o 
  -7  11 -36     4966.01     3667.47   1272.29 o 
  -4  11 -36     1553.45     1186.77    953.88 o 
  -1  11 -36    10469.75    10013.71   1365.64 o 
 -12  12 -36     7307.76     5874.68   2619.25 o 
  -9  12 -36     7647.42     8014.23   1670.50 o 
  -6  12 -36     8041.78     7973.19   1624.38 o 
  -3  12 -36      455.62     1004.89    990.05 o 
   0  12 -36     1730.53     1442.17   1591.07 o 
 -11  13 -36     1539.63     1627.00   1300.26 o 
  -8  13 -36    12161.23     9938.88   2196.98 o 
  -5  13 -36     4916.01     3943.74   1409.95 o 
  -2  13 -36      198.37      279.01   1037.50 o 
 -13  14 -36      839.21      917.12   1301.42 o 
 -10  14 -36     2754.50     3197.95   1740.00 o 
  -7  14 -36     2733.67     1822.32   1501.99 o 
  -4  14 -36     1352.27     1842.53   1200.99 o 
  -1  14 -36     3001.35     3467.04   1499.83 o 
 -15  15 -36     4810.78     7820.21   2616.95 o 
 -12  15 -36     1450.48     2399.54   1710.93 o 
  -9  15 -36      592.08     1400.35   1675.11 o 
  -6  15 -36     5865.08     5695.27   1514.81 o 
  -3  15 -36     1025.39      727.74   1324.71 o 
   0  15 -36    10923.62    11507.75   3566.30 o 
 -14  16 -36     5887.92     3289.99   1959.46 o 
 -11  16 -36      477.35     1008.81   1641.22 o 
  -8  16 -36     2049.49      789.74   1405.37 o 
  -5  16 -36     1736.88     1653.24   1369.17 o 
  -2  16 -36     5044.64     4413.25   1754.45 o 
 -13  17 -36     5578.48     5117.62   2165.99 o 
 -10  17 -36     1343.57     1488.00   1862.56 o 
  -7  17 -36     7935.78     8648.82   2369.52 o 
  -4  17 -36      722.93     1013.08   1497.75 o 
 -12  18 -36      584.11     1605.87   1916.26 o 
  -9  18 -36     3175.60      769.71   2154.56 o 
  -6  18 -36      850.70      917.71   1530.82 o 
  -2   3 -35    11421.19    11686.16    899.51 o 
  -1   4 -35     1886.68     1075.79    726.61 o 
  -3   5 -35     6128.22     7434.65   1244.80 o 
  -5   6 -35    18566.91    18031.20   1299.81 o 
  -2   6 -35    19338.05    20964.96   1706.85 o 
  -4   7 -35     2677.00     2609.97    781.84 o 
  -1   7 -35     5788.97     5583.34   1095.14 o 
  -6   8 -35    20289.25    19495.81   1535.52 o 
  -3   8 -35      251.46      814.62    675.99 o 
  -8   9 -35      309.15     1722.81   1190.17 o 
  -5   9 -35     2319.72     1840.86    796.99 o 
  -2   9 -35    20427.03    19397.28   1663.63 o 
  -7  10 -35    13382.92    13317.02   1558.60 o 
  -4  10 -35    11427.33    11040.90   1483.24 o 
  -1  10 -35     7534.24     5037.69   1053.38 o 
  -9  11 -35     2950.44     2861.29   1227.84 o 
  -6  11 -35     3348.34     4032.61   1265.90 o 
  -3  11 -35     3722.27     4354.05   1151.48 o 
 -11  12 -35     1292.01     1588.86   1368.39 o 
  -8  12 -35      380.89      339.80   1078.15 o 
  -5  12 -35    23490.21    24670.98   2415.96 o 
  -2  12 -35    14782.04    13487.00   1436.89 o 
 -10  13 -35     8172.51     7580.86   1717.85 o 
  -7  13 -35     9485.42    10911.59   1902.87 o 
  -4  13 -35     4663.70     4333.06   1218.62 o 
  -1  13 -35     7865.09     7692.53   1792.06 o 
 -12  14 -35     1560.41     1253.16   1335.33 o 
  -9  14 -35      979.88      358.77   1363.61 o 
  -6  14 -35     1603.78     2432.85   1370.03 o 
  -3  14 -35     1834.85     2294.54   1364.04 o 
 -14  15 -35     2198.53     2303.44   1567.70 o 
 -11  15 -35      619.28     1861.04   1650.52 o 
  -8  15 -35      268.52     -132.31   1426.41 o 
  -5  15 -35     3584.44     3796.29   1542.70 o 
  -2  15 -35     3140.28     2167.23   1439.16 o 
 -13  16 -35     4052.10     2520.29   1856.65 o 
 -10  16 -35     8424.27     7994.47   2244.69 o 
  -7  16 -35     2434.09     1941.86   1291.70 o 
  -4  16 -35     2848.16     2921.02   1512.29 o 
  -1  16 -35     1729.24     2195.80   1742.35 o 
 -15  17 -35     1403.31      868.57   1745.59 o 
 -12  17 -35     1050.25     1222.04   1776.53 o 
  -9  17 -35     2565.94     2882.44   1614.59 o 
  -6  17 -35     4627.96     5988.52   1849.23 o 
  -3  17 -35     5026.63     7140.32   1924.63 o 
 -14  18 -35      299.95      123.10   1725.39 o 
 -11  18 -35     1301.52     1254.80   1797.12 o 
  -8  18 -35      892.77      867.26   2168.25 o 
  -5  18 -35      869.73     1198.20   1581.06 o 
 -10  19 -35     1204.37      208.71   2110.12 o 
  -2   2 -34   140691.28   150542.73   5814.40 o 
  -1   3 -34    67025.48    68362.44   2628.54 o 
  -3   4 -34    85011.66    89404.70   3100.42 o 
   0   4 -34   117635.28   116635.09   4810.85 o 
  -5   5 -34     1992.03     3478.60    894.15 o 
  -2   5 -34    97953.75   104590.20   3280.74 o 
  -4   6 -34    16237.91    14086.25   1507.61 o 
  -1   6 -34    41596.19    43927.96   2134.50 o 
  -6   7 -34     9016.96    10076.07   1133.44 o 
  -3   7 -34    10005.31     8628.47   1111.80 o 
   0   7 -34     3244.35     3369.76   1376.63 o 
  -8   8 -34    77082.50    75966.64   3745.50 o 
  -5   8 -34    24461.76    25168.89   1571.23 o 
  -2   8 -34     4369.01     3768.35    860.36 o 
  -7   9 -34    65153.15    63570.27   2334.89 o 
  -4   9 -34     9955.74    11164.10   1233.64 o 
  -1   9 -34    25567.70    25889.04   1853.63 o 
  -9  10 -34    23694.60    22897.14   2555.05 o 
  -6  10 -34    13987.25    14734.09   1399.50 o 
  -3  10 -34    25635.43    28487.20   2088.04 o 
   0  10 -34    39687.20    39251.05   3083.02 o 
 -11  11 -34     5077.96     3809.59   2192.05 o 
  -8  11 -34    10405.39    10517.26   1736.99 o 
  -5  11 -34    38893.54    39957.90   2789.01 o 
  -2  11 -34    10437.67     9170.53   1300.39 o 
 -10  12 -34     2894.37     2300.73   1303.20 o 
  -7  12 -34    25887.06    29292.06   2520.55 o 
  -4  12 -34    29132.81    30572.98   2631.64 o 
  -1  12 -34     5974.09     6555.52   1222.14 o 
 -12  13 -34     4875.00     4141.52   1504.69 o 
  -9  13 -34     5531.00     5314.92   1711.92 o 
  -6  13 -34    23931.28    22721.92   2415.37 o 
  -3  13 -34     4241.80     4228.37   1302.57 o 
   0  13 -34     9121.61     8516.40   2366.45 o 
 -14  14 -34     2874.97     4870.67   2714.87 o 
 -11  14 -34     1255.51     2155.88   1594.85 o 
  -8  14 -34     8858.72    10268.39   2229.36 o 
  -5  14 -34     1219.78     1295.38   1147.46 o 
  -2  14 -34     3006.06     3128.88   1475.93 o 
 -13  15 -34    11796.54    11333.58   2455.68 o 
 -10  15 -34     1348.99     1665.96   1598.22 o 
  -7  15 -34     2799.79     3034.26   1318.63 o 
  -4  15 -34     1277.60     1657.95   1354.99 o 
  -1  15 -34     7406.00     6847.26   2111.40 o 
 -15  16 -34     9315.39     9691.80   2445.61 o 
 -12  16 -34     5798.07     5933.83   2039.64 o 
  -9  16 -34     3513.34     4701.67   1924.22 o 
  -6  16 -34     2031.74      693.93   1299.35 o 
  -3  16 -34     3356.86     2429.64   1519.69 o 
   0  16 -34     2778.60     4104.56   3001.71 o 
 -14  17 -34     4984.51     4235.19   1989.07 o 
 -11  17 -34     3214.79     2633.61   1920.66 o 
  -8  17 -34     3660.43     3977.99   1889.13 o 
  -5  17 -34     2609.83     1707.34   1523.65 o 
  -2  17 -34     3571.97     3809.00   2060.84 o 
 -13  18 -34     4631.09     5989.49   2325.65 o 
 -10  18 -34     4549.88     4329.00   2601.86 o 
  -7  18 -34     2073.84      980.89   1579.98 o 
  -4  18 -34     5476.91     5287.30   1921.08 o 
  -9  19 -34     2196.48     2937.75   2609.47 o 
  -1   2 -33     2651.76     1966.84    906.19 o 
  -2   4 -33    42682.71    43178.21   2095.29 o 
  -4   5 -33    18253.87    17367.62   1450.76 o 
  -1   5 -33     3849.61     4569.93    983.22 o 
  -3   6 -33    10461.99    12109.91   1341.25 o 
  -5   7 -33    11908.59    11602.35   1199.07 o 
  -2   7 -33    62996.96    68713.81   2647.87 o 
  -7   8 -33     2043.26     2422.21    808.02 o 
  -4   8 -33     3431.00     3807.13    860.84 o 
  -1   8 -33     4234.75     5291.20   1011.87 o 
  -6   9 -33    10701.12    10050.73   1177.82 o 
  -3   9 -33    28227.72    29969.88   1780.16 o 
  -8  10 -33     6375.74     6511.09   1622.88 o 
  -5  10 -33     2132.02     2360.74    855.77 o 
  -2  10 -33    30298.61    27314.41   1853.19 o 
 -10  11 -33    13002.05    13344.02   2128.71 o 
  -7  11 -33    10711.99    10816.89   1487.11 o 
  -4  11 -33     5859.46     6508.16   1289.66 o 
  -1  11 -33     9853.31     9027.06   1305.30 o 
  -9  12 -33     9846.11    10745.69   1772.45 o 
  -6  12 -33    25641.91    27160.69   2505.03 o 
  -3  12 -33    12848.19    11216.27   1498.71 o 
 -11  13 -33    12040.44    10770.04   1891.84 o 
  -8  13 -33     1193.53      742.56   1147.15 o 
  -5  13 -33     7423.14     5556.20   1511.87 o 
  -2  13 -33     5891.94     6325.85   1461.92 o 
 -13  14 -33     6929.90     5789.58   1649.67 o 
 -10  14 -33     1397.85     1629.07   1545.34 o 
  -7  14 -33     1619.43     2828.70   1351.93 o 
  -4  14 -33      886.81     -531.89    975.14 o 
  -1  14 -33     4442.40     5436.23   1645.79 o 
 -12  15 -33      812.62     1403.89   1658.32 o 
  -9  15 -33    10345.47    12770.72   2494.85 o 
  -6  15 -33     8566.93     9339.11   1702.06 o 
  -3  15 -33     2727.42     3349.77   1535.53 o 
 -14  16 -33     7678.89     8317.48   2292.56 o 
 -11  16 -33     4092.11     5190.95   1954.52 o 
  -8  16 -33       48.93     -225.93   1028.85 o 
  -5  16 -33     7702.98     7428.03   1897.04 o 
  -2  16 -33     3408.79     3642.99   1606.34 o 
 -16  17 -33     1693.41     1374.94   1585.70 o 
 -13  17 -33     2755.07     1789.88   1798.66 o 
 -10  17 -33     7066.44     6272.80   2171.75 o 
  -7  17 -33    11691.15    12780.05   2283.03 o 
  -4  17 -33     1503.05     2065.34   1555.23 o 
  -1  17 -33     1543.23     1347.91   1842.51 o 
 -15  18 -33      143.35      -83.04   1737.92 o 
 -12  18 -33       59.12     -861.30   1590.18 o 
  -9  18 -33      636.62      915.97   2323.43 o 
  -6  18 -33     1833.26      437.23   1483.04 o 
  -3  18 -33     1204.77     1389.77   1985.23 o 
 -11  19 -33       93.36      475.31   2285.29 o 
  -8  19 -33      629.01      109.30   2324.77 o 
   0   2 -32   128748.05   117956.19   7342.61 o 
  -2   3 -32    15441.27    20068.81   1986.73 o 
  -4   4 -32   115616.13   111462.76   3046.87 o 
  -1   4 -32    86579.36    76732.00   5584.29 o 
  -3   5 -32    30632.91    32402.46   2251.10 o 
   0   5 -32    90925.31    82044.65  10836.74 o 
  -5   6 -32     8275.50     9198.05   1021.61 o 
  -2   6 -32     6563.43     5892.67   1053.56 o 
  -7   7 -32     3310.95     3600.06   1076.53 o 
  -4   7 -32    16059.71    15293.30   1306.80 o 
  -1   7 -32     2137.59     1497.43    797.73 o 
  -6   8 -32    17846.01    18735.92   1475.00 o 
  -3   8 -32     8232.29     8597.21   1061.75 o 
   0   8 -32    21785.73    24069.09   2305.08 o 
  -8   9 -32    32498.68    34246.86   2149.07 o 
  -5   9 -32     9366.95     9480.66   1130.44 o 
  -2   9 -32    28616.86    29171.59   1998.76 o 
 -10  10 -32     1281.03     1633.68   1803.20 o 
  -7  10 -32    11248.72    11748.38   1467.01 o 
  -4  10 -32      494.87     1374.27    925.77 o 
  -1  10 -32     1153.79     1504.56    812.70 o 
  -9  11 -32    16772.56    20847.51   2208.69 o 
  -6  11 -32     5108.34     4252.72   1132.40 o 
  -3  11 -32     5284.35     5063.97   1079.21 o 
   0  11 -32     8836.07     8086.07   1771.09 o 
 -11  12 -32    18280.17    18681.98   2517.49 o 
  -8  12 -32     7910.41     7290.56   1378.64 o 
  -5  12 -32      985.99      829.40   1053.06 o 
  -2  12 -32      147.58      639.01    828.18 o 
 -13  13 -32     3055.04     3993.59   2384.41 o 
 -10  13 -32     4779.22     5471.83   1522.41 o 
  -7  13 -32    13053.93    12685.49   1928.94 o 
  -4  13 -32     6416.89     7432.26   1364.72 o 
  -1  13 -32     1038.09      647.88    981.38 o 
 -12  14 -32     5697.18     4698.10   1593.90 o 
  -9  14 -32     1056.77      808.47   1400.22 o 
  -6  14 -32     2089.91     1355.57   1098.61 o 
  -3  14 -32     2321.32     1236.17   1220.59 o 
   0  14 -32     8832.31    11298.58   3326.12 o 
 -14  15 -32     7728.18     7861.67   1934.77 o 
 -11  15 -32     1517.56     3774.19   1798.78 o 
  -8  15 -32      466.87      572.93   1254.21 o 
  -5  15 -32      562.14       31.94   1159.31 o 
  -2  15 -32     1076.38      748.80   1260.69 o 
 -16  16 -32      495.15      163.10   1823.71 o 
 -13  16 -32      120.90      318.99   1592.62 o 
 -10  16 -32     3847.19     4386.21   1896.33 o 
  -7  16 -32     1845.28     1525.09   1230.47 o 
  -4  16 -32      502.31     -397.66   1198.33 o 
  -1  16 -32     1573.20      -12.07   1500.19 o 
 -15  17 -32     1349.38      870.76   1778.56 o 
 -12  17 -32      166.67       68.17   1670.27 o 
  -9  17 -32     1009.45     2142.52   1765.68 o 
  -6  17 -32      814.06     -382.84   1241.68 o 
  -3  17 -32     1891.81     2617.92   1650.56 o 
 -14  18 -32     5792.16     6911.45   2450.25 o 
 -11  18 -32      487.14       52.46   1696.31 o 
  -8  18 -32      699.72       15.90   1639.40 o 
  -5  18 -32     2058.85     2573.33   1705.50 o 
 -10  19 -32     1576.44     2202.41   2339.15 o 
  -7  19 -32      189.23      283.89   1828.03 o 
  -1   3 -31     8330.75     5642.77   1031.42 o 
  -3   4 -31    25859.21    31055.51   1925.66 o 
  -2   5 -31     1975.76     2283.64    786.32 o 
  -4   6 -31    11285.02    11061.78   1173.40 o 
  -1   6 -31    19911.53    20447.96   1642.55 o 
  -6   7 -31    40500.36    36867.17   1361.61 o 
  -3   7 -31    15620.28    16109.17   1248.28 o 
  -5   8 -31    10698.87    10253.56   1115.29 o 
  -2   8 -31    32940.60    32489.11   1611.98 o 
  -7   9 -31    44840.24    42139.14   1967.74 o 
  -4   9 -31     1020.59     1109.66    699.57 o 
  -1   9 -31    10006.17    10824.90   1245.68 o 
  -9  10 -31    27235.55    27749.78   2688.84 o 
  -6  10 -31    10750.82    11021.82   1235.86 o 
  -3  10 -31    20852.16    22812.51   1882.73 o 
  -8  11 -31     1581.65     3162.42   1091.34 o 
  -5  11 -31      774.96      325.50    950.73 o 
  -2  11 -31    13091.39    15201.36   1503.08 o 
 -10  12 -31    17617.43    17644.69   2176.57 o 
  -7  12 -31     6857.22     6470.65   1486.19 o 
  -4  12 -31     2404.49     2664.91   1078.80 o 
  -1  12 -31    18972.38    21270.48   1770.42 o 
 -12  13 -31     3261.44     3196.48   1387.07 o 
  -9  13 -31      814.56     1036.91   1282.16 o 
  -6  13 -31    15231.02    15941.21   2086.24 o 
  -3  13 -31    10877.06    11242.92   1688.01 o 
 -11  14 -31     3894.02     2742.33   1380.27 o 
  -8  14 -31     3999.55     4834.07   1532.20 o 
  -5  14 -31     4416.96     4425.61   1321.91 o 
  -2  14 -31    10795.61    11072.33   1954.72 o 
 -13  15 -31     2224.68     1264.43   1337.94 o 
 -10  15 -31     8483.97     7804.76   2092.51 o 
  -7  15 -31     3712.04     5034.73   1409.67 o 
  -4  15 -31      244.75      661.88   1233.80 o 
  -1  15 -31     1922.86     1949.83   1442.67 o 
 -15  16 -31     1277.87     2215.43   1438.61 o 
 -12  16 -31       54.93     -142.04   1440.51 o 
  -9  16 -31     7772.43     6517.78   1739.46 o 
  -6  16 -31    12685.16    12616.28   2186.74 o 
  -3  16 -31     5989.67     5387.15   1724.36 o 
 -14  17 -31     4093.28     2497.09   1867.52 o 
 -11  17 -31     4101.90     5257.15   2032.31 o 
  -8  17 -31     4122.94     4441.02   1621.70 o 
  -5  17 -31     4641.19     4443.00   1715.72 o 
  -2  17 -31     6019.68     5350.69   2087.06 o 
 -13  18 -31      155.39     1094.48   1746.51 o 
 -10  18 -31      357.71       55.14   2066.80 o 
  -7  18 -31      625.94       13.47   1711.99 o 
  -4  18 -31      184.25      637.26   1459.65 o 
 -12  19 -31      528.55     1344.00   2310.13 o 
  -9  19 -31     2866.14     1850.81   2585.24 o 
  -6  19 -31      475.41     -318.52   1756.25 o 
  -1   2 -30    48380.38    58963.58   2627.68 o 
  -3   3 -30   128803.15   136890.92   3560.19 o 
   0   3 -30   180673.73   186001.06   5471.70 o 
  -2   4 -30   102869.70   102349.45   3954.24 o 
  -4   5 -30   274330.59   277950.25   5032.50 o 
  -1   5 -30    55900.07    54405.86   2372.82 o 
  -6   6 -30    41977.95    42309.91   2101.68 o 
  -3   6 -30    21404.81    23225.05   1629.96 o 
   0   6 -30    44295.09    43099.55   2714.50 o 
  -5   7 -30    15210.25    15349.51   1279.57 o 
  -2   7 -30    12574.04    11690.40   1100.79 o 
  -7   8 -30      102.02      171.96    549.41 o 
  -4   8 -30    25594.21    25362.96   1510.55 o 
  -1   8 -30    54318.87    48735.39   1677.21 o 
  -9   9 -30    12140.62    10852.88   2632.44 o 
  -6   9 -30    38685.64    40324.15   1817.21 o 
  -3   9 -30    24223.02    22186.64   1476.70 o 
   0   9 -30    78952.80    79114.51   3530.54 o 
  -8  10 -30    37370.01    39211.17   2352.84 o 
  -5  10 -30     9656.27    10135.47   1196.69 o 
  -2  10 -30    69298.83    69293.68   2527.59 o 
 -10  11 -30    47991.05    46404.80   3377.42 o 
  -7  11 -30    18835.37    19508.54   1830.92 o 
  -4  11 -30    23021.61    23924.76   1934.38 o 
  -1  11 -30    11554.35    11380.29   1347.13 o 
 -12  12 -30    36735.11    29832.73   4301.49 o 
  -9  12 -30    41035.68    41774.28   2500.80 o 
  -6  12 -30    12080.04    12456.77   1837.57 o 
  -3  12 -30    21262.20    19884.69   1650.97 o 
   0  12 -30     5573.88     7467.98   2056.09 o 
 -11  13 -30    17465.12    15311.47   2125.04 o 
  -8  13 -30    35881.46    35869.05   2839.23 o 
  -5  13 -30    10030.51     9933.09   1591.85 o 
  -2  13 -30     5644.95     4974.43   1487.14 o 
 -13  14 -30     1244.17     1308.26   1395.25 o 
 -10  14 -30    14684.53    12538.33   2357.34 o 
  -7  14 -30    27529.52    24660.90   2602.73 o 
  -4  14 -30    10458.04    10971.59   1701.24 o 
  -1  14 -30    34142.48    34633.89   3107.58 o 
 -15  15 -30     8296.81    10142.02   3243.03 o 
 -12  15 -30     5150.45     5509.12   1887.26 o 
  -9  15 -30     2278.34     1560.51   1342.19 o 
  -6  15 -30    13288.70    12709.18   1841.78 o 
  -3  15 -30    11172.40    10834.27   2271.18 o 
   0  15 -30    11383.01    10463.32   3439.87 o 
 -14  16 -30    15369.25    14265.83   2684.87 o 
 -11  16 -30      591.61     1098.71   1622.66 o 
  -8  16 -30     3835.74     4467.28   1445.82 o 
  -5  16 -30     9808.98     8182.59   1897.15 o 
  -2  16 -30     7562.56     6429.32   1830.91 o 
 -16  17 -30     5917.16     4534.20   1831.62 o 
 -13  17 -30    11800.42    11085.19   2520.66 o 
 -10  17 -30      133.57     -146.98   1477.28 o 
  -7  17 -30    13344.71    12186.74   2190.87 o 
  -4  17 -30     1874.51      880.16   1392.93 o 
  -1  17 -30     3328.09     4000.56   2113.06 o 
 -15  18 -30     8271.26     6426.57   2286.69 o 
 -12  18 -30     3107.53     5923.95   2183.82 o 
  -9  18 -30     3969.92     5865.07   2610.47 o 
  -6  18 -30     5651.77     5490.78   1840.48 o 
  -3  18 -30     2522.31     3015.73   1963.85 o 
 -11  19 -30     6074.66     4312.49   2640.68 o 
  -8  19 -30     4127.56     3180.08   1987.91 o 
  -2   3 -29    30307.65    29798.99   1816.51 o 
  -1   4 -29    17745.29    15893.84   1510.13 o 
  -3   5 -29     3883.36     3542.64    905.30 o 
  -5   6 -29     6347.01     5514.18    645.50 o 
  -2   6 -29     1491.86     1742.26    750.96 o 
  -4   7 -29     3861.73     3714.69    763.01 o 
  -1   7 -29     6491.71     6054.49    910.18 o 
  -6   8 -29    69547.28    69835.17   1848.12 o 
  -3   8 -29    57240.47    58434.71   2089.11 o 
  -8   9 -29    17341.10    17203.18   1408.06 o 
  -5   9 -29     9334.54     9601.09   1103.06 o 
  -2   9 -29    17300.04    16511.28   1589.91 o 
  -7  10 -29    10058.93    10925.55   1404.98 o 
  -4  10 -29     2087.76     2084.27    806.98 o 
  -1  10 -29     9119.90     8429.30   1167.44 o 
  -9  11 -29    19613.42    20082.86   1872.27 o 
  -6  11 -29    16568.63    18999.62   1736.22 o 
  -3  11 -29    11580.08    11891.56   1416.23 o 
 -11  12 -29     3170.60     2050.85   1392.97 o 
  -8  12 -29     1758.89     1295.37    984.83 o 
  -5  12 -29    12858.96    13833.63   1875.30 o 
  -2  12 -29    19230.12    20985.46   1692.11 o 
 -10  13 -29    12162.73    12992.96   1951.00 o 
  -7  13 -29    24483.97    25035.69   2448.11 o 
  -4  13 -29     2534.25     3749.93   1138.05 o 
  -1  13 -29    11695.36    10361.74   1658.17 o 
 -12  14 -29     1249.60     1333.44   1235.07 o 
  -9  14 -29     1477.05     2095.00   1272.68 o 
  -6  14 -29     3450.41     3594.97   1245.94 o 
  -3  14 -29     1780.67     3219.53   1376.46 o 
 -14  15 -29     1459.66     2491.90   1488.02 o 
 -11  15 -29     1752.14      537.62   1437.88 o 
  -8  15 -29      249.24      420.77   1182.48 o 
  -5  15 -29     2901.08     2591.24   1390.66 o 
  -2  15 -29     8251.31     9368.00   1966.83 o 
 -13  16 -29     3508.02     2203.29   1641.48 o 
 -10  16 -29    19865.48    18802.15   2869.77 o 
  -7  16 -29    10001.02     8353.33   1824.82 o 
  -4  16 -29     3251.89     3318.18   1509.38 o 
  -1  16 -29     1447.44     2303.35   1754.47 o 
 -15  17 -29     5454.05     5641.72   2144.29 o 
 -12  17 -29      280.67      434.25   1565.54 o 
  -9  17 -29     2177.09     1998.74   1460.62 o 
  -6  17 -29     4581.97     3715.58   1587.15 o 
  -3  17 -29     5343.17     4282.63   1743.54 o 
 -14  18 -29     1574.55     -112.53   1632.71 o 
 -11  18 -29     2983.66     3205.95   1893.75 o 
  -8  18 -29      760.88      433.10   1655.28 o 
  -5  18 -29     2230.25     2450.04   1621.73 o 
  -2  18 -29     1959.24     2711.47   2000.99 o 
 -13  19 -29     3067.07     2893.32   1958.97 o 
 -10  19 -29     4168.32     3016.06   2569.43 o 
  -7  19 -29     1676.32     1029.83   1922.50 o 
  -2   2 -28   128391.60   133067.88   3418.31 o 
  -1   3 -28    72503.62    71443.55   2434.87 o 
  -3   4 -28   187695.06   179661.11   4036.12 o 
   0   4 -28    19740.48    19065.22   2832.16 o 
  -5   5 -28   136454.72   135783.56   3579.61 o 
  -2   5 -28    84403.38    80440.50   2450.73 o 
  -4   6 -28    80533.33    80957.70   2379.21 o 
  -1   6 -28    78117.63    76138.91   2545.06 o 
  -6   7 -28    26742.66    26643.77   1238.81 o 
  -3   7 -28    16124.78    16618.76   1214.64 o 
   0   7 -28    85541.63    88501.36   3800.94 o 
  -8   8 -28    68573.57    61951.80   3023.55 o 
  -5   8 -28     8677.60    10273.05   1071.81 o 
  -2   8 -28    34828.93    37017.84   1619.49 o 
  -7   9 -28    32412.65    32876.10   1485.26 o 
  -4   9 -28    18336.83    19362.79   1388.18 o 
  -1   9 -28    72073.38    72642.76   2311.17 o 
  -9  10 -28    32181.74    32328.60   2258.96 o 
  -6  10 -28    15368.08    17691.51   1409.99 o 
  -3  10 -28    43019.12    44964.47   2512.86 o 
   0  10 -28    11979.89    13591.39   1942.43 o 
 -11  11 -28    20930.49    20455.18   3616.46 o 
  -8  11 -28    41282.86    41261.67   2330.47 o 
  -5  11 -28    73229.84    77451.66   3270.78 o 
  -2  11 -28     1156.52      919.22    742.82 o 
 -10  12 -28    21067.73    22757.74   2051.58 o 
  -7  12 -28    38876.05    41017.82   2372.26 o 
  -4  12 -28    36516.71    37913.51   2418.00 o 
  -1  12 -28    19105.11    20152.93   1832.20 o 
 -12  13 -28    11186.57    11375.67   1933.39 o 
  -9  13 -28     9336.23     8681.26   1479.88 o 
  -6  13 -28    25905.62    28879.74   2574.38 o 
  -3  13 -28     9928.41     8686.75   1526.57 o 
   0  13 -28     3106.66     3505.74   1791.45 o 
 -14  14 -28    16552.90    15712.15   2989.97 o 
 -11  14 -28     6248.59     5035.15   1534.26 o 
  -8  14 -28    16043.11    17414.19   2199.87 o 
  -5  14 -28     2008.77     1400.09   1102.76 o 
  -2  14 -28    17667.22    15992.44   2229.58 o 
 -13  15 -28     1955.57     2498.62   1390.23 o 
 -10  15 -28     1441.01     2054.40   1303.12 o 
  -7  15 -28    11477.69    12700.56   1854.18 o 
  -4  15 -28     2449.48     3044.14   1431.74 o 
  -1  15 -28     8084.39    11149.34   2102.72 o 
 -15  16 -28    16826.46    14612.13   2209.33 o 
 -12  16 -28      872.91     1035.37   1569.44 o 
  -9  16 -28     6317.75     6086.92   1497.04 o 
  -6  16 -28     6543.47     6813.50   1768.61 o 
  -3  16 -28     7819.38     6288.75   1815.43 o 
   0  16 -28    12996.36    13127.13   3797.27 o 
 -17  17 -28     3266.18     2350.11   2195.05 o 
 -14  17 -28    10693.02    10488.86   2500.96 o 
 -11  17 -28     2396.41     1826.52   1604.47 o 
  -8  17 -28     5906.27     7712.32   1861.09 o 
  -5  17 -28     1575.68     2054.36   1441.39 o 
  -2  17 -28     9483.32     8496.27   2362.06 o 
 -16  18 -28     2504.64     2291.30   1678.73 o 
 -13  18 -28    16188.79    17314.55   3000.58 o 
 -10  18 -28     4111.08     3668.19   2436.53 o 
  -7  18 -28     6877.69     7112.98   2306.64 o 
  -4  18 -28     7897.26    11508.48   2329.74 o 
 -12  19 -28     4378.78     5362.32   2694.98 o 
  -9  19 -28     3261.85     4787.98   2196.82 o 
  -6  19 -28     4408.09     6870.77   2382.40 o 
  -1   2 -27    27249.98    31088.28   2008.59 o 
  -2   4 -27    28923.23    30984.23   5040.05 o 
  -4   5 -27    15686.31    14042.25   1251.83 o 
  -1   5 -27    70316.19    71207.58   2316.64 o 
  -3   6 -27    61988.41    59000.45   1798.81 o 
  -5   7 -27    22028.45    23204.96   1095.70 o 
  -2   7 -27    18755.84    18018.82   1218.43 o 
  -7   8 -27    12797.56    11809.63   1024.07 o 
  -4   8 -27    16311.35    15762.11   1219.86 o 
  -1   8 -27     3655.77     4012.05    728.08 o 
  -6   9 -27     1022.81     1583.50    613.58 o 
  -3   9 -27    53294.59    53378.46   1911.44 o 
  -8  10 -27    10241.98     9356.49   1436.87 o 
  -5  10 -27     4888.06     5438.39    954.96 o 
  -2  10 -27    12857.22    13678.04   1327.13 o 
 -10  11 -27    15159.18    14844.64   1829.27 o 
  -7  11 -27     5935.04     6300.03   1264.73 o 
  -4  11 -27     5459.84     5986.35   1174.89 o 
  -1  11 -27     2350.96     2105.60    842.67 o 
  -9  12 -27    20161.33    20691.80   1937.55 o 
  -6  12 -27    32795.64    29144.15   2465.52 o 
  -3  12 -27     4633.07     4790.82   1007.44 o 
 -11  13 -27    11675.88    11695.28   1909.72 o 
  -8  13 -27     1049.86     1987.69   1185.49 o 
  -5  13 -27     9530.87     9691.36   1568.40 o 
  -2  13 -27    23369.43    22740.09   2457.45 o 
 -13  14 -27    10101.84    10654.82   1983.17 o 
 -10  14 -27      668.45      874.77   1127.70 o 
  -7  14 -27     1469.00     1137.99   1190.32 o 
  -4  14 -27     1688.42     2305.32   1123.37 o 
  -1  14 -27     7836.58     7409.06   1734.01 o 
 -12  15 -27      651.90     1410.77   1460.94 o 
  -9  15 -27     3114.06     3577.95   1420.84 o 
  -6  15 -27     7039.89     6637.71   1492.61 o 
  -3  15 -27     6327.15     7524.21   1770.53 o 
 -14  16 -27     6044.71     5367.80   1957.10 o 
 -11  16 -27    12251.14    12227.75   2421.17 o 
  -8  16 -27      864.15     1464.17   1165.24 o 
  -5  16 -27     4840.89     5036.92   1644.09 o 
  -2  16 -27     5948.97     5574.85   1792.24 o 
 -16  17 -27     1279.54     1520.84   1609.65 o 
 -13  17 -27        8.75      -59.59   1518.67 o 
 -10  17 -27     3717.84     2675.57   1535.53 o 
  -7  17 -27     5850.22     5961.10   1772.02 o 
  -4  17 -27     1480.57     1050.23   1388.59 o 
  -1  17 -27     2475.73     1793.62   1887.76 o 
 -15  18 -27      640.68     1121.82   1763.66 o 
 -12  18 -27       36.02      918.23   1634.55 o 
  -9  18 -27      379.87       -8.63   1564.22 o 
  -6  18 -27     3160.77     2872.92   1620.40 o 
  -3  18 -27     3094.80     3564.91   1796.60 o 
 -14  19 -27       10.72     1383.99   1882.04 o 
 -11  19 -27      594.96      879.57   2231.25 o 
  -8  19 -27      150.86     -543.96   1650.87 o 
  -5  19 -27      373.92      428.39   1700.43 o 
   0   2 -26    66199.69    66054.83   4899.29 o 
  -2   3 -26    94097.70   105182.11   7515.64 o 
  -4   4 -26   172430.19   178872.58   4260.27 o 
  -1   4 -26    88645.73    85699.23   3691.81 o 
  -3   5 -26    61802.68    59438.12   2231.01 o 
   0   5 -26     3287.02     2097.01   1191.04 o 
  -5   6 -26    57340.35    58396.94   1551.05 o 
  -2   6 -26     5766.94     7199.77   1023.41 o 
  -7   7 -26    11701.74    11307.87   1508.01 o 
  -4   7 -26    43375.54    41268.72   1747.94 o 
  -1   7 -26    60341.14    62854.75   1830.89 o 
  -6   8 -26    28535.45    31900.02   1359.77 o 
  -3   8 -26    24753.78    24705.37   1399.93 o 
   0   8 -26    77583.64    73013.20   3702.95 o 
  -8   9 -26    27452.91    30118.24   1467.50 o 
  -5   9 -26    32174.29    32857.83   1614.72 o 
  -2   9 -26    24118.57    22620.79   1895.93 o 
 -10  10 -26    10909.78    13462.89   2065.32 o 
  -7  10 -26     2017.30     2121.23    782.89 o 
  -4  10 -26     8184.33    10006.76   1128.43 o 
  -1  10 -26     1709.36     2476.75    843.31 o 
  -9  11 -26    52049.65    49664.88   2456.97 o 
  -6  11 -26    10638.01    11218.73   1428.92 o 
  -3  11 -26    13608.98    11388.43   1358.95 o 
   0  11 -26    19992.07    19419.12   2734.24 o 
 -11  12 -26    18194.73    15137.10   2224.64 o 
  -8  12 -26    22896.56    21670.95   1826.79 o 
  -5  12 -26     8541.91    10147.10   1657.52 o 
  -2  12 -26     5302.74     6208.58   1110.73 o 
 -13  13 -26     2657.59     4211.31   2336.37 o 
 -10  13 -26     9436.62     8102.45   1482.29 o 
  -7  13 -26    11580.72    11052.79   1780.94 o 
  -4  13 -26     1923.92     1671.61   1018.95 o 
  -1  13 -26    10952.59    10299.96   1613.59 o 
 -12  14 -26      307.26      233.19   1138.86 o 
  -9  14 -26     5114.34     5706.54   1475.46 o 
  -6  14 -26     5690.18     6732.10   1379.65 o 
  -3  14 -26     5218.66     5261.37   1517.14 o 
   0  14 -26    13335.87    12576.09   2649.74 o 
 -14  15 -26      731.14      -35.00   1224.86 o 
 -11  15 -26      689.62      155.97   1357.81 o 
  -8  15 -26     2924.23     3942.89   1244.56 o 
  -5  15 -26     4401.50     3812.87   1452.74 o 
  -2  15 -26     6982.76     7140.48   1784.36 o 
 -16  16 -26      333.23      244.40   1759.93 o 
 -13  16 -26      132.78      -82.47   1378.40 o 
 -10  16 -26     1296.92     1407.06   1284.72 o 
  -7  16 -26     4626.19     4020.13   1462.32 o 
  -4  16 -26     4305.29     3987.25   1540.75 o 
  -1  16 -26     1481.82     1564.21   1678.52 o 
 -15  17 -26     3001.39     5065.75   2037.61 o 
 -12  17 -26      939.23      573.32   1610.54 o 
  -9  17 -26     1463.47     1144.47   1554.39 o 
  -6  17 -26    10624.48     9009.36   1989.89 o 
  -3  17 -26     5606.00     8445.63   1965.82 o 
   0  17 -26     4961.19     6951.65   3590.41 o 
 -14  18 -26     3708.37     3218.36   1867.39 o 
 -11  18 -26     1424.59     1492.57   1781.61 o 
  -8  18 -26     7060.16     7319.70   2243.46 o 
  -5  18 -26     2738.29     2201.75   1545.54 o 
  -2  18 -26      721.02     -260.87   1759.74 o 
 -13  19 -26      579.09      299.12   1774.33 o 
 -10  19 -26      660.89     1717.89   1859.50 o 
  -7  19 -26      255.51     1606.94   1831.72 o 
  -1   3 -25    23752.31    19659.97   2231.81 o 
  -3   4 -25     9133.41     6757.64   1333.42 o 
  -2   5 -25    52224.98    53315.03   1953.37 o 
  -4   6 -25    27109.15    27980.42   1396.02 o 
  -1   6 -25    31046.62    33875.64   1722.03 o 
  -6   7 -25     1678.70     1280.25    543.25 o 
  -3   7 -25     5415.34     4981.37    769.43 o 
  -5   8 -25    79853.08    80447.68   2170.34 o 
  -2   8 -25    34731.45    32349.91   1479.34 o 
  -7   9 -25    16844.38    16030.09   1154.72 o 
  -4   9 -25     8481.09     9350.08   1056.97 o 
  -1   9 -25    12683.80    11867.71   1220.07 o 
  -9  10 -25    16165.53    14593.45   1460.37 o 
  -6  10 -25     4397.64     5132.36    918.83 o 
  -3  10 -25    14392.23    16010.54   1548.57 o 
  -8  11 -25      535.76     1122.25    899.06 o 
  -5  11 -25    29982.56    33567.65   1770.38 o 
  -2  11 -25    28909.78    29173.35   1769.40 o 
 -10  12 -25    20886.27    20429.32   1947.38 o 
  -7  12 -25    17026.32    18793.42   1816.42 o 
  -4  12 -25     1353.29     1395.56    962.72 o 
  -1  12 -25    20142.49    19274.98   1752.73 o 
 -12  13 -25     4731.53     4205.45   1384.37 o 
  -9  13 -25     2309.64     1944.51   1025.38 o 
  -6  13 -25    12492.62    14772.52   1966.06 o 
  -3  13 -25    24272.00    26491.65   2214.08 o 
 -11  14 -25     9681.24     8374.43   1519.62 o 
  -8  14 -25      778.07      824.57   1095.91 o 
  -5  14 -25     2001.66     1332.65    999.85 o 
  -2  14 -25     4861.99     6949.17   1660.54 o 
 -13  15 -25     5353.49     5952.60   1699.68 o 
 -10  15 -25     6019.29     6836.90   1662.77 o 
  -7  15 -25      378.97      700.02   1015.67 o 
  -4  15 -25      308.78      672.53   1180.62 o 
  -1  15 -25      504.49      296.10   1312.86 o 
 -15  16 -25      697.28     1015.24   1213.81 o 
 -12  16 -25     1165.07     1241.17   1592.10 o 
  -9  16 -25     3656.16     4132.91   1313.27 o 
  -6  16 -25    18844.38    19061.72   2499.83 o 
  -3  16 -25     7203.55     6914.54   1848.20 o 
 -14  17 -25     5919.38     7715.92   2269.62 o 
 -11  17 -25    11776.67    13345.30   2286.36 o 
  -8  17 -25     6490.27     6958.62   2092.77 o 
  -5  17 -25     2026.78     1712.46   1369.84 o 
  -2  17 -25     1602.91      395.27   1586.47 o 
 -16  18 -25     1989.61     2981.48   1709.44 o 
 -13  18 -25      899.29     1464.29   1752.37 o 
 -10  18 -25     1026.79      239.67   1643.13 o 
  -7  18 -25     1828.55      275.66   1646.50 o 
  -4  18 -25      619.00      967.24   1471.04 o 
 -15  19 -25      787.02     1829.85   1906.54 o 
 -12  19 -25      186.66      939.27   2063.39 o 
  -9  19 -25     2871.65     2628.97   2055.37 o 
  -6  19 -25     3176.49     3022.96   1953.60 o 
 -11  20 -25     2356.14     3560.09   2526.89 o 
  -1   2 -24   122017.80   122644.56   5335.86 o 
  -3   3 -24   113443.90   122941.17  12270.08 o 
   0   3 -24     3394.70     3718.79   1120.86 o 
  -2   4 -24   223449.06   217368.92   8987.24 o 
  -4   5 -24   348394.06   350517.00   7144.11 o 
  -1   5 -24    18074.80    19337.40   1378.68 o 
  -6   6 -24    29465.56    27118.96   1849.23 o 
  -3   6 -24   199614.14   194064.39  11923.75 o 
   0   6 -24    51768.88    56462.58   2844.52 o 
  -5   7 -24    66553.61    61816.14   2051.49 o 
  -2   7 -24    95259.50    99794.74   2256.59 o 
  -7   8 -24     9126.92     9502.02    935.68 o 
  -4   8 -24    57223.75    54266.55   1812.42 o 
  -1   8 -24   139901.47   138045.38   2308.89 o 
  -9   9 -24    28627.63    28113.26   2453.86 o 
  -6   9 -24    44351.07    41276.07   1493.41 o 
  -3   9 -24    70454.79    68538.72   2055.02 o 
   0   9 -24   148560.97   152408.27   4500.84 o 
  -8  10 -24    42182.65    38823.80   1845.83 o 
  -5  10 -24    53733.93    54829.09   1995.14 o 
  -2  10 -24    41780.77    41452.43   1852.42 o 
 -10  11 -24    48303.34    44749.73   2256.92 o 
  -7  11 -24    45866.28    46463.59   2023.60 o 
  -4  11 -24    37721.92    41332.30   2217.29 o 
  -1  11 -24     3115.03     4065.89    939.63 o 
 -12  12 -24    28139.81    29368.62   4201.30 o 
  -9  12 -24    43522.24    44834.03   2506.58 o 
  -6  12 -24    22841.22    21189.17   2172.16 o 
  -3  12 -24     6923.46     7868.37   1138.13 o 
   0  12 -24    20376.27    21075.76   2901.56 o 
 -11  13 -24    39179.56    37268.79   2552.89 o 
  -8  13 -24    51998.38    58188.11   2712.52 o 
  -5  13 -24     9271.00    10136.71   1516.97 o 
  -2  13 -24    33880.41    34361.49   2492.39 o 
 -13  14 -24     3650.41     2828.40   1409.91 o 
 -10  14 -24    54475.95    50260.64   2818.08 o 
  -7  14 -24    14783.50    14313.05   1795.19 o 
  -4  14 -24    20315.89    18958.38   2304.73 o 
  -1  14 -24    23128.09    22913.58   2567.35 o 
 -15  15 -24     4427.01     5609.02   2164.04 o 
 -12  15 -24     3618.72     3756.78   1461.58 o 
  -9  15 -24     9371.88    11049.56   1904.99 o 
  -6  15 -24    43265.89    41683.69   2785.95 o 
  -3  15 -24     8245.11     8510.12   1832.51 o 
   0  15 -24    29649.71    31529.11   5037.43 o 
 -14  16 -24    14020.66    14488.92   2289.38 o 
 -11  16 -24     3189.30     3107.92   1528.64 o 
  -8  16 -24    14673.79    14245.57   1883.91 o 
  -5  16 -24    15993.71    14618.18   2255.48 o 
  -2  16 -24     7959.94     9390.20   1988.85 o 
 -16  17 -24     3112.84     2386.10   1494.54 o 
 -13  17 -24    22285.88    20965.24   3033.47 o 
 -10  17 -24      813.56     1235.87   1308.97 o 
  -7  17 -24    30373.80    31745.85   3110.69 o 
  -4  17 -24     2173.05     2309.18   1419.93 o 
  -1  17 -24     8383.57     8903.53   2490.06 o 
 -15  18 -24    11433.82    13750.97   2735.06 o 
 -12  18 -24     4341.66     4534.24   1993.65 o 
  -9  18 -24    11759.03    13668.64   2654.91 o 
  -6  18 -24     5014.89     6031.58   2136.50 o 
  -3  18 -24     3968.83     2936.08   1660.74 o 
 -14  19 -24    18537.01    17028.64   3035.43 o 
 -11  19 -24     4180.43     3809.32   2082.44 o 
  -8  19 -24     7814.13     8342.32   2399.72 o 
  -5  19 -24     1643.25      898.69   1804.77 o 
 -10  20 -24     4419.40     5878.04   2380.65 o 
  -2   3 -23   153310.78   154505.17   8469.99 o 
  -1   4 -23    44673.19    45910.93   1870.20 o 
  -3   5 -23    24097.90    26806.84   1581.49 o 
  -5   6 -23     2848.64     2830.96    555.93 o 
  -2   6 -23    59213.69    58429.97   1692.93 o 
  -4   7 -23     5041.89     4661.17    746.78 o 
  -1   7 -23    20162.16    21645.76   1173.23 o 
  -6   8 -23    45940.11    43256.30   1490.07 o 
  -3   8 -23     8174.53     8389.70    932.91 o 
  -8   9 -23     2970.77     2632.73    702.23 o 
  -5   9 -23    22163.74    20413.26   1333.14 o 
  -2   9 -23    34301.27    35541.80   1425.32 o 
  -7  10 -23    29934.36    32322.85   1707.49 o 
  -4  10 -23     1782.70     1897.99    733.43 o 
  -1  10 -23    21400.82    21290.32   1501.80 o 
  -9  11 -23     8652.17     7301.83   1126.23 o 
  -6  11 -23    14669.52    17177.08   1643.93 o 
  -3  11 -23    21292.93    22904.39   1697.02 o 
 -11  12 -23    12869.99    13125.82   1601.00 o 
  -8  12 -23      511.68      -98.65    858.86 o 
  -5  12 -23    19973.72    18762.07   1839.25 o 
  -2  12 -23    23798.42    23336.16   1822.04 o 
 -10  13 -23    16111.79    16168.90   1808.34 o 
  -7  13 -23    40080.59    40358.13   2879.99 o 
  -4  13 -23     8687.54     8869.35   1470.44 o 
  -1  13 -23    14380.19    11980.09   1696.98 o 
 -12  14 -23     8081.96     8515.54   1571.70 o 
  -9  14 -23     1489.61      922.49   1103.99 o 
  -6  14 -23     9295.02     9957.54   1564.28 o 
  -3  14 -23      840.34      812.98   1137.44 o 
 -14  15 -23     2199.08     1397.44   1459.97 o 
 -11  15 -23      239.33     -193.92   1032.09 o 
  -8  15 -23     1301.10     1579.10   1063.60 o 
  -5  15 -23     7116.76     7005.76   1694.26 o 
  -2  15 -23     9717.45     9230.66   1875.73 o 
 -13  16 -23    14344.43    13392.56   2494.99 o 
 -10  16 -23    14299.01    13751.87   2183.11 o 
  -7  16 -23    10057.06     9899.04   1879.38 o 
  -4  16 -23     1002.15      816.56   1458.24 o 
  -1  16 -23     6275.86     7683.68   2156.16 o 
 -15  17 -23     2222.74     3806.39   1910.61 o 
 -12  17 -23     1678.93     2029.06   1467.56 o 
  -9  17 -23     6016.72     3753.45   1866.24 o 
  -6  17 -23    11036.07    10440.66   2025.37 o 
  -3  17 -23     2938.15     3846.16   1577.66 o 
 -17  18 -23      608.77      680.68   1587.96 o 
 -14  18 -23      377.00     -313.92   1469.12 o 
 -11  18 -23     2591.78     3230.72   1637.04 o 
  -8  18 -23     1691.27     1247.15   1672.49 o 
  -5  18 -23      338.66     -199.38   1302.07 o 
  -2  18 -23     3088.61     2642.76   1951.67 o 
 -13  19 -23     2494.51     1147.06   1806.86 o 
 -10  19 -23     4894.06     4643.85   2080.60 o 
  -7  19 -23     1713.66     3710.89   2074.79 o 
  -4  19 -23      745.87     1119.25   1733.93 o 
 -12  20 -23     1805.64     1741.98   2323.58 o 
  -9  20 -23     3877.32     3542.88   2146.18 o 
  -2   2 -22   152250.38   154689.73  28069.95 o 
  -1   3 -22    76463.83    74077.84   2763.87 o 
  -3   4 -22   218781.75   234230.22   4836.16 o 
   0   4 -22    66253.19    61209.49   3067.59 o 
  -5   5 -22    35197.15    34361.65   1783.65 o 
  -2   5 -22    32481.20    35816.91   1573.12 o 
  -4   6 -22   141820.19   139689.17   4466.37 o 
  -1   6 -22    25209.53    23784.40   1214.55 o 
  -6   7 -22    10567.90    10684.19    887.44 o 
  -3   7 -22    44191.46    43835.29   1537.11 o 
   0   7 -22    76561.03    74653.08   2907.98 o 
  -8   8 -22    22420.02    23903.54   1645.71 o 
  -5   8 -22    49611.15    45960.73   1445.55 o 
  -2   8 -22    59249.85    64260.75   1971.78 o 
  -7   9 -22    23446.70    26918.55   1321.48 o 
  -4   9 -22    50502.71    50256.93   1788.87 o 
  -1   9 -22    75726.32    76864.43   2224.94 o 
  -9  10 -22    30770.04    30785.27   2189.17 o 
  -6  10 -22    18088.66    19609.11   1224.89 o 
  -3  10 -22     9261.28     8379.12   1110.46 o 
   0  10 -22    13345.21    12849.69   1801.68 o 
 -11  11 -22    32947.83    38186.58   3147.48 o 
  -8  11 -22    24514.99    23860.29   1665.05 o 
  -5  11 -22    66402.44    74568.16   2309.81 o 
  -2  11 -22    14777.52    14696.83   1353.86 o 
 -10  12 -22    40138.39    40630.38   2280.17 o 
  -7  12 -22    71480.06    71508.65   2767.99 o 
  -4  12 -22     6213.59     5625.40   1084.57 o 
  -1  12 -22     4849.78     5521.57   1306.80 o 
 -12  13 -22     1991.21     2594.62   1075.13 o 
  -9  13 -22    14026.99    14506.02   1729.80 o 
  -6  13 -22     8326.52     8527.53   1430.89 o 
  -3  13 -22     3544.82     5289.63   1251.28 o 
   0  13 -22      751.40     1272.81   1429.51 o 
 -14  14 -22     5360.40     6128.61   2131.15 o 
 -11  14 -22    11275.69    13044.00   1759.40 o 
  -8  14 -22     1673.90      600.98   1119.85 o 
  -5  14 -22    10459.48     9475.53   1540.93 o 
  -2  14 -22    11850.05    11542.32   1931.08 o 
 -13  15 -22     3583.89     4315.06   1547.60 o 
 -10  15 -22     8239.34     8673.99   1787.75 o 
  -7  15 -22    14427.98    16954.57   1955.76 o 
  -4  15 -22     1981.24     2653.66   1299.74 o 
  -1  15 -22    22911.81    22576.69   2627.71 o 
 -15  16 -22    13460.24    14324.18   2117.05 o 
 -12  16 -22       21.84      441.23   1220.32 o 
  -9  16 -22     5383.90     4992.98   1558.16 o 
  -6  16 -22    12432.67    12242.88   2083.26 o 
  -3  16 -22     3643.28     5339.23   1701.63 o 
   0  16 -22     9018.68     8360.29   3142.67 o 
 -17  17 -22     3766.39     2387.85   2199.09 o 
 -14  17 -22    18432.26    15090.28   2780.20 o 
 -11  17 -22      581.75      452.86   1306.20 o 
  -8  17 -22    13636.46    12213.79   2672.55 o 
  -5  17 -22     2140.84     2511.09   1434.41 o 
  -2  17 -22     2059.43     3550.30   1647.92 o 
 -16  18 -22     4893.93     6517.23   2048.95 o 
 -13  18 -22     9352.80     9000.86   2347.06 o 
 -10  18 -22     3529.36     4249.31   1892.14 o 
  -7  18 -22     6497.18     5908.64   2131.21 o 
  -4  18 -22     8497.54     8311.74   2053.32 o 
  -1  18 -22     1862.28     1055.88   1892.79 o 
 -15  19 -22     9481.94     9663.20   2564.08 o 
 -12  19 -22     1958.59     2024.56   2327.18 o 
  -9  19 -22     1753.33     3036.29   1958.23 o 
  -6  19 -22     1039.27     1430.61   1807.75 o 
 -11  20 -22     2623.52     3461.54   2135.65 o 
  -8  20 -22     2806.40     5534.66   2333.11 o 
  -1   2 -21    35702.38    37151.82   1334.10 o 
  -2   4 -21    73705.84    76800.99   2271.91 o 
  -4   5 -21    34742.96    31086.05   2371.49 o 
  -1   5 -21     9423.38     8401.40    986.39 o 
  -3   6 -21    38474.38    38777.92   1459.15 o 
  -5   7 -21    45495.08    43400.93   1387.27 o 
  -2   7 -21    23070.67    24669.23   1225.94 o 
  -7   8 -21    19176.24    19709.46   1158.21 o 
  -4   8 -21    11496.58    12328.51   1056.72 o 
  -1   8 -21    49726.13    50606.29   1750.63 o 
  -6   9 -21    66632.09    69677.07   1812.36 o 
  -3   9 -21    58756.55    59117.39   1867.72 o 
  -8  10 -21     4038.45     3576.78    853.50 o 
  -5  10 -21     7142.14     7752.32    996.22 o 
  -2  10 -21    11824.55    11506.44   1162.48 o 
 -10  11 -21    22511.79    23816.12   1863.68 o 
  -7  11 -21     5559.62     5105.42    997.49 o 
  -4  11 -21     1843.74     1062.27    741.26 o 
  -1  11 -21     5061.08     4685.10    924.11 o 
  -9  12 -21     8318.63     9123.35   1296.08 o 
  -6  12 -21    51888.15    50362.72   2388.93 o 
  -3  12 -21    20421.11    20727.16   1548.08 o 
 -11  13 -21    15910.84    15220.39   1793.05 o 
  -8  13 -21     6062.90     7168.56   1343.00 o 
  -5  13 -21     4049.43     3647.15   1113.21 o 
  -2  13 -21    10420.54    12162.35   1659.99 o 
 -13  14 -21     3004.69     3179.51   1414.09 o 
 -10  14 -21     3642.09     2743.76   1138.77 o 
  -7  14 -21    16117.97    16508.47   1842.65 o 
  -4  14 -21     4266.20     4693.32   1431.66 o 
  -1  14 -21     6655.20     7134.44   1712.11 o 
 -12  15 -21     1684.20     2178.80   1156.67 o 
  -9  15 -21    15264.11    12758.31   1735.01 o 
  -6  15 -21    20945.02    20555.71   2077.33 o 
  -3  15 -21     3303.47     2361.38   1357.18 o 
 -14  16 -21     6964.36     7201.44   1802.16 o 
 -11  16 -21     6557.64     5524.09   1634.20 o 
  -8  16 -21     1164.29     1010.84   1044.48 o 
  -5  16 -21    12161.66     9534.23   1918.05 o 
  -2  16 -21    17748.55    17559.56   2476.14 o 
 -16  17 -21      952.36     1368.97   1341.14 o 
 -13  17 -21     5798.82     7999.21   2156.39 o 
 -10  17 -21    12288.82    12355.20   2106.60 o 
  -7  17 -21    19424.75    18705.96   3422.49 o 
  -4  17 -21     3315.48     2226.62   1473.47 o 
  -1  17 -21     4429.28     4849.88   2115.89 o 
 -15  18 -21     2172.86     2483.34   1872.46 o 
 -12  18 -21     1113.35      752.97   1346.97 o 
  -9  18 -21      323.27     1234.94   1585.26 o 
  -6  18 -21      640.80      461.62   1570.10 o 
  -3  18 -21      238.19     -536.66   1353.41 o 
 -14  19 -21      663.36     1148.70   1802.22 o 
 -11  19 -21     1272.26     1776.09   1933.20 o 
  -8  19 -21      406.16      437.19   1790.06 o 
  -5  19 -21     3087.23     2385.97   1927.03 o 
 -13  20 -21     4440.37     5275.16   2724.93 o 
 -10  20 -21     4626.25     4354.07   2207.42 o 
  -7  20 -21     3848.71     5627.07   2347.86 o 
  -1   1 -20    91944.74   135573.28   6080.98 o 
   0   2 -20   376963.63   392807.03   8972.98 o 
  -2   3 -20   170054.63   179481.52   3502.79 o 
  -4   4 -20    69990.86    80714.38   4113.06 o 
  -1   4 -20    90532.39    93894.47   3148.16 o 
  -3   5 -20    30655.28    30741.83   1342.46 o 
   0   5 -20    74874.58    85033.35   3463.32 o 
  -5   6 -20    14527.87    13548.95    886.21 o 
  -2   6 -20    76378.27    73165.65   1790.87 o 
  -7   7 -20    22206.82    22518.88   1942.23 o 
  -4   7 -20   217296.41   208283.61   3103.07 o 
  -1   7 -20    72226.23    67047.99   1889.28 o 
  -6   8 -20    51079.66    52522.64   1584.96 o 
  -3   8 -20    79299.29    73215.44   1965.50 o 
   0   8 -20    29504.09    34135.87   2237.20 o 
  -8   9 -20    22202.11    21949.29   1159.87 o 
  -5   9 -20    86764.79    85114.16   2206.88 o 
  -2   9 -20     5413.92     3944.43    646.73 o 
 -10  10 -20    25311.31    25668.00   2636.44 o 
  -7  10 -20    12606.62    10255.57   1144.14 o 
  -4  10 -20    27032.09    26697.41   1482.08 o 
  -1  10 -20     1503.43     1896.95    739.91 o 
  -9  11 -20     4254.27     3202.97    923.43 o 
  -6  11 -20     5920.41     7074.67   1201.06 o 
  -3  11 -20    11066.28    10984.13   1271.96 o 
   0  11 -20    33725.80    38711.58   2681.61 o 
 -11  12 -20    38393.25    37411.44   2164.02 o 
  -8  12 -20    14421.63    14516.48   1474.61 o 
  -5  12 -20     7126.87     5907.22   1208.19 o 
  -2  12 -20    28314.51    28158.38   1910.59 o 
 -13  13 -20     6784.63     7412.04   1955.89 o 
 -10  13 -20    16486.20    18041.11   1683.10 o 
  -7  13 -20     9245.16     7744.97   1551.25 o 
  -4  13 -20     4846.83     5227.77   1220.68 o 
  -1  13 -20     7709.47     6959.90   1394.73 o 
 -12  14 -20     6297.00     6342.48   1421.69 o 
  -9  14 -20    23200.92    22442.16   2364.24 o 
  -6  14 -20     5400.39     5454.00   1273.00 o 
  -3  14 -20    17108.44    15448.70   2097.19 o 
   0  14 -20     8658.59    10461.52   2419.36 o 
 -14  15 -20     5912.28     6230.61   1653.69 o 
 -11  15 -20    21322.61    21346.90   2166.81 o 
  -8  15 -20     6656.08     6242.16   1369.25 o 
  -5  15 -20    14598.46    15084.04   2153.41 o 
  -2  15 -20     1528.91      932.32   1240.45 o 
 -16  16 -20      900.46     2242.09   1983.69 o 
 -13  16 -20      380.89      787.72   1092.66 o 
 -10  16 -20     7034.64     6480.13   1701.42 o 
  -7  16 -20    10300.47    10640.46   1880.65 o 
  -4  16 -20    10099.66    10540.70   1981.58 o 
  -1  16 -20     2055.48     1534.31   1605.13 o 
 -15  17 -20      517.87      -97.23   1282.19 o 
 -12  17 -20     3656.18     1545.68   1423.10 o 
  -9  17 -20     3537.52     4032.89   1842.08 o 
  -6  17 -20    12531.67    13593.61   2226.34 o 
  -3  17 -20     3170.15     3324.94   1602.75 o 
   0  17 -20     5600.08     7316.10   3391.62 o 
 -17  18 -20     5570.09     7141.47   2092.56 o 
 -14  18 -20     4931.15     6393.22   2175.59 o 
 -11  18 -20     3948.87     3823.85   1853.64 o 
  -8  18 -20     2407.22     2472.31   1829.24 o 
  -5  18 -20     2856.00     2117.92   1714.55 o 
  -2  18 -20     1856.77     2849.84   1978.00 o 
 -16  19 -20     1428.29     3109.79   1783.60 o 
 -13  19 -20     1225.47     1393.24   1814.71 o 
 -10  19 -20      168.51      989.99   1643.01 o 
  -7  19 -20     1411.16     1851.27   1872.93 o 
  -4  19 -20     3426.73     1211.18   1839.44 o 
 -12  20 -20     2050.24     1659.25   1922.67 o 
  -9  20 -20     1053.88      859.42   1680.64 o 
  -1   3 -19      851.26     1033.46    540.63 o 
  -3   4 -19    27458.89    24549.33   2697.33 o 
  -2   5 -19    23560.72    22603.95   1019.65 o 
  -4   6 -19    34957.78    37212.65   1198.05 o 
  -1   6 -19    44743.37    43678.04   1365.06 o 
  -6   7 -19    58176.92    53813.93   1543.78 o 
  -3   7 -19     9283.17    10479.86    910.93 o 
  -5   8 -19    26843.54    25423.96   1152.27 o 
  -2   8 -19    16221.93    15891.31   1067.13 o 
  -7   9 -19    61461.72    59121.40   1597.63 o 
  -4   9 -19    13783.37    15370.96   1181.85 o 
  -1   9 -19    22992.44    24936.86   1569.82 o 
  -9  10 -19    34159.50    33043.96   1915.16 o 
  -6  10 -19    11572.80    12610.85   1007.07 o 
  -3  10 -19    10381.04    12388.83   1022.77 o 
  -8  11 -19     6753.10     6996.90   1082.56 o 
  -5  11 -19     6436.34     6466.74    990.49 o 
  -2  11 -19    44210.71    41555.03   1831.38 o 
 -10  12 -19    23153.90    21567.51   1759.78 o 
  -7  12 -19    31903.56    30590.42   2100.98 o 
  -4  12 -19      625.93      802.19    785.01 o 
  -1  12 -19    15914.74    15920.43   1776.72 o 
 -12  13 -19     3587.00     3952.73   1086.34 o 
  -9  13 -19     5108.61     6105.82   1156.83 o 
  -6  13 -19    20451.37    23248.28   2029.21 o 
  -3  13 -19    16042.71    17215.91   1815.24 o 
 -11  14 -19     2947.59     2872.60   1179.72 o 
  -8  14 -19     2814.46     1654.52    968.18 o 
  -5  14 -19     2665.83     2565.09   1070.00 o 
  -2  14 -19    18616.67    19918.13   2354.76 o 
 -13  15 -19     9985.18    10054.47   1712.03 o 
 -10  15 -19     6656.46     5379.73   1550.50 o 
  -7  15 -19     9360.44    10425.02   1627.27 o 
  -4  15 -19      491.94      337.78   1108.55 o 
  -1  15 -19     5581.21     6246.58   1708.64 o 
 -15  16 -19     1513.16      811.93   1231.42 o 
 -12  16 -19      472.62      -25.48   1154.54 o 
  -9  16 -19    17058.67    16038.64   2292.96 o 
  -6  16 -19    21446.71    21133.30   2463.42 o 
  -3  16 -19    11494.85    10384.39   2001.31 o 
 -14  17 -19     2111.90     2705.19   1669.81 o 
 -11  17 -19    11330.25    11253.18   2080.31 o 
  -8  17 -19     1989.65     2621.15   1747.01 o 
  -5  17 -19     4243.18     2978.14   1494.87 o 
  -2  17 -19     3332.38     3329.34   1636.84 o 
 -16  18 -19     3190.43     3891.70   1745.64 o 
 -13  18 -19      729.56      369.79   1312.94 o 
 -10  18 -19     1133.34      877.27   1506.56 o 
  -7  18 -19     2483.45     2022.64   1754.97 o 
  -4  18 -19     1879.50      608.42   1383.80 o 
  -1  18 -19     1210.24     1893.10   1875.32 o 
 -15  19 -19      830.62      274.88   1699.58 o 
 -12  19 -19     1289.03     1771.58   1857.64 o 
  -9  19 -19     5240.51     5805.00   2171.73 o 
  -6  19 -19     5577.22     4392.11   2128.96 o 
  -3  19 -19     1716.14     1136.63   2230.79 o 
 -14  20 -19     1900.20     2969.97   2415.02 o 
 -11  20 -19     4271.92     2969.67   2085.24 o 
  -8  20 -19     2462.67     2398.65   2056.41 o 
  -1   2 -18   215098.78   249770.45   3840.02 o 
  -3   3 -18   418965.25   394122.41 108755.50 o 
   0   3 -18   105709.86   111667.93   4741.61 o 
  -2   4 -18    14851.26    14491.63   1128.88 o 
  -4   5 -18   161343.53   168234.22   3043.17 o 
  -1   5 -18    22100.41    19682.03   1249.23 o 
  -6   6 -18   106269.82   110754.89   3369.39 o 
  -3   6 -18     1679.35     1369.05    490.97 o 
   0   6 -18    92276.97    84497.65   2778.67 o 
  -5   7 -18   168262.22   168378.59   2541.01 o 
  -2   7 -18   190335.44   197118.73   3091.55 o 
  -7   8 -18    45278.59    38824.13   1773.42 o 
  -4   8 -18   227119.81   232330.39   3350.33 o 
  -1   8 -18    24522.25    23111.63   1311.00 o 
  -9   9 -18    13593.91    14639.90   2000.14 o 
  -6   9 -18    46552.92    50488.51   1511.66 o 
  -3   9 -18    63016.18    61813.25   1837.58 o 
   0   9 -18    91294.38    92981.39   3713.48 o 
  -8  10 -18    26410.71    26703.82   1656.81 o 
  -5  10 -18    54840.09    56321.39   1884.03 o 
  -2  10 -18    29661.19    30599.63   1555.74 o 
 -10  11 -18    34067.98    31861.97   2047.43 o 
  -7  11 -18    11663.24    12259.53   1282.82 o 
  -4  11 -18    16879.27    20042.09   1516.23 o 
  -1  11 -18    14527.03    12081.17   1194.17 o 
 -12  12 -18    35310.41    36312.91   3398.17 o 
  -9  12 -18    37575.48    38068.06   2066.65 o 
  -6  12 -18     6414.24     5650.27   1143.19 o 
  -3  12 -18     1887.41     2189.49    818.57 o 
   0  12 -18     7451.81     6868.09   1934.47 o 
 -11  13 -18    64012.43    62706.26   2581.12 o 
  -8  13 -18    34247.28    34539.98   2041.17 o 
  -5  13 -18    10114.27    12493.05   1563.10 o 
  -2  13 -18    36120.64    35903.38   2453.13 o 
 -13  14 -18     4424.72     4867.06   1213.64 o 
 -10  14 -18    39671.50    42150.26   2484.69 o 
  -7  14 -18     8577.44     7308.66   1347.07 o 
  -4  14 -18    39031.47    39720.33   2962.18 o 
  -1  14 -18    30273.27    31675.01   2542.19 o 
 -15  15 -18     1201.51     1667.76   1732.99 o 
 -12  15 -18     8395.76     8247.92   1573.93 o 
  -9  15 -18    16666.94    16543.92   1868.52 o 
  -6  15 -18    23249.87    23918.96   2490.65 o 
  -3  15 -18    16915.08    16763.67   2259.11 o 
   0  15 -18    14164.96    12880.09   3376.40 o 
 -14  16 -18     3283.46     2977.96   1328.85 o 
 -11  16 -18    13824.86    13919.49   2161.91 o 
  -8  16 -18    18721.97    17970.91   2327.25 o 
  -5  16 -18    26409.94    26013.62   2747.29 o 
  -2  16 -18     2892.69     2913.33   1533.01 o 
 -16  17 -18     7864.09     7127.48   1823.65 o 
 -13  17 -18     4051.03     3780.36   1582.54 o 
 -10  17 -18     8106.36     8757.26   1864.61 o 
  -7  17 -18    20085.40    22043.96   3069.80 o 
  -4  17 -18     2071.83     2412.82   1526.39 o 
  -1  17 -18     4991.05     3727.52   1886.44 o 
 -15  18 -18    15374.65    15051.98   2800.04 o 
 -12  18 -18     5612.98     4960.71   1771.03 o 
  -9  18 -18     2886.29     4515.66   1940.41 o 
  -6  18 -18     7661.00    10230.85   2474.06 o 
  -3  18 -18      241.94     1016.83   1449.31 o 
 -14  19 -18    12862.54    10874.89   2542.41 o 
 -11  19 -18      537.93      815.89   1751.01 o 
  -8  19 -18     5687.66     5913.79   2277.46 o 
  -5  19 -18     3748.54     4184.43   2114.34 o 
 -13  20 -18     6789.56     8489.25   2543.11 o 
 -10  20 -18     3631.15     3809.84   2138.70 o 
  -7  20 -18     5726.59     5917.94   2385.07 o 
  -2   3 -17    32618.28    30679.95   2667.11 o 
  -1   4 -17    54403.62    54553.31   1667.60 o 
  -3   5 -17     4926.34     6011.07    566.62 o 
  -5   6 -17    37037.85    32227.42   1152.53 o 
  -2   6 -17     1838.75     2358.30    542.12 o 
  -4   7 -17    28115.96    28319.92   1102.60 o 
  -1   7 -17    63706.52    61273.51   2180.21 o 
  -6   8 -17    42609.99    42264.23   1383.45 o 
  -3   8 -17    57220.98    53139.19   1663.19 o 
  -8   9 -17    48605.84    48142.30   2006.93 o 
  -5   9 -17    10851.11    10385.13    895.10 o 
  -2   9 -17    33661.90    32833.07   1225.07 o 
  -7  10 -17    24139.54    25115.36   1577.64 o 
  -4  10 -17    11211.54    11860.62   1094.95 o 
  -1  10 -17    22931.43    22426.61   1424.55 o 
  -9  11 -17    44567.81    40720.70   2024.24 o 
  -6  11 -17    33114.03    35371.32   2042.50 o 
  -3  11 -17    18743.79    20104.65   1382.71 o 
 -11  12 -17     9656.99     9429.59   1337.89 o 
  -8  12 -17     6229.66     4797.03   1043.23 o 
  -5  12 -17    14216.96    16546.99   1693.63 o 
  -2  12 -17    35832.94    33998.78   1989.33 o 
 -10  13 -17    13814.98    15445.87   1595.67 o 
  -7  13 -17    14313.45    14561.77   1481.28 o 
  -4  13 -17     6650.86     8038.07   1353.76 o 
  -1  13 -17     9914.72    10548.87   1585.68 o 
 -12  14 -17     7345.17     6882.13   1299.73 o 
  -9  14 -17     1818.06     2031.68    953.21 o 
  -6  14 -17     3549.11     4869.74   1214.40 o 
  -3  14 -17     1867.73     3205.95   1348.16 o 
 -14  15 -17     8659.43     9023.71   1709.96 o 
 -11  15 -17     5631.09     5639.83   1374.62 o 
  -8  15 -17      531.72      210.18    889.31 o 
  -5  15 -17     4845.03     5775.46   1537.55 o 
  -2  15 -17     8734.23     8255.47   1813.36 o 
 -13  16 -17     4370.40     4773.78   1412.95 o 
 -10  16 -17    11831.92    12753.84   2070.28 o 
  -7  16 -17     1891.66     1416.48   1257.84 o 
  -4  16 -17      998.02      932.06   1244.91 o 
  -1  16 -17     5362.73     5285.96   1690.59 o 
 -15  17 -17     6703.06     6541.89   1816.68 o 
 -12  17 -17     6968.65     7831.02   1826.57 o 
  -9  17 -17      155.69     -699.47   1320.56 o 
  -6  17 -17    10251.67    10581.78   2368.66 o 
  -3  17 -17    10863.53    14443.12   2330.54 o 
 -17  18 -17      908.21      913.89   1423.96 o 
 -14  18 -17      853.34      197.31   1344.11 o 
 -11  18 -17     3298.10     3525.70   1844.16 o 
  -8  18 -17     1042.07       79.26   1527.22 o 
  -5  18 -17     2824.52     2566.09   1849.69 o 
  -2  18 -17     2016.53     3533.70   2064.31 o 
 -16  19 -17     1131.60     1367.78   1583.96 o 
 -13  19 -17     1335.61      909.89   1690.01 o 
 -10  19 -17     1647.25      863.86   1635.87 o 
  -7  19 -17       61.07     -597.22   1497.08 o 
  -4  19 -17      412.50      742.42   1748.50 o 
 -12  20 -17     2327.98     2911.12   2080.62 o 
  -9  20 -17     2345.81     3306.15   2118.25 o 
  -6  20 -17     7136.90     5182.96   2282.48 o 
   0   1 -16    90241.24    87549.59   4222.27 o 
  -2   2 -16    22537.69    20001.60   1114.53 o 
  -1   3 -16    49458.90    56067.29   4297.41 o 
  -3   4 -16    42270.56    40202.43   1027.42 o 
   0   4 -16    43942.50    57090.55   7065.37 o 
  -5   5 -16   134047.66   141243.41   3435.69 o 
  -2   5 -16     8271.11     9020.94    720.20 o 
  -4   6 -16    74089.02    74599.16   1606.01 o 
  -1   6 -16    58479.38    51399.52   1374.34 o 
  -6   7 -16    25700.50    24357.05   1094.95 o 
  -3   7 -16     9688.87     9976.88    863.54 o 
   0   7 -16    89230.02    97359.63   3041.70 o 
  -8   8 -16   103865.62    99852.75   3806.21 o 
  -5   8 -16    55497.03    57526.15   1536.25 o 
  -2   8 -16    46414.21    49175.79   1423.28 o 
  -7   9 -16     1946.09     2089.34    700.92 o 
  -4   9 -16    17343.27    16454.63   1162.56 o 
  -1   9 -16    21524.86    24505.88   1375.67 o 
  -9  10 -16    24390.43    24968.05   1793.61 o 
  -6  10 -16      391.96     -151.09    491.33 o 
  -3  10 -16    11421.54    13616.12   1015.31 o 
   0  10 -16     6781.57     6812.24   1335.24 o 
 -11  11 -16    23147.19    24956.76   2770.90 o 
  -8  11 -16    25709.73    23956.06   1669.35 o 
  -5  11 -16    36859.07    36673.39   1569.16 o 
  -2  11 -16      222.25      548.45    661.09 o 
 -10  12 -16     9064.84     7909.07   1236.32 o 
  -7  12 -16    13222.04    11746.65   1302.57 o 
  -4  12 -16    21914.60    23857.48   1677.15 o 
  -1  12 -16      694.82      565.94    900.98 o 
 -12  13 -16      476.79      514.96    847.28 o 
  -9  13 -16     4155.93     4370.41   1069.65 o 
  -6  13 -16    23719.74    25055.66   2026.81 o 
  -3  13 -16     7059.10     8724.36   1430.04 o 
   0  13 -16     7394.04    10159.28   2246.24 o 
 -14  14 -16    11557.28    10673.11   2079.70 o 
 -11  14 -16     1230.68      873.68    887.86 o 
  -8  14 -16     2573.12     2365.60   1031.19 o 
  -5  14 -16     3646.35     4642.43   1176.48 o 
  -2  14 -16     3700.00     2910.06   1307.57 o 
 -13  15 -16      975.29      911.10   1071.37 o 
 -10  15 -16      734.58     1019.12   1169.65 o 
  -7  15 -16      815.31      794.42    957.80 o 
  -4  15 -16     6242.92     7988.08   1690.05 o 
  -1  15 -16     7832.12     7355.44   1793.94 o 
 -15  16 -16     5855.87     5757.13   1898.14 o 
 -12  16 -16       18.20     -175.01   1109.09 o 
  -9  16 -16      110.88     -279.11   1070.54 o 
  -6  16 -16     3900.14     3911.22   1476.18 o 
  -3  16 -16     2852.51     3402.55   1460.90 o 
   0  16 -16     8001.46     9885.75   3374.19 o 
 -17  17 -16     2611.81     3148.09   2171.93 o 
 -14  17 -16     5328.41     5839.48   1739.98 o 
 -11  17 -16      921.58      582.29   1281.97 o 
  -8  17 -16     5984.90     4414.48   1916.12 o 
  -5  17 -16      715.92      488.23   1251.86 o 
  -2  17 -16     5150.79     3862.50   1628.81 o 
 -16  18 -16     3873.19     4864.37   1851.25 o 
 -13  18 -16     3474.87     3961.89   1653.13 o 
 -10  18 -16     1790.52     1626.42   1777.22 o 
  -7  18 -16     7442.84     6095.62   2132.76 o 
  -4  18 -16     2711.38     3485.88   1877.58 o 
  -1  18 -16     2168.18     3435.37   1956.51 o 
 -15  19 -16     8804.19     6747.79   2361.40 o 
 -12  19 -16     1037.47      847.64   1609.55 o 
  -9  19 -16     4270.57     3282.84   2013.91 o 
  -6  19 -16      887.85     -169.12   1627.21 o 
  -3  19 -16     1994.54      441.55   2169.45 o 
 -14  20 -16     4530.99     5163.63   2301.14 o 
 -11  20 -16     2211.95     2400.29   2004.44 o 
  -8  20 -16     3392.65     4839.25   2242.49 o 
  -1   2 -15    15386.63    13240.25   1218.42 o 
  -2   4 -15    97406.91   104596.38   1763.28 o 
  -4   5 -15     5573.58     4979.25    562.18 o 
  -1   5 -15    31843.82    29031.89   1016.54 o 
  -3   6 -15    60920.51    59600.51   1537.62 o 
  -5   7 -15      914.36      956.42    468.63 o 
  -2   7 -15     8885.85     8800.36    800.81 o 
  -7   8 -15    29584.15    31678.74   1643.52 o 
  -4   8 -15      155.02      121.62    469.02 o 
  -1   8 -15   102087.99   101266.54   2233.49 o 
  -6   9 -15     4357.66     5718.12    677.30 o 
  -3   9 -15    45215.39    46778.55   1519.07 o 
  -8  10 -15    13375.75    11690.46   1244.53 o 
  -5  10 -15    17816.85    18944.87   1256.82 o 
  -2  10 -15     9712.23     9202.87   1006.51 o 
 -10  11 -15    10436.21    12003.84   1462.70 o 
  -7  11 -15     3775.85     3818.49    904.18 o 
  -4  11 -15      350.16      719.28    598.78 o 
  -1  11 -15    14838.87    18016.97   1331.32 o 
  -9  12 -15    20516.36    21713.06   1722.84 o 
  -6  12 -15    33714.70    33462.32   1833.08 o 
  -3  12 -15    18257.48    17132.08   1514.89 o 
 -11  13 -15    28386.07    25627.86   1975.95 o 
  -8  13 -15      936.11     1341.37    881.99 o 
  -5  13 -15    21526.71    21536.98   1906.23 o 
  -2  13 -15    51251.04    46944.80   2633.53 o 
 -13  14 -15     6185.33     7084.56   1314.27 o 
 -10  14 -15     2907.71     3097.46   1021.81 o 
  -7  14 -15    17369.91    17036.78   1813.48 o 
  -4  14 -15      491.55       60.36    981.18 o 
  -1  14 -15     6313.44     5347.73   1390.50 o 
 -12  15 -15     3416.57     2805.56   1068.74 o 
  -9  15 -15    24349.10    22330.32   2421.69 o 
  -6  15 -15    13612.62    12869.18   1932.62 o 
  -3  15 -15     9785.03    11963.19   1979.91 o 
 -14  16 -15     9963.47    11917.20   1901.13 o 
 -11  16 -15     8810.68     7061.11   1688.02 o 
  -8  16 -15     2792.75     2606.72   1342.38 o 
  -5  16 -15     6403.87     6197.31   1674.46 o 
  -2  16 -15    10867.35     8858.27   1914.07 o 
 -16  17 -15     2022.81     1181.43   1328.77 o 
 -13  17 -15      505.23      -16.32   1204.06 o 
 -10  17 -15     9349.35    11997.70   2087.08 o 
  -7  17 -15    22071.70    21999.05   2998.41 o 
  -4  17 -15     1475.79     2127.07   1398.23 o 
  -1  17 -15      578.13      428.32   1573.02 o 
 -15  18 -15     2593.67     3238.47   1924.06 o 
 -12  18 -15     1274.48     1971.87   1441.89 o 
  -9  18 -15      114.97     1313.33   1562.15 o 
  -6  18 -15     2778.82     3435.60   1829.33 o 
  -3  18 -15     1258.56     1490.56   1443.46 o 
 -14  19 -15      653.64      389.25   1465.83 o 
 -11  19 -15      441.69     1031.22   1523.79 o 
  -8  19 -15     1708.50     2501.69   1872.68 o 
  -5  19 -15     1039.09     1057.92   1822.00 o 
 -13  20 -15     4993.50     5239.13   2258.01 o 
 -10  20 -15     9225.91     7991.13   2587.49 o 
  -7  20 -15     7088.69     6114.63   2406.85 o 
  -1   1 -14   246153.63   216516.42   6314.17 o 
   0   2 -14    57688.68    62806.41   2677.02 o 
  -2   3 -14   172121.03   166289.09   4921.29 o 
  -4   4 -14   119703.30   121751.84   2842.22 o 
  -1   4 -14   180645.50   171302.05   5374.09 o 
  -3   5 -14     5098.07     4502.92    491.06 o 
   0   5 -14   260143.72   246104.88   5776.85 o 
  -5   6 -14    21572.02    23192.86    975.83 o 
  -2   6 -14    98621.50   102150.39   1923.28 o 
  -7   7 -14    60600.02    56624.55   2711.28 o 
  -4   7 -14    25233.24    24921.51   1036.28 o 
  -1   7 -14     6672.36     7544.92    794.36 o 
  -6   8 -14   154912.27   156771.61   2912.38 o 
  -3   8 -14   171526.55   174579.78   2782.51 o 
   0   8 -14    39975.51    40969.59   2095.18 o 
  -8   9 -14    31496.98    32535.10   1778.07 o 
  -5   9 -14    39626.02    37725.75   1369.22 o 
  -2   9 -14     7088.65     7431.43    681.36 o 
 -10  10 -14     5733.18     7706.03   1747.12 o 
  -7  10 -14    52260.84    53917.89   2005.56 o 
  -4  10 -14    13777.70    14671.08   1097.38 o 
  -1  10 -14    22256.43    20764.96   1322.50 o 
  -9  11 -14     1257.19     1748.21    818.44 o 
  -6  11 -14     5925.85     5702.23    992.32 o 
  -3  11 -14    30718.15    28670.23   1491.36 o 
   0  11 -14    35023.10    30275.22   3075.92 o 
 -11  12 -14    20278.68    20438.39   1763.14 o 
  -8  12 -14      212.55      486.92    782.49 o 
  -5  12 -14    24445.75    22693.86   1565.64 o 
  -2  12 -14    18842.34    22400.82   1675.00 o 
 -13  13 -14     8959.43     6659.88   1700.70 o 
 -10  13 -14     3775.25     4092.06   1053.63 o 
  -7  13 -14    16477.13    14765.99   1459.81 o 
  -4  13 -14    25775.90    21628.73   1883.04 o 
  -1  13 -14     6395.20     6310.65   1326.98 o 
 -12  14 -14    11998.05    12167.94   1561.42 o 
  -9  14 -14     2834.46     3437.41    920.29 o 
  -6  14 -14     6537.47     5906.22   1254.00 o 
  -3  14 -14    11279.57    12876.52   1918.89 o 
   0  14 -14     1663.61     1564.81   1562.82 o 
 -14  15 -14    15946.18    16530.96   1755.28 o 
 -11  15 -14    23817.69    24399.76   2072.55 o 
  -8  15 -14     6818.74     7086.41   1341.84 o 
  -5  15 -14     4893.11     5981.65   1554.78 o 
  -2  15 -14      500.90       52.99   1123.66 o 
 -16  16 -14     1118.00     1841.47   1827.08 o 
 -13  16 -14     3920.70     4612.97   1404.24 o 
 -10  16 -14    26584.19    29400.09   2843.44 o 
  -7  16 -14     4027.60     1909.50   1513.27 o 
  -4  16 -14     3966.16     4901.61   1582.64 o 
  -1  16 -14      250.55      510.47   1261.40 o 
 -15  17 -14      890.64      837.87   1130.87 o 
 -12  17 -14     2009.87     1396.06   1392.14 o 
  -9  17 -14     7836.68     9821.89   2320.74 o 
  -6  17 -14     6943.21     7662.56   2129.23 o 
  -3  17 -14     4865.09     5738.97   1747.17 o 
   0  17 -14     4249.49     4811.69   2891.27 o 
 -17  18 -14     7096.24     7209.24   1865.89 o 
 -14  18 -14     4652.51     4209.38   1735.24 o 
 -11  18 -14     7235.60     6738.55   2199.85 o 
  -8  18 -14     1358.73     2866.78   1706.92 o 
  -5  18 -14     4934.27     3922.73   1938.16 o 
  -2  18 -14     4474.85     4329.05   2016.67 o 
 -16  19 -14      550.80     -122.78   1463.36 o 
 -13  19 -14     1362.27     1110.86   1698.45 o 
 -10  19 -14     5313.18     5372.57   2100.74 o 
  -7  19 -14     1705.34     1378.56   1689.96 o 
  -4  19 -14     6056.04     7358.53   2329.19 o 
 -12  20 -14     2711.85     2524.08   2032.58 o 
  -9  20 -14      750.18     -170.28   1730.97 o 
  -6  20 -14     7518.31     9781.57   2704.71 o 
  -1   3 -13    62773.89    69830.01   2024.06 o 
  -3   4 -13    56831.90    50394.33   1117.56 o 
  -2   5 -13   225201.75   231841.25   3343.85 o 
  -4   6 -13    15842.83    15402.87    801.54 o 
  -1   6 -13    44501.99    47295.97   1184.14 o 
  -6   7 -13   109039.85   114765.04   2570.11 o 
  -3   7 -13    17785.08    17199.15   1013.47 o 
  -5   8 -13    32923.36    31796.95   1171.20 o 
  -2   8 -13    13071.26    13633.77    884.57 o 
  -7   9 -13    34965.22    31281.28   1595.41 o 
  -4   9 -13    12076.82    12768.52   1035.98 o 
  -1   9 -13    34709.28    34281.34   1464.87 o 
  -9  10 -13     4444.08     6060.96   1102.51 o 
  -6  10 -13     9802.87     9228.19   1072.76 o 
  -3  10 -13    28540.21    28936.18   1306.94 o 
  -8  11 -13    12318.42    13165.59   1349.46 o 
  -5  11 -13    59112.55    57596.99   1801.05 o 
  -2  11 -13    15017.29    14876.14   1200.23 o 
 -10  12 -13    24274.20    23881.93   1835.69 o 
  -7  12 -13    16321.15    17362.11   1516.17 o 
  -4  12 -13        7.11      171.09    655.48 o 
  -1  12 -13    17970.32    19520.84   1911.24 o 
 -12  13 -13    14687.74    14532.26   1628.02 o 
  -9  13 -13     3258.33     2813.18    964.56 o 
  -6  13 -13    51988.50    49566.00   2418.73 o 
  -3  13 -13    40019.30    39249.73   2413.71 o 
 -11  14 -13     8304.33     8161.27   1340.59 o 
  -8  14 -13    17071.19    16822.34   1603.82 o 
  -5  14 -13     8477.04     9500.45   1462.79 o 
  -2  14 -13    19204.64    16939.62   1940.44 o 
 -13  15 -13     8446.80     7467.34   1403.50 o 
 -10  15 -13    10103.06    11986.58   1548.20 o 
  -7  15 -13     3565.66     4095.83   1172.39 o 
  -4  15 -13      518.36      128.19   1048.51 o 
  -1  15 -13     3141.72     2758.37   1392.71 o 
 -15  16 -13     5664.81     5722.93   1438.42 o 
 -12  16 -13    11392.63     9711.96   1566.84 o 
  -9  16 -13    17147.54    17422.10   2284.98 o 
  -6  16 -13    13939.64    12594.75   2041.30 o 
  -3  16 -13     2779.37     2448.38   1390.70 o 
 -14  17 -13     3414.05     2725.54   1368.62 o 
 -11  17 -13    12392.31    13346.18   2189.63 o 
  -8  17 -13     5515.11     6618.05   2047.50 o 
  -5  17 -13     4115.26     3976.28   1520.64 o 
  -2  17 -13     6547.73     7082.25   1819.34 o 
 -16  18 -13     1415.75     1073.60   1346.68 o 
 -13  18 -13     1500.04     1187.10   1442.05 o 
 -10  18 -13     2366.98     1813.43   1639.94 o 
  -7  18 -13     4933.36     7357.51   2217.60 o 
  -4  18 -13      465.81      798.16   1647.56 o 
  -1  18 -13      453.19      741.51   1731.26 o 
 -15  19 -13      776.68      259.43   1427.14 o 
 -12  19 -13     2163.40     2449.40   1801.91 o 
  -9  19 -13     3285.61     1855.94   1805.07 o 
  -6  19 -13     3849.25     4083.39   2063.46 o 
  -3  19 -13      443.63    -1262.86   1642.82 o 
 -14  20 -13     5417.52     6046.60   2312.49 o 
 -11  20 -13     6039.78     7621.12   2459.83 o 
  -8  20 -13      746.85       96.88   1757.08 o 
  -5  20 -13     2461.06     1714.90   1909.88 o 
  -1   2 -12   193666.05   212893.23   2646.37 o 
  -3   3 -12   626709.50   642572.69  11130.92 o 
   0   3 -12   114873.45   117001.98   3269.58 o 
  -2   4 -12    44449.47    39387.76   1463.96 o 
  -4   5 -12   225940.31   249363.00   3611.38 o 
  -1   5 -12    38344.83    40356.38   1117.94 o 
  -6   6 -12    24431.34    25061.31   1811.47 o 
  -3   6 -12    15414.05    14986.66    793.70 o 
   0   6 -12    88677.92    86506.28   2592.03 o 
  -5   7 -12    26795.74    26377.08    986.21 o 
  -2   7 -12    55610.48    57425.45   1425.73 o 
  -7   8 -12     2998.22     3196.07    777.36 o 
  -4   8 -12   191474.69   194388.41   2680.55 o 
  -1   8 -12   133716.38   135731.98   2463.00 o 
  -9   9 -12      241.77      510.13   1006.62 o 
  -6   9 -12    18163.05    19091.71   1323.65 o 
  -3   9 -12    49930.67    50761.69   1511.72 o 
   0   9 -12    23935.40    22073.99   2101.46 o 
  -8  10 -12     1242.18     2558.30    788.65 o 
  -5  10 -12    38286.20    36381.93   1524.71 o 
  -2  10 -12     2972.00     2747.00    687.49 o 
 -10  11 -12    23360.80    21139.36   1705.45 o 
  -7  11 -12     7174.68     7873.53   1104.65 o 
  -4  11 -12    12461.13    11735.94   1045.67 o 
  -1  11 -12     7555.78     6803.85   1024.36 o 
 -12  12 -12    20692.16    20593.97   2727.09 o 
  -9  12 -12    45273.99    44450.99   2182.59 o 
  -6  12 -12    15306.49    15168.81   1381.30 o 
  -3  12 -12     7052.33     6534.73   1069.43 o 
   0  12 -12    20073.29    21249.77   2824.91 o 
 -11  13 -12    19177.48    18626.26   1751.84 o 
  -8  13 -12    10144.99     9867.60   1183.17 o 
  -5  13 -12    13617.27    12319.27   1530.51 o 
  -2  13 -12    17978.24    17439.62   1847.06 o 
 -13  14 -12     8078.49     7470.78   1354.38 o 
 -10  14 -12    44676.85    45719.43   2359.38 o 
  -7  14 -12    12508.21    11744.41   1593.83 o 
  -4  14 -12    22810.90    23218.10   2390.84 o 
  -1  14 -12    17326.83    15924.94   1965.00 o 
 -15  15 -12     2492.37     3035.51   1569.72 o 
 -12  15 -12    15762.95    14886.67   1714.85 o 
  -9  15 -12     1912.31     2537.04   1115.28 o 
  -6  15 -12    16450.79    16405.58   2144.28 o 
  -3  15 -12    21840.17    20500.40   2391.73 o 
   0  15 -12     8405.44     7870.76   2361.60 o 
 -14  16 -12     1731.25     1086.91   1064.79 o 
 -11  16 -12    10306.96     9418.43   1675.43 o 
  -8  16 -12     3608.39     4324.93   1770.24 o 
  -5  16 -12    12030.34    10185.84   1897.41 o 
  -2  16 -12     5091.45     4394.15   1554.04 o 
 -16  17 -12     2996.07     1531.81   1211.95 o 
 -13  17 -12     5190.24     5396.86   1675.12 o 
 -10  17 -12     4654.15     4209.27   1516.77 o 
  -7  17 -12    20063.41    21503.97   3007.51 o 
  -4  17 -12      627.31      601.77   1198.62 o 
  -1  17 -12     7582.86     7005.98   2178.78 o 
 -18  18 -12    23487.08    17834.11   3540.26 o 
 -15  18 -12    15121.05    14394.14   2402.87 o 
 -12  18 -12     6977.58     6831.48   1850.09 o 
  -9  18 -12     5133.03     3837.71   1911.39 o 
  -6  18 -12     8979.02     7871.61   2208.11 o 
  -3  18 -12     1847.58      817.90   1451.14 o 
   0  18 -12    17512.70    18334.54   4566.72 o 
 -17  19 -12    10290.50    10171.09   2321.91 o 
 -14  19 -12    14792.93    15165.32   2505.80 o 
 -11  19 -12     1406.83     1707.13   1659.33 o 
  -8  19 -12     9719.31     7641.62   2272.32 o 
  -5  19 -12     3174.99     1864.25   1827.65 o 
  -2  19 -12     8201.78     7518.68   2841.35 o 
 -13  20 -12     8708.18     5692.95   2405.45 o 
 -10  20 -12     2088.70     1626.94   1776.31 o 
  -7  20 -12     5328.59     3544.70   2142.27 o 
  -2   3 -11    40866.73    38867.70   1287.33 o 
  -1   4 -11   208056.38   203660.53   2211.53 o 
  -3   5 -11   100060.99    95636.20   1546.59 o 
  -5   6 -11    25018.07    25925.79    921.60 o 
  -2   6 -11    35120.80    35411.72   1155.22 o 
  -4   7 -11    48475.91    48277.66   1355.42 o 
  -1   7 -11     4200.49     4975.40    655.26 o 
  -6   8 -11    19696.88    18499.78   1245.59 o 
  -3   8 -11    89827.70    87301.33   1848.10 o 
  -8   9 -11     9699.96    11546.31   1263.47 o 
  -5   9 -11    13936.80    12334.37    888.04 o 
  -2   9 -11    34138.41    34626.13   1150.62 o 
  -7  10 -11    44928.82    46558.04   1870.92 o 
  -4  10 -11    44475.32    44051.04   1531.56 o 
  -1  10 -11    20580.99    22425.01   1283.26 o 
  -9  11 -11    26312.69    23196.00   1701.74 o 
  -6  11 -11    41978.40    41179.02   1697.53 o 
  -3  11 -11    47453.82    47884.82   1715.65 o 
 -11  12 -11    13512.40    13969.45   1516.41 o 
  -8  12 -11     2131.39     2228.99    850.09 o 
  -5  12 -11    48238.34    42898.74   1916.75 o 
  -2  12 -11    45023.18    43656.52   2397.78 o 
 -10  13 -11    26801.19    32540.39   2128.75 o 
  -7  13 -11    42735.37    39866.88   2034.08 o 
  -4  13 -11     5039.73     5516.29   1204.71 o 
  -1  13 -11     6059.85     5747.66   1298.10 o 
 -12  14 -11    12967.87    12260.85   1551.68 o 
  -9  14 -11     1462.61     1528.03    901.23 o 
  -6  14 -11     7784.30     5701.55   1248.31 o 
  -3  14 -11     9514.71    10662.76   1787.00 o 
 -14  15 -11     5426.44     5632.13   1244.48 o 
 -11  15 -11      630.12      999.96    931.93 o 
  -8  15 -11     5475.51     5135.03   1434.43 o 
  -5  15 -11    25049.76    26851.31   2572.98 o 
  -2  15 -11     8442.94     8004.44   1782.09 o 
 -13  16 -11     3264.84     2910.57   1179.80 o 
 -10  16 -11    18624.98    21275.05   2224.09 o 
  -7  16 -11    19074.19    13862.48   2408.17 o 
  -4  16 -11     3179.23     3068.72   1382.89 o 
  -1  16 -11     8325.09     8871.71   1958.48 o 
 -15  17 -11     5716.76     6057.69   1440.97 o 
 -12  17 -11     4452.71     4696.44   1673.60 o 
  -9  17 -11     5477.41     4169.21   1792.25 o 
  -6  17 -11    16359.64    14749.04   2575.38 o 
  -3  17 -11     6806.13     7195.99   1871.63 o 
 -17  18 -11      449.62       10.07   1365.16 o 
 -14  18 -11      655.26       13.78   1287.16 o 
 -11  18 -11     5772.05     4890.90   1956.45 o 
  -8  18 -11      410.70     -350.40   1435.61 o 
  -5  18 -11     1144.54      554.61   1546.84 o 
  -2  18 -11     3046.09     3995.14   1968.39 o 
 -16  19 -11      108.20     -395.62   1310.06 o 
 -13  19 -11     2638.19     2181.97   1808.33 o 
 -10  19 -11     4256.23     3274.30   1976.50 o 
  -7  19 -11     3309.58     2885.93   1898.42 o 
  -4  19 -11     1175.10     1277.57   1825.71 o 
 -15  20 -11     2718.34     2777.76   2010.02 o 
 -12  20 -11     2658.23     2525.60   1975.15 o 
  -9  20 -11     3644.31     2753.17   2005.23 o 
  -6  20 -11     6674.46     8065.02   2652.13 o 
   0   1 -10    79571.27    95642.27  18540.71 o 
  -2   2 -10   269218.69   309790.97   4617.04 o 
  -1   3 -10   268050.31   271357.44   4061.70 o 
  -3   4 -10   529004.88   556161.81   3518.22 o 
   0   4 -10   390467.53   392704.25   8843.75 o 
  -5   5 -10   155771.08   168868.05   4266.99 o 
  -2   5 -10    25841.37    25220.05    929.53 o 
  -4   6 -10    61386.63    62230.83   1316.35 o 
  -1   6 -10    64457.43    63453.47   1174.49 o 
  -6   7 -10    37921.10    38887.85   1577.00 o 
  -3   7 -10    68809.45    72955.70   1703.10 o 
   0   7 -10   124040.98   124191.39   3137.76 o 
  -8   8 -10   107575.67   107518.05   3960.31 o 
  -5   8 -10   105057.88   101741.41   1817.23 o 
  -2   8 -10    44000.12    40013.21   1258.52 o 
  -7   9 -10    11292.10    10930.57   1107.34 o 
  -4   9 -10     8732.00     8336.50    801.76 o 
  -1   9 -10    83940.17    84997.00   2003.16 o 
  -9  10 -10    42947.38    46412.25   2173.17 o 
  -6  10 -10    23249.34    22635.05   1482.18 o 
  -3  10 -10    53631.11    51128.68   1586.55 o 
   0  10 -10    24510.48    27406.33   1969.10 o 
 -11  11 -10    71653.03    76277.23   4056.73 o 
  -8  11 -10    23303.76    21699.31   1611.08 o 
  -5  11 -10    15345.94    16147.47   1138.04 o 
  -2  11 -10    13506.20    12978.80   1080.72 o 
 -10  12 -10    46163.82    44499.88   2260.08 o 
  -7  12 -10   104291.38   102332.34   2601.25 o 
  -4  12 -10     5816.46     7572.81   1069.19 o 
  -1  12 -10     1225.25     1248.54    932.28 o 
 -12  13 -10     6237.31     7273.06   1285.08 o 
  -9  13 -10    33077.93    32832.27   2076.60 o 
  -6  13 -10    51197.85    51022.38   2139.22 o 
  -3  13 -10      802.67      295.32    875.46 o 
   0  13 -10    25905.88    21799.46   2955.19 o 
 -14  14 -10     2422.72     1830.89   1372.64 o 
 -11  14 -10     6561.56     5449.23   1191.93 o 
  -8  14 -10    22039.63    22449.77   1647.11 o 
  -5  14 -10     8420.81     8357.30   1587.84 o 
  -2  14 -10     7773.54     8731.04   1520.29 o 
 -13  15 -10     1129.77     2260.24   1058.85 o 
 -10  15 -10     3646.54     4034.47   1124.83 o 
  -7  15 -10     5261.26     6163.64   1279.86 o 
  -4  15 -10    10407.53    10019.83   1805.58 o 
  -1  15 -10    26121.58    27843.37   2790.62 o 
 -15  16 -10     8699.06     8822.21   1488.24 o 
 -12  16 -10     4148.25     2542.29   1110.83 o 
  -9  16 -10      737.92      -10.55   1135.00 o 
  -6  16 -10    39007.92    35110.86   2972.65 o 
  -3  16 -10     5975.27     6927.94   1754.66 o 
   0  16 -10    13365.47    14798.23   3765.71 o 
 -17  17 -10     2213.30     1312.84   1925.72 o 
 -14  17 -10    24779.11    25954.50   2375.15 o 
 -11  17 -10       80.67      266.92   1040.65 o 
  -8  17 -10    13840.84    14281.07   2588.39 o 
  -5  17 -10     3536.85     4093.12   1781.20 o 
  -2  17 -10     1797.59     1207.91   1423.37 o 
 -16  18 -10     6456.64     6381.39   1623.39 o 
 -13  18 -10     4110.11     3511.26   1648.96 o 
 -10  18 -10     7973.23     9942.01   2349.33 o 
  -7  18 -10     7943.87     6529.94   2142.54 o 
  -4  18 -10     5993.22     6105.50   2136.97 o 
  -1  18 -10     3897.56     3873.89   2007.11 o 
 -15  19 -10    16530.96    13784.53   2487.38 o 
 -12  19 -10     1365.05     2404.84   1875.27 o 
  -9  19 -10    15278.10    13830.19   2736.94 o 
  -6  19 -10      522.57      674.18   1707.46 o 
  -3  19 -10     2010.72     1486.02   1836.12 o 
 -14  20 -10    10014.62     7986.82   2580.59 o 
 -11  20 -10     2106.55     2217.71   1939.05 o 
  -8  20 -10     2877.81     2688.36   2039.18 o 
  -5  20 -10     2684.90     2029.98   1998.76 o 
  -1   2  -9    11819.35    11966.87    638.85 o 
  -2   4  -9   421079.59   439948.63   3438.38 o 
  -4   5  -9   106894.88   109291.87   2010.32 o 
  -1   5  -9    14925.57    14671.95    688.27 o 
  -3   6  -9    85914.00    74924.21   1467.17 o 
  -5   7  -9    39361.55    41667.47   1465.35 o 
  -2   7  -9   197801.94   198546.45   2492.69 o 
  -7   8  -9    25421.26    26976.55   1574.64 o 
  -4   8  -9    81213.16    87141.38   1801.04 o 
  -1   8  -9    29609.41    27614.49   1214.22 o 
  -6   9  -9    60807.79    62374.88   2148.36 o 
  -3   9  -9    27248.03    26809.85   1205.11 o 
  -8  10  -9    15000.31    14565.27   1344.34 o 
  -5  10  -9    44442.79    40535.22   1366.36 o 
  -2  10  -9    17942.19    18705.25    957.39 o 
 -10  11  -9    13443.69    15108.49   1507.96 o 
  -7  11  -9    12412.92    11707.15   1260.05 o 
  -4  11  -9      252.83      486.66    566.02 o 
  -1  11  -9     9666.96    11248.68   1190.08 o 
  -9  12  -9     3610.77     4520.17   1002.76 o 
  -6  12  -9    13586.50    11842.56   1255.57 o 
  -3  12  -9    10467.73    11645.32   1282.71 o 
 -11  13  -9    42229.82    41215.12   2323.43 o 
  -8  13  -9    11843.03    11132.87   1193.72 o 
  -5  13  -9     8741.07     9219.41   1347.95 o 
  -2  13  -9    26193.65    24424.62   2103.20 o 
 -13  14  -9     2198.27     1754.00    996.56 o 
 -10  14  -9    10513.50    11592.07   1496.07 o 
  -7  14  -9    30101.76    27574.49   2106.69 o 
  -4  14  -9     5661.94     5038.93   1404.62 o 
  -1  14  -9     2595.83     1965.81   1120.44 o 
 -12  15  -9    14609.67    14320.89   1706.89 o 
  -9  15  -9    18816.66    19006.29   2016.65 o 
  -6  15  -9    19804.79    18523.15   2190.36 o 
  -3  15  -9    10311.70    10583.14   1851.86 o 
 -14  16  -9     7640.60     7644.25   1500.39 o 
 -11  16  -9     8859.24     9419.22   1522.11 o 
  -8  16  -9     4119.89     7054.83   1948.63 o 
  -5  16  -9    11272.92    12311.34   2049.43 o 
  -2  16  -9    14269.35    15846.32   2306.42 o 
 -16  17  -9     2965.15     4266.56   1284.25 o 
 -13  17  -9     2127.85      425.79   1066.38 o 
 -10  17  -9    15773.74    17837.00   2840.99 o 
  -7  17  -9    18397.27    19081.10   2908.46 o 
  -4  17  -9     1763.36      132.85   1418.92 o 
  -1  17  -9     1930.91     1280.75   1634.12 o 
 -15  18  -9      377.50      701.53   1177.70 o 
 -12  18  -9     3493.69     3279.51   1557.94 o 
  -9  18  -9       16.18      296.09   1448.50 o 
  -6  18  -9     3227.10     3229.25   1830.93 o 
  -3  18  -9     3986.94     4950.91   2012.21 o 
 -17  19  -9     1886.25     3579.18   1806.70 o 
 -14  19  -9     1468.19     1541.51   1568.46 o 
 -11  19  -9     2331.67     1094.46   1682.79 o 
  -8  19  -9     1203.97     2154.05   1812.80 o 
  -5  19  -9      356.22      816.71   1679.69 o 
  -2  19  -9      997.28       97.89   2136.61 o 
 -13  20  -9     4188.17     4231.96   2126.88 o 
 -10  20  -9     6264.43     6850.33   2365.28 o 
  -7  20  -9     6160.95     6592.23   2389.00 o 
  -1   1  -8   158932.81   160691.05   6027.66 o 
   0   2  -8     2953.41     3743.64    662.43 o 
  -2   3  -8    10922.76    12640.57    499.72 o 
  -4   4  -8   688850.00   743386.56  13063.11 o 
  -1   4  -8   378718.25   406256.66   3710.15 o 
  -3   5  -8    11523.13    11498.10    637.38 o 
   0   5  -8    24494.63    27722.85   1358.36 o 
  -5   6  -8   160365.94   163138.53   2995.64 o 
  -2   6  -8     5042.65     5887.06    560.37 o 
  -7   7  -8    28859.02    33207.11   2181.63 o 
  -4   7  -8   215700.27   227790.94   2613.37 o 
  -1   7  -8    29136.98    29729.08    886.26 o 
  -6   8  -8   107153.69   109612.04   2459.12 o 
  -3   8  -8     5759.17     4888.05    643.00 o 
   0   8  -8    15680.93    17640.29   1464.04 o 
  -8   9  -8    60815.27    57879.66   2192.91 o 
  -5   9  -8    25801.08    25190.27   1118.48 o 
  -2   9  -8    25597.83    23404.86   1106.55 o 
 -10  10  -8     3627.13     4703.93   1496.52 o 
  -7  10  -8    25033.06    24830.20   1583.78 o 
  -4  10  -8    14164.96    14472.90   1038.66 o 
  -1  10  -8    12285.56    13491.19   1021.16 o 
  -9  11  -8     2930.03     2488.37    871.48 o 
  -6  11  -8     3073.19     2119.76    573.90 o 
  -3  11  -8    13221.42    12949.11    932.07 o 
   0  11  -8    18604.02    20611.34   2654.26 o 
 -11  12  -8    24653.65    22879.90   1830.32 o 
  -8  12  -8    22265.19    23975.00   1535.11 o 
  -5  12  -8     7261.90     6077.66    888.68 o 
  -2  12  -8    30441.84    32418.47   2187.15 o 
 -13  13  -8     6711.69     6451.49   1639.73 o 
 -10  13  -8     8925.39     8489.07   1299.06 o 
  -7  13  -8     4897.59     4101.28    919.28 o 
  -4  13  -8     1504.27     1296.13    871.92 o 
  -1  13  -8      326.53      509.84    916.24 o 
 -12  14  -8     4261.34     2985.32   1092.68 o 
  -9  14  -8     2390.32     1023.22    867.17 o 
  -6  14  -8     8673.79    10157.04   1479.06 o 
  -3  14  -8     4224.86     4164.85   1381.46 o 
   0  14  -8     8139.70    11421.54   2471.10 o 
 -14  15  -8    12619.84    12988.18   1597.73 o 
 -11  15  -8    12337.90    11060.14   1542.74 o 
  -8  15  -8     4306.90     3995.41   1340.72 o 
  -5  15  -8     9032.17     9112.59   1709.82 o 
  -2  15  -8      410.92      268.22   1134.45 o 
 -16  16  -8     3218.69     2943.96   1611.13 o 
 -13  16  -8      421.24      347.23    957.55 o 
 -10  16  -8    10206.36     8391.90   1581.84 o 
  -7  16  -8     2916.21     4132.67   1705.09 o 
  -4  16  -8     3699.30     2925.16   1368.10 o 
  -1  16  -8     1430.81     1403.44   1424.92 o 
 -15  17  -8      248.08      402.02    992.18 o 
 -12  17  -8     1199.09     2810.45   1465.87 o 
  -9  17  -8     3553.76     2747.57   1727.67 o 
  -6  17  -8      165.53     1575.03   1517.82 o 
  -3  17  -8     4309.50     3299.50   1578.34 o 
   0  17  -8      617.62       32.05   2269.69 o 
 -17  18  -8     4529.21     3920.57   1476.63 o 
 -14  18  -8     3301.07     2631.52   1553.22 o 
 -11  18  -8     2548.89     4048.61   1815.44 o 
  -8  18  -8      256.48     -484.59   1362.62 o 
  -5  18  -8     1031.54      973.25   1569.84 o 
  -2  18  -8     3341.18     3095.51   1633.80 o 
 -16  19  -8      238.24      498.39   1382.02 o 
 -13  19  -8     1622.09     1867.40   1839.71 o 
 -10  19  -8     4550.70     4690.30   2055.87 o 
  -7  19  -8      512.83      454.92   1699.65 o 
  -4  19  -8     9201.37     8124.56   2426.89 o 
 -15  20  -8     1240.62     1080.68   1819.43 o 
 -12  20  -8     3354.31     3636.81   2099.86 o 
  -9  20  -8     1191.33     2071.23   2008.24 o 
  -6  20  -8     3904.27     3325.98   2151.72 o 
 -11  21  -8      244.92      273.81   1857.47 o 
  -1   3  -7    67633.84    65741.78    917.71 o 
  -3   4  -7   170330.09   179527.66   1630.65 o 
  -2   5  -7      368.33      292.85    322.13 o 
  -4   6  -7    11872.42     9734.80    795.42 o 
  -1   6  -7    24922.65    23177.07    861.78 o 
  -6   7  -7    76555.10    72901.43   2092.82 o 
  -3   7  -7    94179.97    91317.59   1730.75 o 
  -5   8  -7   121131.88   120278.16   2497.82 o 
  -2   8  -7    56306.57    53539.21   1422.69 o 
  -7   9  -7   115205.44   115278.57   2718.47 o 
  -4   9  -7    27396.59    29204.99   1223.49 o 
  -1   9  -7    78055.89    77335.83   1824.34 o 
  -9  10  -7    31480.90    34018.29   1893.64 o 
  -6  10  -7    12473.96    13148.49   1219.53 o 
  -3  10  -7    35883.14    36609.52   1404.81 o 
  -8  11  -7    31511.71    29371.20   1800.48 o 
  -5  11  -7    14705.55    13657.41   1065.77 o 
  -2  11  -7    54157.46    51046.24   1955.75 o 
 -10  12  -7    37991.54    37108.35   2160.14 o 
  -7  12  -7    25237.40    24700.11   1538.80 o 
  -4  12  -7     8001.62     6314.06    887.97 o 
  -1  12  -7    41218.04    39583.48   2389.07 o 
 -12  13  -7     4405.64     3427.31   1067.09 o 
  -9  13  -7     8707.75     8934.82   1119.32 o 
  -6  13  -7    16237.81    18807.18   1538.70 o 
  -3  13  -7    12748.81    12177.31   1566.23 o 
 -11  14  -7    11792.01    11801.81   1534.96 o 
  -8  14  -7    11051.36    10053.24   1355.57 o 
  -5  14  -7     9033.66     8373.27   1628.91 o 
  -2  14  -7    16887.18    16814.97   1922.84 o 
 -13  15  -7     7882.97     5598.25   1298.07 o 
 -10  15  -7    14922.89    14988.36   1686.64 o 
  -7  15  -7     2115.68     1384.62   1091.43 o 
  -4  15  -7      548.70     1227.95   1139.05 o 
  -1  15  -7    10181.46    12093.95   2041.83 o 
 -15  16  -7     6279.78     5129.68   1274.36 o 
 -12  16  -7      900.72      903.65    998.01 o 
  -9  16  -7     2809.63     3376.78   1398.01 o 
  -6  16  -7    17620.11    17036.44   2655.44 o 
  -3  16  -7     5228.27     5811.51   1655.79 o 
 -14  17  -7     7745.53     8920.93   1612.25 o 
 -11  17  -7    16539.33    20634.35   2249.92 o 
  -8  17  -7     3470.73     2317.41   1598.64 o 
  -5  17  -7     7865.93     6937.85   2073.42 o 
  -2  17  -7     7940.23     6638.08   1869.74 o 
 -16  18  -7      946.02       68.73   1068.05 o 
 -13  18  -7     1097.37     2111.43   1329.08 o 
 -10  18  -7     1610.81     1918.19   1661.18 o 
  -7  18  -7     2876.59     4450.38   1922.60 o 
  -4  18  -7      710.80     1043.84   1638.35 o 
  -1  18  -7     1650.52     1595.95   1800.31 o 
 -15  19  -7     1001.36     1177.85   1541.28 o 
 -12  19  -7      412.97     -552.92   1505.60 o 
  -9  19  -7     1764.57      900.51   1636.95 o 
  -6  19  -7     1133.96     1669.44   1747.77 o 
  -3  19  -7      999.80     1609.71   1813.43 o 
 -14  20  -7     6794.17     6453.69   2422.20 o 
 -11  20  -7     5412.66     5362.81   2290.15 o 
  -8  20  -7     3067.37     5038.83   2275.27 o 
  -5  20  -7     4875.04     5020.11   2272.83 o 
 -10  21  -7     5167.15     3745.78   2290.49 o 
   0   0  -6   412740.97   348457.28   4831.30 o 
  -1   2  -6   215585.44   195252.17   1566.30 o 
  -3   3  -6    28756.19    23977.60    815.77 o 
   0   3  -6   557792.00   577631.19   5030.74 o 
  -2   4  -6   102799.07   103044.23   1462.92 o 
  -4   5  -6   181381.98   183608.45   3250.24 o 
  -1   5  -6     8417.31     8586.06    548.92 o 
  -6   6  -6   188039.73   184005.91   4393.76 o 
  -3   6  -6    42661.71    44570.51   1138.82 o 
   0   6  -6    84774.34    85234.85   3328.48 o 
  -5   7  -6   150375.78   150230.39   2640.00 o 
  -2   7  -6    75588.30    70313.59   1513.76 o 
  -7   8  -6    74892.84    78628.41   2351.70 o 
  -4   8  -6   314003.84   307404.47   3302.23 o 
  -1   8  -6    76382.39    80327.05   1540.69 o 
  -9   9  -6    22043.93    21559.16   2386.33 o 
  -6   9  -6    43595.35    44760.46   1720.52 o 
  -3   9  -6   199418.88   202093.03   2852.88 o 
   0   9  -6    84490.78    86457.23   2706.10 o 
  -8  10  -6      583.40     1179.90    711.54 o 
  -5  10  -6   131680.67   132307.14   2266.85 o 
  -2  10  -6    57692.77    59888.46   1449.90 o 
 -10  11  -6    44989.04    40876.55   2101.93 o 
  -7  11  -6    67961.96    68782.46   2066.97 o 
  -4  11  -6     2270.56     2432.66    658.83 o 
  -1  11  -6    18524.32    18050.28   1709.47 o 
 -12  12  -6    51796.95    49145.29   3217.44 o 
  -9  12  -6    82693.77    80354.02   2707.94 o 
  -6  12  -6     5403.83     4406.12    923.37 o 
  -3  12  -6    32119.15    31424.26   1736.43 o 
   0  12  -6    13334.48    11664.72   2237.41 o 
 -11  13  -6    57554.72    54439.61   2494.87 o 
  -8  13  -6    32245.21    33591.53   1789.18 o 
  -5  13  -6     2599.20     2842.74   1012.57 o 
  -2  13  -6    34669.49    32910.75   2334.03 o 
 -13  14  -6    21866.60    20710.77   1829.91 o 
 -10  14  -6    44167.96    45084.44   2411.90 o 
  -7  14  -6    18597.08    18733.87   1601.23 o 
  -4  14  -6    65516.87    62190.41   3168.10 o 
  -1  14  -6    35530.69    37062.37   2629.84 o 
 -15  15  -6      847.47     -320.31   1293.39 o 
 -12  15  -6    22541.95    22632.86   2079.59 o 
  -9  15  -6    28925.44    27000.06   2066.76 o 
  -6  15  -6    35012.58    34874.70   2776.83 o 
  -3  15  -6    23257.76    20273.93   2365.45 o 
   0  15  -6    26826.27    28030.54   3631.64 o 
 -14  16  -6     3110.80     2096.43   1063.73 o 
 -11  16  -6    21815.17    19747.35   1980.47 o 
  -8  16  -6    16437.25    17764.23   2673.43 o 
  -5  16  -6    30572.59    27724.61   2746.60 o 
  -2  16  -6     3168.33     3430.64   1533.02 o 
 -16  17  -6     5782.00     8093.04   1498.15 o 
 -13  17  -6     7277.62     7475.79   1638.70 o 
 -10  17  -6    11732.54    10724.85   2310.04 o 
  -7  17  -6    21667.56    21799.85   3048.46 o 
  -4  17  -6     1817.15     3359.85   1707.98 o 
  -1  17  -6     6148.62     5288.92   1992.58 o 
 -18  18  -6    27320.00    30587.67   3725.58 o 
 -15  18  -6    15389.20    14868.12   1837.62 o 
 -12  18  -6     5315.02     5489.10   1601.22 o 
  -9  18  -6     6259.48     9326.82   2330.77 o 
  -6  18  -6    11976.17    12298.61   2608.65 o 
  -3  18  -6     3080.85     3179.92   1842.28 o 
   0  18  -6    23876.12    18309.06   4565.44 o 
 -17  19  -6    10702.92     9063.10   1904.62 o 
 -14  19  -6    14822.42    14603.25   2476.57 o 
 -11  19  -6     1611.66     1230.50   1736.29 o 
  -8  19  -6    13526.11    13206.14   2779.10 o 
  -5  19  -6     4980.01     5852.78   2181.67 o 
  -2  19  -6    12340.05    13918.35   3429.76 o 
 -13  20  -6    16081.08    17300.30   3249.71 o 
 -10  20  -6      907.47      901.06   1856.66 o 
  -7  20  -6     8417.49     7222.04   2471.48 o 
  -2   3  -5   134044.11   133091.78   1396.00 o 
  -1   4  -5    68253.12    80546.22   1207.07 o 
  -3   5  -5    58496.75    55050.57   1104.02 o 
  -5   6  -5    20421.66    18411.94   1162.18 o 
  -2   6  -5    11533.11    11796.16    703.73 o 
  -4   7  -5     7797.75     7783.73    644.57 o 
  -1   7  -5    18102.35    17504.54    757.28 o 
  -6   8  -5    65117.31    65327.71   1944.95 o 
  -3   8  -5    98781.02   100049.02   1922.67 o 
  -8   9  -5    24074.16    23542.37   1541.56 o 
  -5   9  -5     8269.75     8532.10    726.41 o 
  -2   9  -5    82221.66    85328.18   1726.80 o 
  -7  10  -5    68172.48    67098.31   2198.87 o 
  -4  10  -5    30654.47    30036.78   1317.72 o 
  -1  10  -5    28218.90    27027.96   1019.49 o 
  -9  11  -5    59574.13    51497.14   2147.40 o 
  -6  11  -5    13828.59    14233.29    958.79 o 
  -3  11  -5    20980.85    21769.75   1063.55 o 
 -11  12  -5    11552.43     9862.08   1353.07 o 
  -8  12  -5     9263.88     8562.35   1065.09 o 
  -5  12  -5    15426.85    16412.38   1204.44 o 
  -2  12  -5     9000.29     9112.50   1373.43 o 
 -10  13  -5    16508.44    15287.04   1598.83 o 
  -7  13  -5    28991.44    29340.47   1699.01 o 
  -4  13  -5     4249.66     4799.06   1128.47 o 
  -1  13  -5    15628.06    19218.21   1981.94 o 
 -12  14  -5     7743.96     6235.90   1270.68 o 
  -9  14  -5     5015.86     4839.49   1120.57 o 
  -6  14  -5    20941.71    20906.48   1874.41 o 
  -3  14  -5     9382.44     9952.62   1718.33 o 
 -14  15  -5     8381.09     9218.25   1441.85 o 
 -11  15  -5      251.25      984.56    912.82 o 
  -8  15  -5     3396.08     5029.50   1440.28 o 
  -5  15  -5     5421.57     6469.06   1535.57 o 
  -2  15  -5    14977.87    14691.99   2122.63 o 
 -13  16  -5     9044.85     9425.83   1600.98 o 
 -10  16  -5    24414.05    25206.72   2386.61 o 
  -7  16  -5    15442.08    14052.02   2422.10 o 
  -4  16  -5     2976.71     2819.57   1346.17 o 
  -1  16  -5    11091.16     9489.27   2032.03 o 
 -15  17  -5    11055.79    11480.21   1651.25 o 
 -12  17  -5     4395.88     4675.32   1451.88 o 
  -9  17  -5     4482.31     3665.22   1821.96 o 
  -6  17  -5    18566.20    18737.53   2895.06 o 
  -3  17  -5     2683.56     3709.18   1542.98 o 
 -17  18  -5     1265.02     2001.16   1216.39 o 
 -14  18  -5       45.11     -101.69   1231.68 o 
 -11  18  -5     3179.63     3911.77   1837.98 o 
  -8  18  -5     3583.18     2985.20   1729.84 o 
  -5  18  -5      169.75      529.70   1462.88 o 
  -2  18  -5     4194.15     5019.63   2071.76 o 
 -16  19  -5     1216.22      851.85   1372.27 o 
 -13  19  -5     1952.78      -96.44   1653.19 o 
 -10  19  -5     1790.09     2130.99   1828.75 o 
  -7  19  -5     2131.84     3086.17   1823.87 o 
  -4  19  -5     1283.64     1618.71   1836.58 o 
 -15  20  -5     3285.89     2596.93   2067.95 o 
 -12  20  -5     3397.10     3487.12   2132.94 o 
  -9  20  -5     3522.38     4373.94   2137.02 o 
  -6  20  -5     4535.49     5440.32   2265.40 o 
 -11  21  -5     5776.72     7394.80   2571.69 o 
   0   1  -4   225720.97   212793.86   3600.06 o 
  -2   2  -4    52036.13    51729.85   1566.41 o 
  -1   3  -4   327810.75   317879.53   2592.36 o 
  -3   4  -4   761064.31   800961.44   5867.58 o 
   0   4  -4   403253.91   422358.66   6533.19 o 
  -5   5  -4   133548.84   128802.73   3369.36 o 
  -2   5  -4   447007.81   460871.59   3000.33 o 
  -4   6  -4   201239.33   201855.64   2764.90 o 
  -1   6  -4     2891.37     2919.97    395.77 o 
  -6   7  -4    33631.32    30317.63   1453.40 o 
  -3   7  -4   283293.53   298051.34   2858.80 o 
   0   7  -4   160356.30   158287.63   2878.93 o 
  -8   8  -4    44503.49    41612.43   2650.94 o 
  -5   8  -4    53203.40    48245.30   1643.58 o 
  -2   8  -4   278146.06   283372.28   2778.43 o 
  -7   9  -4    21376.73    21153.47   1442.73 o 
  -4   9  -4   111822.21   114995.70   2052.16 o 
  -1   9  -4   116618.50   112710.25   1782.05 o 
  -9  10  -4     8702.04     9304.71   1188.56 o 
  -6  10  -4    51385.09    48520.88   1661.76 o 
  -3  10  -4    71222.69    66358.34   1950.54 o 
   0  10  -4    98299.08   101000.49   4348.23 o 
 -11  11  -4    56247.65    53179.23   3057.90 o 
  -8  11  -4    94029.84    89607.27   2689.97 o 
  -5  11  -4    45510.46    45888.70   1603.68 o 
  -2  11  -4    15834.53    15783.11   1294.29 o 
 -10  12  -4    93560.48    93695.12   2970.69 o 
  -7  12  -4    29790.64    28470.88   1590.64 o 
  -4  12  -4     2780.88     2632.03    732.23 o 
  -1  12  -4    18515.84    16767.83   1773.63 o 
 -12  13  -4    15011.05    14725.07   1667.30 o 
  -9  13  -4    21694.76    20073.74   1754.81 o 
  -6  13  -4    12419.88    13119.10   1358.23 o 
  -3  13  -4     4280.68     4413.28   1149.45 o 
   0  13  -4    12498.31    12042.52   2345.98 o 
 -14  14  -4      451.11      826.73   1241.13 o 
 -11  14  -4    11596.95    11514.15   1524.66 o 
  -8  14  -4    11554.02    11942.57   1449.62 o 
  -5  14  -4    14466.69    13593.02   1886.07 o 
  -2  14  -4    31967.52    36469.36   2553.05 o 
 -13  15  -4       81.57      415.08    908.38 o 
 -10  15  -4     7159.47     9057.96   1510.75 o 
  -7  15  -4    25731.90    27282.51   3033.21 o 
  -4  15  -4    31702.56    29021.14   2650.75 o 
  -1  15  -4    19537.81    21474.99   2247.96 o 
 -15  16  -4     5626.25     4941.34   1284.51 o 
 -12  16  -4     6351.66     7632.58   1457.00 o 
  -9  16  -4     9280.40     9127.97   1796.23 o 
  -6  16  -4    17719.88    19221.33   2775.69 o 
  -3  16  -4     9244.15     9492.68   1902.95 o 
   0  16  -4    13952.09    15699.95   3913.20 o 
 -17  17  -4     5385.29     5258.53   2009.20 o 
 -14  17  -4     9476.11    12511.44   1797.18 o 
 -11  17  -4     4634.72     5239.49   1451.85 o 
  -8  17  -4     8268.64     8004.94   2115.12 o 
  -5  17  -4     7740.61     8276.53   2149.03 o 
  -2  17  -4     2134.72     1893.41   1632.51 o 
 -16  18  -4     7880.16     8213.33   1583.15 o 
 -13  18  -4    13118.45    12490.39   2016.25 o 
 -10  18  -4      100.38      481.70   1551.01 o 
  -7  18  -4    12255.99    13327.67   2571.79 o 
  -4  18  -4     2699.58     3112.58   1783.44 o 
  -1  18  -4     6175.33     5873.39   2181.61 o 
 -15  19  -4    15147.68    16409.66   2137.50 o 
 -12  19  -4      765.21     1178.94   1582.34 o 
  -9  19  -4     9912.88    11516.80   2603.63 o 
  -6  19  -4     1492.22      791.46   1673.44 o 
  -3  19  -4      232.01      110.27   1653.45 o 
 -14  20  -4     8675.46     9474.93   2628.91 o 
 -11  20  -4      688.63     1108.99   1829.63 o 
  -8  20  -4     4864.46     5237.10   2284.11 o 
  -5  20  -4      551.70      974.65   1889.84 o 
 -10  21  -4     5645.45     6320.21   2497.04 o 
  -2   4  -3    18336.78    17441.76    621.04 o 
  -4   5  -3   306556.72   315113.19   3489.01 o 
  -1   5  -3   263912.50   288501.66   2491.21 o 
  -3   6  -3    49275.50    52800.22   1144.80 o 
  -5   7  -3    15644.54    13397.66   1017.95 o 
  -2   7  -3    25135.33    22534.79    960.01 o 
  -7   8  -3    38709.00    40323.25   1637.62 o 
  -4   8  -3    42321.09    40766.70   1189.28 o 
  -1   8  -3    15108.46    13928.63    647.07 o 
  -6   9  -3     8295.18     9269.02   1027.18 o 
  -3   9  -3    73265.51    75927.86   1811.75 o 
  -8  10  -3    40006.21    37397.76   1843.15 o 
  -5  10  -3      194.58      722.79    463.99 o 
  -2  10  -3    10580.71    12889.28    985.15 o 
 -10  11  -3    26937.23    26876.29   1863.29 o 
  -7  11  -3    22503.75    22469.80   1385.01 o 
  -4  11  -3    18408.12    18444.96   1203.87 o 
  -1  11  -3    53438.46    55700.00   2447.47 o 
  -9  12  -3    14134.15    14466.32   1245.48 o 
  -6  12  -3    66600.25    64426.90   2085.40 o 
  -3  12  -3    12914.99    13200.19   1282.24 o 
 -11  13  -3    42967.29    41026.62   2381.39 o 
  -8  13  -3     6707.77     6421.96    994.94 o 
  -5  13  -3    13082.51    13645.35   1354.00 o 
  -2  13  -3    32765.58    30900.03   2278.24 o 
 -13  14  -3     9116.20     9063.16   1349.96 o 
 -10  14  -3     2955.63     2117.20    949.25 o 
  -7  14  -3    25115.41    27877.96   1854.92 o 
  -4  14  -3    12779.80    14355.17   2012.64 o 
  -1  14  -3     4839.68     6328.51   1413.97 o 
 -12  15  -3     8289.94     9666.39   1521.53 o 
  -9  15  -3    14476.74    12561.89   1568.31 o 
  -6  15  -3    20247.54    19334.49   2664.37 o 
  -3  15  -3    18381.96    15719.34   2167.87 o 
 -14  16  -3    11674.79    11163.05   1581.04 o 
 -11  16  -3    25199.01    25023.58   2177.07 o 
  -8  16  -3     3893.00     2702.60   1578.43 o 
  -5  16  -3    11926.25    10899.41   2310.78 o 
  -2  16  -3    10008.43     9873.54   1970.50 o 
 -16  17  -3     1365.89     1301.90   1085.21 o 
 -13  17  -3     1808.27     2730.80   1254.73 o 
 -10  17  -3    14008.72    13621.56   2533.39 o 
  -7  17  -3    15911.24    17966.17   2805.84 o 
  -4  17  -3     2831.30     2094.46   1625.27 o 
  -1  17  -3     1153.76     1053.68   1393.99 o 
 -15  18  -3      955.10     1619.56   1133.45 o 
 -12  18  -3      794.62      358.63   1328.34 o 
  -9  18  -3      196.81     -420.75   1468.69 o 
  -6  18  -3     7426.14     5562.14   2042.93 o 
  -3  18  -3     3238.30     3845.71   1874.95 o 
 -17  19  -3      971.16     1067.43   1256.76 o 
 -14  19  -3     2022.77     2250.87   1634.89 o 
 -11  19  -3      772.16      596.33   1576.05 o 
  -8  19  -3     4026.26     5366.83   2163.74 o 
  -5  19  -3     2848.31     3507.35   2014.36 o 
  -2  19  -3     1681.66     1622.04   2155.86 o 
 -13  20  -3     7118.42     6398.98   2378.21 o 
 -10  20  -3     6061.62     7939.58   2507.10 o 
  -7  20  -3     6288.79     4105.13   2254.60 o 
 -12  21  -3     1417.51     1616.34   2069.33 o 
  -9  21  -3     4376.38     4525.43   2297.72 o 
  -1   1  -2   242799.66   148153.47  63185.48 o 
   0   2  -2    21204.82    19894.98    524.96 o 
  -2   3  -2   334616.97   333269.69   3947.61 o 
  -4   4  -2   172129.34   183127.69   3563.34 o 
  -1   4  -2   120443.46   135648.86   1735.91 o 
  -3   5  -2    53793.48    52898.65   1082.30 o 
   0   5  -2    86560.27    90861.65   1679.97 o 
  -5   6  -2    29387.61    30278.98   1214.87 o 
  -2   6  -2   101919.16   108806.70   1717.11 o 
  -7   7  -2   184948.47   178562.33   4766.32 o 
  -4   7  -2   175787.48   184270.41   2174.69 o 
  -1   7  -2     2275.09     2146.02    350.82 o 
  -6   8  -2   107029.37   110644.91   2493.24 o 
  -3   8  -2   161111.38   160313.97   2408.67 o 
   0   8  -2    36797.14    34235.42   1283.49 o 
  -8   9  -2       83.38     -113.84    578.72 o 
  -5   9  -2    68609.34    67992.01   1548.19 o 
  -2   9  -2    71301.84    70215.77   1731.97 o 
 -10  10  -2    14986.22    13452.42   2143.51 o 
  -7  10  -2     5642.47     4867.80    778.02 o 
  -4  10  -2    25402.73    26429.65   1263.55 o 
  -1  10  -2        7.90      191.79    456.97 o 
  -9  11  -2    25680.16    26599.64   1813.07 o 
  -6  11  -2     1527.50     1887.43    545.63 o 
  -3  11  -2    23499.81    21766.99   1283.64 o 
   0  11  -2    22731.64    23912.49   2792.52 o 
 -11  12  -2    15712.27    14590.65   1569.32 o 
  -8  12  -2     1560.75      539.62    630.94 o 
  -5  12  -2     8268.87     7318.95    934.48 o 
  -2  12  -2    79390.11    76433.34   2883.23 o 
 -13  13  -2     8845.90     8629.24   1867.07 o 
 -10  13  -2    23405.59    23107.55   1898.46 o 
  -7  13  -2     2567.96     3075.35    843.87 o 
  -4  13  -2    42432.73    39692.40   2267.20 o 
  -1  13  -2    17579.94    20776.15   2016.66 o 
 -12  14  -2    14504.15    14271.94   1707.86 o 
  -9  14  -2     6936.99     6653.63   1240.48 o 
  -6  14  -2     3709.48     4641.81   1126.38 o 
  -3  14  -2    19061.66    20221.42   1983.75 o 
   0  14  -2     4407.63     4239.48   1844.67 o 
 -14  15  -2    18011.00    16789.79   1786.65 o 
 -11  15  -2    17383.58    19079.09   1890.60 o 
  -8  15  -2    12417.59    11713.49   1715.54 o 
  -5  15  -2    18621.20    19116.12   2235.15 o 
  -2  15  -2     2125.44     1322.50   1219.67 o 
 -16  16  -2     9013.02     8604.49   2193.22 o 
 -13  16  -2     4015.54     3898.75   1247.87 o 
 -10  16  -2    24429.81    25918.10   2185.85 o 
  -7  16  -2     6216.58     7086.43   1965.60 o 
  -4  16  -2     3553.89     4463.32   1495.72 o 
  -1  16  -2      819.60      950.24   1335.14 o 
 -15  17  -2       69.40     -485.37    991.91 o 
 -12  17  -2     2890.13     2511.27   1167.95 o 
  -9  17  -2    15657.29    14709.91   2597.51 o 
  -6  17  -2     5027.69     4040.08   1810.64 o 
  -3  17  -2     7442.84     8416.63   2201.59 o 
   0  17  -2     4116.80     4897.58   2941.58 o 
 -17  18  -2     6831.32     6652.00   1532.24 o 
 -14  18  -2     3802.35     4584.97   1404.60 o 
 -11  18  -2     8118.10     8895.72   2375.83 o 
  -8  18  -2     2540.35     3290.75   1811.61 o 
  -5  18  -2     6102.47     4228.53   1853.92 o 
  -2  18  -2     6818.58     6090.37   2232.76 o 
 -16  19  -2     1022.04      696.15   1206.65 o 
 -13  19  -2      639.28      727.10   1354.56 o 
 -10  19  -2     3956.88     5282.50   2027.51 o 
  -7  19  -2     1713.90     2539.34   1740.94 o 
  -4  19  -2     8944.84     9339.92   2552.10 o 
 -15  20  -2      174.51      692.22   1938.06 o 
 -12  20  -2     2621.47     2375.76   1963.99 o 
  -9  20  -2      216.72      942.55   1818.42 o 
  -6  20  -2     6472.25     6144.00   2437.95 o 
 -11  21  -2     1274.94     1271.22   2057.64 o 
  -1   3  -1     3538.93     3171.24    238.31 o 
  -3   4  -1    70099.46    66877.30   1339.80 o 
  -2   5  -1   171871.61   185897.66   1908.99 o 
  -4   6  -1    13837.98    13909.70    690.31 o 
  -1   6  -1    54029.66    49800.39    807.19 o 
  -6   7  -1    47032.11    46191.66   1596.77 o 
  -3   7  -1    16473.74    16076.63    820.68 o 
  -5   8  -1   102555.98   102191.63   1709.82 o 
  -2   8  -1    33356.28    32931.17   1187.23 o 
  -7   9  -1    93425.77    91605.81   2458.09 o 
  -4   9  -1     6872.94     7251.13    733.79 o 
  -1   9  -1    16949.85    15749.77    963.27 o 
  -9  10  -1     7517.06     6063.30   1032.76 o 
  -6  10  -1     2414.17     1637.37    500.94 o 
  -3  10  -1    64108.23    67016.29   1817.61 o 
  -8  11  -1    42227.14    42941.85   1700.89 o 
  -5  11  -1    23437.16    22719.81   1275.47 o 
  -2  11  -1    34180.88    33725.45   1427.34 o 
 -10  12  -1    18335.26    18613.91   1705.07 o 
  -7  12  -1    40527.27    41128.95   1809.99 o 
  -4  12  -1     7523.81     7104.65    952.47 o 
  -1  12  -1    53730.71    53401.83   2543.58 o 
 -12  13  -1     6706.98     8146.47   1240.92 o 
  -9  13  -1    11781.68    10357.41   1387.65 o 
  -6  13  -1    55373.85    56388.32   2196.94 o 
  -3  13  -1    13778.92    14374.02   1675.24 o 
 -11  14  -1    11512.38    12764.24   1583.39 o 
  -8  14  -1    23089.96    20704.89   1806.17 o 
  -5  14  -1     7252.49     5645.63   1433.27 o 
  -2  14  -1    18529.13    17786.39   1958.06 o 
 -13  15  -1    11212.75    11454.15   1629.74 o 
 -10  15  -1    17034.21    13898.77   1761.19 o 
  -7  15  -1     8528.54     8931.76   2000.72 o 
  -4  15  -1     1029.52      708.96   1108.91 o 
  -1  15  -1     9856.38    10543.50   1742.95 o 
 -15  16  -1     7805.84     7440.96   1670.72 o 
 -12  16  -1     3502.20     3309.98   1166.36 o 
  -9  16  -1     4854.40     4450.86   1455.68 o 
  -6  16  -1    13059.48    11576.57   2238.07 o 
  -3  16  -1     4940.14     6093.31   1685.83 o 
 -14  17  -1     3762.63     4834.16   1284.21 o 
 -11  17  -1    16770.66    17243.46   2132.67 o 
  -8  17  -1     9626.37     9415.19   2231.02 o 
  -5  17  -1     4708.91     5783.73   2046.93 o 
  -2  17  -1     5775.55     5632.26   1748.35 o 
 -16  18  -1     4003.43     3149.31   1295.37 o 
 -13  18  -1     1185.61     1844.83   1306.69 o 
 -10  18  -1     5219.01     4926.87   1997.41 o 
  -7  18  -1     4039.80     5126.93   2004.87 o 
  -4  18  -1      882.35     1546.41   1802.96 o 
  -1  18  -1      578.07     -247.91   1691.46 o 
 -15  19  -1       67.72      321.30   1212.60 o 
 -12  19  -1     2953.16     2405.94   1807.81 o 
  -9  19  -1     5001.79     3251.73   1932.47 o 
  -6  19  -1     2564.07     2107.22   1842.94 o 
  -3  19  -1     1314.85     1420.51   1797.57 o 
 -14  20  -1     8143.54     6861.92   2147.55 o 
 -11  20  -1     4983.26     6909.24   2430.78 o 
  -8  20  -1     3001.66     3048.12   2033.62 o 
  -5  20  -1     1945.30     1763.48   1950.22 o 
 -10  21  -1     8080.64     6823.31   2463.29 o 
  -1   2   0    68915.38    82097.06    733.92 o 
  -3   3   0   815224.44   833401.44   8112.73 o 
   0   3   0   720836.81   718368.19   4748.76 o 
  -2   4   0    62707.68    54318.57    928.89 o 
  -4   5   0   324843.19   332566.25   3331.61 o 
  -1   5   0   348097.41   365577.09   4418.66 o 
  -6   6   0   169123.30   174354.39   4381.73 o 
  -3   6   0   783867.63   815852.06   8128.52 o 
   0   6   0   190135.63   197823.30   3255.97 o 
  -5   7   0   233211.08   241787.69   3023.44 o 
  -2   7   0   202413.11   200097.48   2264.51 o 
  -7   8   0   224515.38   222449.78   3608.73 o 
  -4   8   0   173910.75   179197.41   2370.86 o 
  -1   8   0   228683.73   228126.97   2510.10 o 
  -9   9   0    49359.56    51884.50   3126.87 o 
  -6   9   0   193288.77   191597.80   3243.28 o 
  -3   9   0   187362.41   185534.14   2759.67 o 
   0   9   0    39057.55    37452.23   1919.23 o 
  -8  10   0    17508.60    17744.19   1465.09 o 
  -5  10   0   131359.72   130039.77   2281.78 o 
  -2  10   0    19755.03    20202.43   1153.69 o 
 -10  11   0    58909.43    57334.77   2340.99 o 
  -7  11   0    46773.23    47152.98   1750.46 o 
  -4  11   0    45834.22    45758.12   1643.69 o 
  -1  11   0    53211.76    50422.11   2339.31 o 
 -12  12   0    56196.51    54960.59   3320.84 o 
  -9  12   0    47445.09    49126.96   2248.23 o 
  -6  12   0     8343.59     5998.50    918.30 o 
  -3  12   0    53864.76    56564.94   2122.31 o 
   0  12   0    69612.11    66799.71   4916.04 o 
 -11  13   0   104215.38   107492.34   3359.89 o 
  -8  13   0    34231.55    37957.15   2147.74 o 
  -5  13   0    31827.48    34950.99   1846.39 o 
  -2  13   0   109667.07   111564.88   3591.71 o 
 -13  14   0    30729.25    30828.97   2161.23 o 
 -10  14   0    59510.57    56214.04   2594.48 o 
  -7  14   0    20194.83    20212.75   1862.61 o 
  -4  14   0    58881.46    58752.85   3139.24 o 
  -1  14   0    27272.35    31694.07   2481.69 o 
 -15  15   0     3055.62     2999.47   1646.86 o 
 -12  15   0    29295.16    27111.20   2230.97 o 
  -9  15   0    41699.38    43057.31   2488.36 o 
  -6  15   0    40930.01    45205.75   3705.83 o 
  -3  15   0    28447.19    26721.18   2637.49 o 
   0  15   0     2406.24     2180.26   1741.67 o 
 -14  16   0      578.64      834.18    981.67 o 
 -11  16   0    31689.08    32164.09   2404.14 o 
  -8  16   0    44462.05    38115.75   3644.52 o 
  -5  16   0    33458.69    34406.08   3515.35 o 
  -2  16   0      329.06     1145.95   1234.57 o 
 -16  17   0    11726.58    12153.50   1730.76 o 
 -13  17   0     8339.46     9946.84   1673.74 o 
 -10  17   0    21525.45    20190.40   2553.79 o 
  -7  17   0    22624.39    22543.53   3086.72 o 
  -4  17   0     8594.09    10432.86   2339.89 o 
  -1  17   0    13094.79    11923.46   2243.66 o 
 -18  18   0    29998.98    32337.30   3816.39 o 
 -15  18   0     4382.88     4739.12   1357.45 o 
 -12  18   0    20965.39    21594.49   2776.49 o 
  -9  18   0     4999.75     6571.71   2141.81 o 
  -6  18   0    20894.62    27785.43   4703.68 o 
  -3  18   0     5494.19     7212.77   2175.06 o 
   0  18   0    28360.74    30133.52   5386.25 o 
 -17  19   0    13212.46    12447.59   1910.42 o 
 -14  19   0    15839.38    17598.96   2609.78 o 
 -11  19   0     4478.65     4701.20   2034.76 o 
  -8  19   0     5017.87     3891.56   2005.19 o 
  -5  19   0    16823.05    18366.40   3075.82 o 
  -2  19   0    14056.37    14184.91   3419.24 o 
 -13  20   0    14577.26    14600.58   2947.96 o 
 -10  20   0     2026.10      509.81   1796.58 o 
  -7  20   0    14350.47    15184.03   2995.43 o 
 -12  21   0     5131.06     4922.22   2396.46 o 
  -9  21   0     4331.14     3890.66   2255.64 o 
  -2   3   1     3064.83     2877.93    251.13 o 
  -1   4   1    82324.34    80458.78   1103.65 o 
  -3   5   1   187475.14   203329.08   1938.54 o 
  -5   6   1    46815.47    42383.73   1438.74 o 
  -2   6   1    13846.30    14030.83    685.45 o 
  -4   7   1    19571.34    21422.19    869.75 o 
  -1   7   1    42818.34    40925.93   1071.68 o 
  -6   8   1    40138.09    41684.59   1348.99 o 
  -3   8   1   114451.97   114340.14   2061.74 o 
  -8   9   1    13752.80    12225.93   1226.11 o 
  -5   9   1     5113.59     5785.24    650.37 o 
  -2   9   1    90108.79    89463.51   1751.56 o 
  -7  10   1    58591.28    62432.17   1831.30 o 
  -4  10   1     2381.22     1746.56    582.13 o 
  -1  10   1     6382.49     6201.04    799.32 o 
  -9  11   1    33225.68    33243.53   1528.13 o 
  -6  11   1    24455.75    24608.42   1214.27 o 
  -3  11   1    41218.97    40858.27   1592.91 o 
 -11  12   1    53818.93    52310.76   2425.23 o 
  -8  12   1     6737.29     7450.69    979.90 o 
  -5  12   1    43164.05    43525.61   1705.67 o 
  -2  12   1    17221.85    17903.19   1771.42 o 
 -10  13   1    16171.71    17397.97   1706.59 o 
  -7  13   1    51683.69    53758.06   2051.50 o 
  -4  13   1    11965.12    12756.62   1521.78 o 
  -1  13   1     7807.12     9678.87   1523.46 o 
 -12  14   1    17853.79    17187.13   1806.18 o 
  -9  14   1     8123.56     6018.07   1268.46 o 
  -6  14   1    22160.84    20408.77   1816.47 o 
  -3  14   1    10957.09    12224.70   1637.16 o 
 -14  15   1    12163.02    12415.17   1593.76 o 
 -11  15   1      707.64      250.97    913.65 o 
  -8  15   1     9511.54     9914.13   1569.30 o 
  -5  15   1    18370.49    15506.38   2064.62 o 
  -2  15   1    11915.34    10955.28   1951.85 o 
 -13  16   1     5879.86     7348.11   1476.09 o 
 -10  16   1    16269.54    15299.78   1783.43 o 
  -7  16   1     4172.80     2396.61   1584.28 o 
  -4  16   1     3398.18     3055.98   1680.38 o 
  -1  16   1     8929.24     6664.56   1728.21 o 
 -15  17   1     6097.63     5953.05   1358.15 o 
 -12  17   1     3375.90     3698.31   1230.38 o 
  -9  17   1     9189.47     8924.13   2241.90 o 
  -6  17   1    16769.52    17422.51   2812.80 o 
  -3  17   1     3497.27     5037.68   1942.62 o 
 -17  18   1     1021.26      741.30   1144.82 o 
 -14  18   1      589.94      572.79   1149.45 o 
 -11  18   1     4344.08     5548.73   1813.28 o 
  -8  18   1     5775.41     4624.47   2036.27 o 
  -5  18   1     1147.15     2826.03   1718.07 o 
  -2  18   1     4700.73     4978.00   2056.28 o 
 -16  19   1      976.68      650.08   1170.15 o 
 -13  19   1     1931.32     3948.18   1727.96 o 
 -10  19   1     5283.07     4079.04   2026.75 o 
  -7  19   1     3048.70     2889.13   1900.72 o 
  -4  19   1       95.86     1009.74   1813.20 o 
 -15  20   1     2016.75     1390.22   1650.39 o 
 -12  20   1     2820.50     3426.81   2074.95 o 
  -9  20   1     4266.03     5185.45   2217.31 o 
  -6  20   1     6738.74     5037.43   2275.54 o 
 -11  21   1     8573.43     8273.40   2632.52 o 
   0   1   2   243440.38   165754.53  51538.61 o 
  -2   2   2    39304.04    35063.76   1098.71 o 
  -1   3   2   345069.91   344150.81   3228.58 o 
  -3   4   2   119088.26   132878.58   1886.42 o 
   0   4   2   205872.97   208580.83   2910.49 o 
  -5   5   2    66965.91    69626.60   2589.50 o 
  -2   5   2    51738.02    51978.41    984.64 o 
  -4   6   2   100297.77   107639.57   1585.67 o 
  -1   6   2    24870.04    26369.45    835.88 o 
  -6   7   2     2328.84     2885.76    645.16 o 
  -3   7   2   182463.38   185044.75   2298.25 o 
   0   7   2   178672.63   179520.16   3552.15 o 
  -8   8   2    30363.04    28921.74   2524.70 o 
  -5   8   2   152582.16   156515.19   2157.14 o 
  -2   8   2   101511.29   104656.37   1797.92 o 
  -7   9   2    77094.95    75368.92   1856.61 o 
  -4   9   2    75862.86    75426.77   1716.50 o 
  -1   9   2      763.20     1053.87    423.08 o 
  -9  10   2      166.23      100.45    642.56 o 
  -6  10   2    23007.22    24278.05   1121.47 o 
  -3  10   2     4043.99     2978.15    651.99 o 
   0  10   2    14865.97    15176.93   1576.40 o 
 -11  11   2    24641.70    23236.34   2404.57 o 
  -8  11   2    17003.86    15215.99   1152.70 o 
  -5  11   2     1309.03     1850.54    606.50 o 
  -2  11   2    27286.58    28119.88   1396.79 o 
 -10  12   2    84251.63    88154.40   2926.08 o 
  -7  12   2     9780.41     8799.06   1053.53 o 
  -4  12   2     2382.48     1311.94    652.94 o 
  -1  12   2    14073.33    14102.54   1666.42 o 
 -12  13   2    13775.46    14314.36   1521.30 o 
  -9  13   2    40160.71    36803.64   2208.16 o 
  -6  13   2     2266.10     3307.16    912.57 o 
  -3  13   2    22272.63    23912.49   2015.81 o 
   0  13   2     9783.64     8027.98   2073.62 o 
 -14  14   2     5655.87     4861.93   1618.26 o 
 -11  14   2    18927.33    19751.29   1893.19 o 
  -8  14   2     3137.26     3059.71   1020.32 o 
  -5  14   2     5654.80     5077.38   1362.52 o 
  -2  14   2    11697.48    12888.86   1723.17 o 
 -13  15   2     2397.22     2257.33   1008.70 o 
 -10  15   2    17846.02    17143.65   1930.86 o 
  -7  15   2    12440.07    10883.26   2141.67 o 
  -4  15   2    16671.25    19920.62   2333.76 o 
  -1  15   2    16776.61    16763.50   2056.37 o 
 -15  16   2      507.69     1000.71   1047.81 o 
 -12  16   2     3341.44     4630.42   1279.97 o 
  -9  16   2     6849.93     6525.06   1706.94 o 
  -6  16   2    22036.04    24503.55   3086.19 o 
  -3  16   2     3169.72     2506.64   1404.62 o 
   0  16   2     7842.65     6839.79   3114.25 o 
 -17  17   2     4073.21     4508.99   1954.83 o 
 -14  17   2     8413.72     9093.48   1528.05 o 
 -11  17   2     5749.70     5708.97   1376.25 o 
  -8  17   2    15078.77    13702.80   2566.78 o 
  -5  17   2     2274.54     1075.72   1532.85 o 
  -2  17   2        1.92      469.26   1530.89 o 
 -16  18   2     5538.68     5825.74   1450.16 o 
 -13  18   2     6008.11     6047.68   1575.77 o 
 -10  18   2     2707.13     2930.02   1797.98 o 
  -7  18   2     6509.26     9614.64   2691.25 o 
  -4  18   2     3604.08     4339.05   2024.06 o 
  -1  18   2     6045.30     5771.42   2424.63 o 
 -15  19   2     7807.05     6657.48   1646.79 o 
 -12  19   2     1460.06     1803.72   1444.83 o 
  -9  19   2     3508.31     3112.69   1910.17 o 
  -6  19   2      706.86      492.80   1706.02 o 
  -3  19   2     1112.06     -596.65   1730.33 o 
 -14  20   2     6010.15     6348.41   2140.99 o 
 -11  20   2      355.79     1006.69   1819.54 o 
  -8  20   2     1895.26     1989.36   1922.06 o 
  -5  20   2      275.76      416.48   1760.21 o 
 -10  21   2      939.57      673.10   1845.52 o 
  -2   4   3    17035.54    17070.54    553.64 o 
  -4   5   3   256446.23   277978.06   3181.69 o 
  -1   5   3   299635.72   305474.00   2756.51 o 
  -3   6   3    53032.94    56298.62   1198.06 o 
  -5   7   3    20716.58    20616.12    833.07 o 
  -2   7   3    16092.74    15154.41    794.97 o 
  -7   8   3    14628.70    13923.38   1194.87 o 
  -4   8   3    41368.70    38664.21   1191.45 o 
  -1   8   3    30059.66    30404.32   1029.88 o 
  -6   9   3    82135.30    83334.18   1682.43 o 
  -3   9   3    11256.86    12859.06    953.17 o 
  -8  10   3    14794.49    16844.98   1099.06 o 
  -5  10   3      909.07     1206.90    512.81 o 
  -2  10   3    44869.78    42874.52   1349.44 o 
 -10  11   3    61643.54    60704.03   2400.54 o 
  -7  11   3    18061.25    20046.30   1085.98 o 
  -4  11   3    22585.36    24280.04   1345.31 o 
  -1  11   3    30220.91    31189.94   1740.28 o 
  -9  12   3     8591.03     8995.13   1287.61 o 
  -6  12   3    58882.76    58150.30   1760.98 o 
  -3  12   3    12879.49    12343.75   1273.86 o 
 -11  13   3    33318.27    32376.17   2229.57 o 
  -8  13   3    16100.50    15110.21   1554.88 o 
  -5  13   3     8884.88     9400.69   1090.27 o 
  -2  13   3    44376.44    41810.75   2560.36 o 
 -13  14   3     6177.29     6261.81   1235.32 o 
 -10  14   3    11899.29    10938.58   1501.86 o 
  -7  14   3    21694.68    23751.44   2018.89 o 
  -4  14   3     2796.73     1917.83   1143.52 o 
  -1  14   3     7971.71     9337.73   1591.89 o 
 -12  15   3    17363.95    17368.47   1889.96 o 
  -9  15   3    18669.48    19008.58   1861.52 o 
  -6  15   3    12247.80    11136.41   2225.19 o 
  -3  15   3     9397.45     9048.08   1797.21 o 
 -14  16   3    11769.61    10735.43   1561.08 o 
 -11  16   3    12520.59    12060.23   1676.79 o 
  -8  16   3     4231.13     2743.70   1611.38 o 
  -5  16   3    27118.98    27601.16   3234.56 o 
  -2  16   3    10494.54    10681.33   2016.01 o 
 -16  17   3      431.23      269.11   1020.09 o 
 -13  17   3     2804.27     2272.66   1202.15 o 
 -10  17   3    14628.06    16690.17   2453.05 o 
  -7  17   3    12625.04    13792.08   2569.24 o 
  -4  17   3     1625.00     1452.97   1553.20 o 
  -1  17   3     2068.77     1686.02   1440.47 o 
 -15  18   3     3127.63     3578.53   1289.64 o 
 -12  18   3     7331.56     7183.31   1862.39 o 
  -9  18   3      201.20      888.24   1565.97 o 
  -6  18   3     1265.12      935.81   1602.35 o 
  -3  18   3      938.38     1468.63   1734.02 o 
 -17  19   3     1482.86     1579.40   1460.31 o 
 -14  19   3     2736.68     3083.36   1685.77 o 
 -11  19   3     3745.13     3362.02   2065.67 o 
  -8  19   3     1147.43      860.76   1662.56 o 
  -5  19   3     1452.53     1422.19   1744.90 o 
  -2  19   3     1106.01     1043.60   2220.47 o 
 -13  20   3     6100.89     5969.00   2335.85 o 
 -10  20   3     5779.91     6610.82   2442.04 o 
  -7  20   3     6875.62     6409.77   2402.31 o 
 -12  21   3     5731.79     5657.81   2458.20 o 
  -9  21   3     1646.86      736.13   1894.49 o 
  -1   1   4   209538.75   190014.05   2807.09 o 
   0   2   4    24667.30    26084.14    609.03 o 
  -2   3   4   361854.59   353339.56   3184.36 o 
  -4   4   4   383984.34   381347.28   7096.65 o 
  -1   4   4   806199.00   853420.13   5960.40 o 
  -3   5   4   450776.75   470320.28   3828.47 o 
   0   5   4   173010.66   165843.83   3007.18 o 
  -5   6   4     4266.15     4073.98    456.96 o 
  -2   6   4   179813.72   180237.84   2076.57 o 
  -7   7   4   139336.69   135069.91   5000.32 o 
  -4   7   4   304823.50   326503.81   3064.92 o 
  -1   7   4    40611.88    39408.89   1071.49 o 
  -6   8   4   316353.75   330325.09   3628.96 o 
  -3   8   4    68689.67    66857.52   1505.05 o 
   0   8   4    47109.09    48078.28   2119.19 o 
  -8   9   4   111898.98   108747.33   2066.25 o 
  -5   9   4   112750.24   116005.70   2059.68 o 
  -2   9   4    23425.59    24530.39   1061.44 o 
 -10  10   4   114215.84   115833.53   4107.32 o 
  -7  10   4    67916.84    68209.88   1877.51 o 
  -4  10   4    55847.66    54876.09   1677.66 o 
  -1  10   4     9864.70     8594.98    923.47 o 
  -9  11   4    14151.76    14391.34   1457.52 o 
  -6  11   4    43508.46    46466.23   1532.03 o 
  -3  11   4   101965.78   100605.85   2314.84 o 
   0  11   4    67029.73    61202.53   3759.74 o 
 -11  12   4    21728.33    19579.52   1642.02 o 
  -8  12   4     4553.14     3597.23    967.25 o 
  -5  12   4    35799.84    33802.78   1559.09 o 
  -2  12   4    93957.34    97747.54   3231.38 o 
 -13  13   4    11947.65    12131.95   2116.71 o 
 -10  13   4     2808.29     3042.72   1013.49 o 
  -7  13   4    16606.02    17825.60   1633.47 o 
  -4  13   4    22768.86    22943.78   1682.30 o 
  -1  13   4    13896.25    15714.51   1820.93 o 
 -12  14   4    31845.66    30989.48   2119.25 o 
  -9  14   4    19695.72    18532.37   1791.58 o 
  -6  14   4    11211.25    12207.26   1804.14 o 
  -3  14   4    14743.72    13857.82   1725.73 o 
   0  14   4      933.29     1121.64   1519.04 o 
 -14  15   4    21381.82    20868.75   1948.80 o 
 -11  15   4    30499.98    29688.41   2296.18 o 
  -8  15   4    27317.17    29457.43   2140.31 o 
  -5  15   4     7829.18     9624.94   2065.16 o 
  -2  15   4      387.16      716.36   1060.72 o 
 -16  16   4    15189.33    17007.04   2702.95 o 
 -13  16   4    10694.16    10365.76   1527.25 o 
 -10  16   4    18110.46    20177.10   1997.11 o 
  -7  16   4     8429.06     8379.00   2132.55 o 
  -4  16   4     7516.89     9587.41   2173.50 o 
  -1  16   4     6338.44     6670.77   1793.38 o 
 -15  17   4     2053.64     2072.40   1162.32 o 
 -12  17   4     9772.41    10080.66   1656.49 o 
  -9  17   4    10380.24    11890.15   2422.06 o 
  -6  17   4     4374.54     5197.30   1942.29 o 
  -3  17   4    11002.58     9884.14   2300.69 o 
   0  17   4     4353.72     6387.32   2995.33 o 
 -17  18   4     6162.53     5724.36   1517.15 o 
 -14  18   4     2649.44     2363.86   1184.86 o 
 -11  18   4    12118.65    12526.20   2289.03 o 
  -8  18   4      147.16     -844.80   1307.80 o 
  -5  18   4    12829.90    13253.74   2664.18 o 
  -2  18   4     9674.85    10438.55   2535.06 o 
 -16  19   4      400.21     1326.57   1335.31 o 
 -13  19   4     1827.03     2392.20   1641.09 o 
 -10  19   4    11249.00    13737.96   2825.28 o 
  -7  19   4     1036.09      920.92   1739.27 o 
  -4  19   4    16067.75    19122.59   3213.33 o 
 -15  20   4      601.97      -46.44   1597.91 o 
 -12  20   4     5254.94     6800.40   2432.72 o 
  -9  20   4      392.04      -67.89   1759.56 o 
  -6  20   4     9139.42    11207.39   2758.63 o 
 -11  21   4     7468.51     8181.45   2548.25 o 
  -1   3   5   136662.59   133892.70   1532.26 o 
  -3   4   5    68079.59    79063.14    942.55 o 
  -2   5   5    46142.98    44092.11    952.39 o 
  -4   6   5     8289.30     8970.73    586.58 o 
  -1   6   5    18346.57    17050.17    738.95 o 
  -6   7   5    13653.94    13304.25   1069.04 o 
  -3   7   5     5416.22     4943.38    530.29 o 
  -5   8   5   102552.60   105174.30   1824.94 o 
  -2   8   5    84966.08    87603.05   1696.47 o 
  -7   9   5    85086.05    87036.05   1882.14 o 
  -4   9   5    10969.18    11826.08    889.52 o 
  -1   9   5    28022.74    30254.58   1354.13 o 
  -9  10   5    30852.75    30041.13   1846.35 o 
  -6  10   5    27970.96    28309.03   1216.64 o 
  -3  10   5    67668.69    70321.45   1723.87 o 
  -8  11   5    25468.27    28190.74   1353.72 o 
  -5  11   5    10525.94    12424.30   1011.22 o 
  -2  11   5    59441.12    54789.47   1827.36 o 
 -10  12   5     6456.36     6054.92   1175.43 o 
  -7  12   5    12145.38    13084.20   1182.78 o 
  -4  12   5     9222.44     9778.18   1039.09 o 
  -1  12   5    13863.55    11796.14   1547.32 o 
 -12  13   5    10595.25    11677.57   1408.56 o 
  -9  13   5     4787.54     6267.55   1194.76 o 
  -6  13   5    32083.69    32314.04   1854.84 o 
  -3  13   5    13308.37    11964.15   1562.47 o 
 -11  14   5     9911.85    13364.68   1636.85 o 
  -8  14   5    21750.77    22958.03   1891.74 o 
  -5  14   5     3917.43     4786.02   1363.93 o 
  -2  14   5     8139.82     7155.59   1544.36 o 
 -13  15   5    14475.27    14312.63   1640.80 o 
 -10  15   5     7167.87     8396.60   1409.36 o 
  -7  15   5     4024.99     6013.94   1517.65 o 
  -4  15   5      330.68     1147.54   1139.33 o 
  -1  15   5     7267.03     6905.29   1550.56 o 
 -15  16   5    10685.44    12175.32   1695.57 o 
 -12  16   5     2552.33     2843.93   1208.24 o 
  -9  16   5    16929.03    16958.07   2064.66 o 
  -6  16   5    24829.31    24670.52   3088.40 o 
  -3  16   5    11203.69    11309.12   2307.53 o 
 -14  17   5     4086.99     3047.82   1206.73 o 
 -11  17   5    18564.84    17699.97   2189.47 o 
  -8  17   5     5330.54     5165.18   1869.82 o 
  -5  17   5     4071.66     5804.54   1934.44 o 
  -2  17   5    10770.74    12310.40   2522.75 o 
 -16  18   5     4026.89     2548.93   1234.00 o 
 -13  18   5      173.34     -548.31   1048.19 o 
 -10  18   5     3161.06     1967.88   1709.45 o 
  -7  18   5     3665.09     2713.47   1761.86 o 
  -4  18   5        0.34     -142.54   1485.86 o 
  -1  18   5     1486.94     2013.20   2235.49 o 
 -15  19   5     1313.67      899.48   1299.92 o 
 -12  19   5     2194.08     2834.02   1645.49 o 
  -9  19   5     2355.14      960.84   1730.03 o 
  -6  19   5     2312.43     3968.24   2013.14 o 
  -3  19   5     1112.26      834.03   1875.46 o 
 -14  20   5     5955.06     7055.40   2177.92 o 
 -11  20   5     3766.23     3685.93   2102.81 o 
  -8  20   5     3278.65     1779.39   1935.77 o 
  -5  20   5     3111.78     3746.84   2129.27 o 
 -10  21   5     4763.51     5635.69   2341.75 o 
   0   0   6   383742.59   335905.75   2847.60 o 
  -1   2   6   218528.75   196613.78   1324.27 o 
  -3   3   6   550168.19   539110.94   4483.01 o 
   0   3   6    35454.11    29752.48    830.60 o 
  -2   4   6   119841.09   119249.38   1554.20 o 
  -4   5   6     6500.31     5603.38    554.72 o 
  -1   5   6   190169.02   193925.47   1998.99 o 
  -6   6   6    90418.27    90169.97   2726.65 o 
  -3   6   6    50288.93    53963.09   1136.75 o 
   0   6   6   200401.59   198325.47   4283.99 o 
  -5   7   6    74673.53    72331.55   1384.38 o 
  -2   7   6   132192.55   133890.69   1968.63 o 
  -7   8   6    94058.65    94738.21   2430.31 o 
  -4   8   6   284684.09   276557.75   3020.48 o 
  -1   8   6    72189.56    75839.22   1495.74 o 
  -9   9   6    90335.72    95228.38   3523.12 o 
  -6   9   6   199584.11   204330.39   2623.31 o 
  -3   9   6    38965.00    40443.32   1296.76 o 
   0   9   6    22741.43    22074.33   1803.78 o 
  -8  10   6    53231.98    55358.91   2117.38 o 
  -5  10   6   143947.08   144127.19   2463.05 o 
  -2  10   6      691.75     1299.23    503.07 o 
 -10  11   6    16999.37    16914.29   1465.75 o 
  -7  11   6     3680.88     4064.54    676.09 o 
  -4  11   6    66250.55    67777.12   1958.61 o 
  -1  11   6    50915.71    48621.13   1807.42 o 
 -12  12   6    13469.56    12856.94   2053.97 o 
  -9  12   6    28728.17    28668.88   1989.51 o 
  -6  12   6     7884.94     8053.13    910.24 o 
  -3  12   6    78188.12    75287.58   2467.25 o 
   0  12   6    58834.21    52878.40   3775.99 o 
 -11  13   6    37408.25    34636.57   2303.19 o 
  -8  13   6     2817.21     3176.71   1015.02 o 
  -5  13   6    37492.44    37814.83   1725.66 o 
  -2  13   6    48534.79    47231.26   2613.10 o 
 -13  14   6    37658.62    36606.36   2305.89 o 
 -10  14   6    65352.94    64341.86   2750.33 o 
  -7  14   6    17505.79    17442.86   1811.98 o 
  -4  14   6    48831.16    48394.82   2593.04 o 
  -1  14   6    21204.04    20209.10   2117.42 o 
 -15  15   6    28203.29    25286.32   3092.51 o 
 -12  15   6    25140.40    21939.08   2101.62 o 
  -9  15   6    31107.24    31640.47   2247.15 o 
  -6  15   6    27553.51    25508.18   2987.43 o 
  -3  15   6    21184.56    21219.57   2408.19 o 
   0  15   6      966.93     1143.27   1603.40 o 
 -14  16   6     3095.47     4392.74   1218.63 o 
 -11  16   6    31799.37    33278.27   2450.91 o 
  -8  16   6    17481.01    19184.68   2788.87 o 
  -5  16   6    22541.36    16190.22   2612.41 o 
  -2  16   6     2901.30     1551.23   1377.46 o 
 -16  17   6     6384.94     6018.14   1430.09 o 
 -13  17   6     1338.29     1159.62   1172.36 o 
 -10  17   6    22518.41    28845.09   3047.21 o 
  -7  17   6    10428.23    11774.94   2474.30 o 
  -4  17   6     7730.69     8348.80   2232.65 o 
  -1  17   6     6391.49     8213.21   2249.75 o 
 -18  18   6    21828.27    19995.52   3924.33 o 
 -15  18   6     2794.93     2652.85   1214.32 o 
 -12  18   6    12385.31    12383.96   2436.55 o 
  -9  18   6     6699.00     8285.90   2206.27 o 
  -6  18   6     5947.69     6323.15   2149.30 o 
  -3  18   6    16460.54    17107.43   3036.82 o 
   0  18   6    26070.55    25294.99   7075.65 o 
 -17  19   6    12028.45    10889.62   1999.46 o 
 -14  19   6     4301.16     5435.79   1907.68 o 
 -11  19   6    13004.42    14355.86   2833.84 o 
  -8  19   6     1972.64     1547.61   1769.17 o 
  -5  19   6    16268.06    15423.10   2932.47 o 
  -2  19   6    11566.22    11186.41   3176.41 o 
 -13  20   6     8757.52     8808.65   2280.35 o 
 -10  20   6     1070.39      852.03   1779.02 o 
  -7  20   6    14705.95    17110.15   3165.29 o 
  -2   3   7    70980.05    68154.85    912.16 o 
  -1   4   7   159744.06   161895.17   1695.28 o 
  -3   5   7     2041.27     1644.60    319.46 o 
  -5   6   7    25635.15    25068.34   1161.74 o 
  -2   6   7    13919.76    11368.56    653.41 o 
  -4   7   7    93705.61    93562.03   1660.16 o 
  -1   7   7    67128.43    64358.89   1353.26 o 
  -6   8   7    43025.55    41472.75   1395.35 o 
  -3   8   7   124389.71   127227.04   2074.52 o 
  -8   9   7    74388.15    71587.81   2304.39 o 
  -5   9   7    23237.60    23242.26   1093.04 o 
  -2   9   7   113587.13   111012.75   2009.97 o 
  -7  10   7    38399.06    40921.81   1266.29 o 
  -4  10   7    12041.85    13534.73   1047.15 o 
  -1  10   7    27284.08    30199.19   1478.80 o 
  -9  11   7    49979.54    48029.43   2204.51 o 
  -6  11   7    11926.13    10649.10    930.76 o 
  -3  11   7    26359.19    27019.46   1281.65 o 
 -11  12   7    39164.18    40964.18   2151.38 o 
  -8  12   7     8030.82     6610.67   1249.73 o 
  -5  12   7    28264.38    26232.65   1464.04 o 
  -2  12   7    36060.38    39127.41   2027.50 o 
 -10  13   7    15941.92    15346.26   1659.45 o 
  -7  13   7    18347.44    20118.49   1718.85 o 
  -4  13   7     8333.86     8910.16   1223.93 o 
  -1  13   7     5607.60     5485.45   1310.68 o 
 -12  14   7    17893.63    17578.75   1719.72 o 
  -9  14   7     8389.29     8294.09   1346.46 o 
  -6  14   7    12719.00    11396.78   1766.05 o 
  -3  14   7    12940.62    13217.02   1707.04 o 
 -14  15   7    11223.14    11756.38   1582.42 o 
 -11  15   7      581.22     1068.80    991.67 o 
  -8  15   7     3098.66     2574.10   1020.40 o 
  -5  15   7    14303.41    16391.88   2916.80 o 
  -2  15   7     8632.27     8311.31   1586.34 o 
 -13  16   7     4512.40     5797.75   1281.67 o 
 -10  16   7    20007.65    19927.29   2021.45 o 
  -7  16   7     1521.28     1203.59   1473.49 o 
  -4  16   7     1219.47     1653.60   1542.11 o 
  -1  16   7     5943.58     6062.33   1796.65 o 
 -15  17   7     8043.47     8009.14   1509.78 o 
 -12  17   7     7192.37     6398.11   1452.37 o 
  -9  17   7     5187.49     4676.69   1837.22 o 
  -6  17   7    16638.02    17345.04   2752.78 o 
  -3  17   7     7540.88     8663.49   2239.20 o 
 -17  18   7     1934.20     2879.22   1460.95 o 
 -14  18   7      548.03      229.66   1042.16 o 
 -11  18   7     1992.24     3370.45   1629.61 o 
  -8  18   7     1409.92     -475.65   1467.55 o 
  -5  18   7     1332.96     2598.46   1739.98 o 
  -2  18   7      761.64      220.88   1654.42 o 
 -16  19   7      629.23      185.05   1320.84 o 
 -13  19   7      432.42      140.19   1430.71 o 
 -10  19   7     1556.57     1892.34   1788.19 o 
  -7  19   7      471.73      407.78   1578.28 o 
  -4  19   7      773.30       -4.86   1724.17 o 
 -15  20   7     4815.27     3727.67   1939.81 o 
 -12  20   7     3246.06     2802.44   2048.79 o 
  -9  20   7     5468.83     6241.79   2346.31 o 
  -6  20   7     6252.67     4663.50   2233.59 o 
 -11  21   7     5093.04     2986.79   2198.09 o 
   0   1   8   133997.16   126751.88   1166.86 o 
  -2   2   8     5783.39     6160.08    356.28 o 
  -1   3   8     7689.89     9753.25    450.23 o 
  -3   4   8   373735.59   390975.16   2852.37 o 
   0   4   8   726037.69   775832.13   6767.09 o 
  -5   5   8    24982.39    29895.58   1718.41 o 
  -2   5   8    11477.53    10970.17    592.83 o 
  -4   6   8     6457.88     7354.03    524.45 o 
  -1   6   8   158844.42   156931.63   1986.59 o 
  -6   7   8    32721.75    32808.80   1408.35 o 
  -3   7   8   215832.38   227350.33   2620.67 o 
   0   7   8    36043.13    38588.38   1886.05 o 
  -8   8   8    16152.21    16823.41   1737.76 o 
  -5   8   8     2475.62     2044.44    464.27 o 
  -2   8   8    90199.10    90657.17   1762.21 o 
  -7   9   8    30514.46    28860.69   1627.79 o 
  -4   9   8    24600.59    25616.75   1076.92 o 
  -1   9   8    59891.54    60475.40   1846.77 o 
  -9  10   8    12055.21    13336.24   1240.62 o 
  -6  10   8    13750.82    14125.68    958.09 o 
  -3  10   8    26684.74    27316.84   1215.88 o 
   0  10   8     6099.16     6756.15   1318.14 o 
 -11  11   8    12670.88    11473.54   1842.64 o 
  -8  11   8    10496.12    10454.59   1281.98 o 
  -5  11   8     6190.02     4823.53    769.12 o 
  -2  11   8     2402.08     2295.16    716.36 o 
 -10  12   8    30286.28    31448.61   2120.17 o 
  -7  12   8     7701.59     7248.64   1000.56 o 
  -4  12   8    25366.95    28536.61   1521.63 o 
  -1  12   8    25188.54    26206.37   2100.12 o 
 -12  13   8      320.67       -4.40    755.39 o 
  -9  13   8      298.74      335.25    779.85 o 
  -6  13   8     6297.86     5229.54   1180.53 o 
  -3  13   8     8952.44     9425.28   1445.83 o 
   0  13   8     6372.25     7256.92   2013.20 o 
 -14  14   8     9698.43    13052.33   2239.72 o 
 -11  14   8     3974.49     4648.48   1198.63 o 
  -8  14   8     8375.54     9387.17   1390.24 o 
  -5  14   8     2234.05     1221.35   1062.43 o 
  -2  14   8     5029.64     3794.49   1207.73 o 
 -13  15   8      854.08      547.51    912.81 o 
 -10  15   8     8064.56     8079.12   1422.56 o 
  -7  15   8     3671.92     4428.30   1410.53 o 
  -4  15   8    12445.92    11349.31   2201.92 o 
  -1  15   8    12756.73    13537.98   1909.06 o 
 -15  16   8     1896.25     1750.79   1097.75 o 
 -12  16   8     3297.84     2360.33   1184.13 o 
  -9  16   8     3244.55     3265.08   1296.42 o 
  -6  16   8     7791.25     8588.28   2155.45 o 
  -3  16   8      672.32      747.23   1400.63 o 
   0  16   8     2230.50     2846.01   2004.59 o 
 -17  17   8     1095.19     1451.45   1580.12 o 
 -14  17   8     4179.02     4622.95   1309.35 o 
 -11  17   8      262.87      775.70   1120.83 o 
  -8  17   8     2310.68      941.10   1541.34 o 
  -5  17   8     1256.47     2310.55   1671.70 o 
  -2  17   8      678.12     1401.60   1543.02 o 
 -16  18   8     2942.19     2994.06   1389.87 o 
 -13  18   8      888.32     1565.00   1297.16 o 
 -10  18   8      511.43     1992.23   1719.32 o 
  -7  18   8     2650.16     1787.69   1648.10 o 
  -4  18   8     3746.34     4782.20   2053.84 o 
  -1  18   8     4144.83     4585.14   2403.92 o 
 -15  19   8     8892.88     8757.38   1821.83 o 
 -12  19   8      423.74      339.21   1417.22 o 
  -9  19   8     4016.63     4714.45   2134.92 o 
  -6  19   8     1829.25     1850.01   1796.31 o 
  -3  19   8      343.81     1804.22   1855.23 o 
 -14  20   8     3195.73     5682.57   2061.04 o 
 -11  20   8     1228.02     1672.56   1946.79 o 
  -8  20   8     2546.75     3139.40   2174.93 o 
  -5  20   8      823.72      849.78   1927.16 o 
 -10  21   8      377.82      -20.85   1821.98 o 
  -1   2   9     9982.55     9596.74    349.63 o 
  -2   4   9   417945.38   422591.53   3055.77 o 
  -4   5   9    17283.67    17072.72    837.78 o 
  -1   5   9   113067.45   114616.10   1621.54 o 
  -3   6   9    83892.45    76145.77   1365.57 o 
  -5   7   9   209962.69   207604.78   2842.35 o 
  -2   7   9    33970.09    36662.55   1115.26 o 
  -7   8   9    26684.45    23738.25   1468.26 o 
  -4   8   9    82268.10    87271.44   1667.20 o 
  -1   8   9    20341.65    21282.53    927.36 o 
  -6   9   9    23194.32    21921.32    975.18 o 
  -3   9   9    57683.08    61770.85   1589.86 o 
  -8  10   9    21033.14    23155.54   1660.90 o 
  -5  10   9    45708.90    42489.36   1462.04 o 
  -2  10   9    11265.14    11191.54    869.46 o 
 -10  11   9    10927.11    11924.60   1286.09 o 
  -7  11   9      411.83      207.46    439.04 o 
  -4  11   9    13753.23    13974.48   1050.96 o 
  -1  11   9    14767.01    16450.69   1307.05 o 
  -9  12   9    11950.06    11362.36   1415.86 o 
  -6  12   9    20641.90    17121.03   1184.97 o 
  -3  12   9     3690.85     4889.35    925.21 o 
 -11  13   9    22253.65    21339.50   1768.91 o 
  -8  13   9     8292.30     7942.28   1264.16 o 
  -5  13   9    10962.71    11744.21   1329.72 o 
  -2  13   9    45444.07    46355.23   2633.03 o 
 -13  14   9     3046.49     2835.01   1044.86 o 
 -10  14   9     5286.44     4445.00   1187.94 o 
  -7  14   9    26498.98    26651.35   2153.83 o 
  -4  14   9    11122.85    12064.63   1581.44 o 
  -1  14   9     1238.54     1197.16   1048.23 o 
 -12  15   9     9556.96    10902.05   1475.96 o 
  -9  15   9    17739.07    19673.53   2018.22 o 
  -6  15   9    16576.18    13654.89   2355.52 o 
  -3  15   9    14292.34    16102.32   2148.15 o 
 -14  16   9    13827.11    13636.95   1738.18 o 
 -11  16   9    12252.59    12139.30   1705.00 o 
  -8  16   9     3356.37     5004.25   1818.74 o 
  -5  16   9     9902.01    12192.26   2352.17 o 
  -2  16   9     7883.25     6003.19   1972.74 o 
 -16  17   9     1355.57     1405.55   1164.02 o 
 -13  17   9     1417.75     1940.34   1053.96 o 
 -10  17   9    16708.12    18439.72   2243.63 o 
  -7  17   9    15364.30    16570.39   2761.58 o 
  -4  17   9     2332.81      771.06   1592.09 o 
  -1  17   9     3111.70     4181.22   1912.81 o 
 -15  18   9     4692.30     5411.05   1521.55 o 
 -12  18   9     3326.10     3725.87   1489.50 o 
  -9  18   9       11.45    -1016.14   1395.56 o 
  -6  18   9     3646.57     2780.70   1796.76 o 
  -3  18   9      379.71     -135.25   1525.36 o 
 -17  19   9     1127.52      942.77   1549.98 o 
 -14  19   9      554.76      536.54   1394.01 o 
 -11  19   9      836.80     -707.75   1502.25 o 
  -8  19   9     2430.29     1989.52   1820.54 o 
  -5  19   9     1599.83     1688.35   1839.32 o 
  -2  19   9     2204.52     1350.22   2058.10 o 
 -13  20   9     6060.45     5749.85   2139.98 o 
 -10  20   9     5941.50     4546.01   2239.80 o 
  -7  20   9     4247.38     3952.79   2186.52 o 
  -1   1  10    92358.73   101341.22   1833.15 o 
   0   2  10   293522.25   323514.84   3826.32 o 
  -2   3  10   300088.25   290458.09   2220.88 o 
  -4   4  10   311825.47   317927.75   6231.88 o 
  -1   4  10   537057.31   554214.19   3325.53 o 
  -3   5  10    38323.65    35834.66    881.29 o 
   0   5  10   115373.30   126565.07   2132.45 o 
  -5   6  10    65632.42    64519.66   1561.78 o 
  -2   6  10    67585.82    67923.63   1332.64 o 
  -7   7  10   129442.41   127255.20   3491.59 o 
  -4   7  10    66759.20    69919.00   1392.95 o 
  -1   7  10    37503.19    37533.96   1100.66 o 
  -6   8  10    40509.18    37726.37   1398.65 o 
  -3   8  10   103198.18   101778.19   1833.64 o 
   0   8  10   125152.25   126801.67   3551.82 o 
  -8   9  10    91641.13    89602.23   2354.60 o 
  -5   9  10    10301.09    10075.89    822.14 o 
  -2   9  10     5462.19     5335.57    664.53 o 
 -10  10  10    24127.17    23692.01   2278.33 o 
  -7  10  10    58396.27    58909.71   1873.23 o 
  -4  10  10    24176.06    24665.93   1210.81 o 
  -1  10  10    46947.20    51453.47   1805.15 o 
  -9  11  10    16858.62    14144.73   1463.08 o 
  -6  11  10    19448.90    20040.09   1178.94 o 
  -3  11  10    25170.40    24958.21   1265.30 o 
   0  11  10    73519.59    79189.88   3328.80 o 
 -11  12  10     1858.06     2344.09    861.54 o 
  -8  12  10     9358.23    10811.67   1499.39 o 
  -5  12  10   101148.16   101461.77   2472.22 o 
  -2  12  10    49087.54    47929.22   1943.99 o 
 -13  13  10    25740.96    20280.16   2514.58 o 
 -10  13  10      463.62     1051.81    885.68 o 
  -7  13  10    49571.89    48572.95   2305.17 o 
  -4  13  10    40326.96    39524.14   2055.32 o 
  -1  13  10     4754.95     5863.92   1446.92 o 
 -12  14  10     8896.05    10510.00   1422.75 o 
  -9  14  10     7518.83     5983.05   1265.58 o 
  -6  14  10    23041.13    25128.40   2389.05 o 
  -3  14  10     7610.16     7252.38   1410.12 o 
   0  14  10      603.60      989.56   1524.17 o 
 -14  15  10    25255.96    25044.79   2111.66 o 
 -11  15  10    10793.05    12177.08   1648.23 o 
  -8  15  10     7361.86     8456.42   1528.78 o 
  -5  15  10     3717.27     2076.18   1425.97 o 
  -2  15  10     1525.56     3143.71   1264.08 o 
 -16  16  10    15488.96    18067.62   2836.81 o 
 -13  16  10     6590.68     5871.22   1321.59 o 
 -10  16  10    40955.89    39376.80   2634.83 o 
  -7  16  10      381.07      816.41   1393.06 o 
  -4  16  10     4450.41     4049.38   1718.78 o 
  -1  16  10    10308.83     9257.88   1973.37 o 
 -15  17  10     2774.76     2412.33   1290.52 o 
 -12  17  10     3205.52     3791.72   1271.87 o 
  -9  17  10    17081.79    18593.71   2863.54 o 
  -6  17  10      181.09     1446.89   1514.15 o 
  -3  17  10    25060.32    24630.00   3705.38 o 
   0  17  10     2593.11     2706.29   4002.72 o 
 -17  18  10     3792.07     4063.75   1714.95 o 
 -14  18  10     5728.33     5605.75   1541.24 o 
 -11  18  10     9222.92     9314.26   2080.03 o 
  -8  18  10     8259.54     7359.07   2202.11 o 
  -5  18  10     4865.58     3409.52   1837.81 o 
  -2  18  10     6218.82     7771.99   2331.91 o 
 -16  19  10     2618.54     2197.44   1599.51 o 
 -13  19  10      250.17      559.82   1429.16 o 
 -10  19  10    15195.49    14395.89   2850.50 o 
  -7  19  10     1760.81     3163.69   1915.46 o 
  -4  19  10    17066.42    18500.55   3215.74 o 
 -15  20  10     3708.25     4544.68   1907.99 o 
 -12  20  10     3561.99     4715.01   2184.67 o 
  -9  20  10     1885.40     1431.98   1950.01 o 
  -6  20  10    11062.96    10752.91   2700.57 o 
  -1   3  11    34472.67    31145.05    748.64 o 
  -3   4  11   221914.06   217389.97   1970.56 o 
  -2   5  11    87636.73    81444.95   1357.23 o 
  -4   6  11    41795.25    42903.24    999.31 o 
  -1   6  11    28047.53    28582.61    956.67 o 
  -6   7  11     7062.64     8105.37    914.22 o 
  -3   7  11    50025.91    52082.16   1271.10 o 
  -5   8  11    83886.47    81831.06   1613.91 o 
  -2   8  11    24939.35    21497.43   1021.99 o 
  -7   9  11    36315.61    37863.20   1775.02 o 
  -4   9  11    11831.80    10771.25    828.13 o 
  -1   9  11     9913.03    10273.03   1013.40 o 
  -9  10  11    19790.44    19868.07   1456.43 o 
  -6  10  11    45049.34    46198.86   1405.66 o 
  -3  10  11    44730.97    47910.66   1513.39 o 
  -8  11  11    47716.68    48131.27   2190.80 o 
  -5  11  11    40836.25    41059.83   1550.97 o 
  -2  11  11    27119.24    24868.51   1506.70 o 
 -10  12  11    47802.68    49457.44   2217.41 o 
  -7  12  11    44803.32    42164.39   1858.35 o 
  -4  12  11     2550.86     2430.41    676.26 o 
  -1  12  11    12378.92    12360.98   1401.57 o 
 -12  13  11     6143.71     5618.08   1146.74 o 
  -9  13  11     5527.27     5968.50   1199.27 o 
  -6  13  11    46187.84    43663.09   2053.70 o 
  -3  13  11    25780.63    28118.67   1917.06 o 
 -11  14  11     9825.60    11569.75   1592.56 o 
  -8  14  11     5974.10     3595.86   1039.50 o 
  -5  14  11      865.03      489.26    982.11 o 
  -2  14  11    11245.05    11387.42   1677.53 o 
 -13  15  11     8085.84     7535.05   1325.19 o 
 -10  15  11    24080.88    26845.44   2201.72 o 
  -7  15  11     5159.07     7343.94   1591.67 o 
  -4  15  11      800.07     1086.62   1302.73 o 
  -1  15  11     4379.75     5722.31   1457.02 o 
 -15  16  11     7148.95     8795.17   1539.52 o 
 -12  16  11     3187.24     3102.65   1244.89 o 
  -9  16  11    20015.36    18386.96   2157.25 o 
  -6  16  11    17732.88    19961.07   2863.78 o 
  -3  16  11     2309.49     3156.44   1662.70 o 
 -14  17  11     6821.03     7742.33   1628.29 o 
 -11  17  11    14806.81    15681.54   2144.33 o 
  -8  17  11     6076.61     5049.95   1878.52 o 
  -5  17  11     4248.63     3895.37   1855.37 o 
  -2  17  11     5832.61     5366.03   2004.62 o 
 -16  18  11     2987.52     3002.35   1570.28 o 
 -13  18  11     1489.74     1384.09   1338.70 o 
 -10  18  11      495.13    -1407.76   1407.76 o 
  -7  18  11     6389.99     5248.83   2237.11 o 
  -4  18  11      594.09      454.10   1576.24 o 
  -1  18  11      613.80      915.52   1908.56 o 
 -15  19  11     1036.03     1640.93   1449.92 o 
 -12  19  11     3481.40     3362.71   1769.13 o 
  -9  19  11     4534.81     5438.77   2119.36 o 
  -6  19  11     2724.96     3524.46   1989.42 o 
  -3  19  11       87.23     -679.67   1613.85 o 
 -14  20  11     6878.01     8325.65   2348.13 o 
 -11  20  11     4764.16     2951.63   2145.65 o 
  -8  20  11     3117.06      515.54   1797.27 o 
  -5  20  11     2161.38     1636.97   1956.55 o 
   0   0  12  1256312.25  1240755.75   9249.42 o 
  -1   2  12   188275.33   197612.47   1738.28 o 
  -3   3  12   118795.38   120722.02   3056.71 o 
   0   3  12   592958.50   601045.19   6839.21 o 
  -2   4  12    42234.79    37957.81    894.62 o 
  -4   5  12    37411.93    37821.48   1098.42 o 
  -1   5  12   258052.09   273905.16   2614.27 o 
  -6   6  12    88501.37    85656.99   2662.01 o 
  -3   6  12    13879.80    12979.39    719.38 o 
   0   6  12    26227.69    25980.17   1138.49 o 
  -5   7  12    56869.18    56376.01   1590.19 o 
  -2   7  12    29361.84    29227.68   1070.71 o 
  -7   8  12   144717.39   149020.25   2785.42 o 
  -4   8  12   195359.28   198675.95   2506.97 o 
  -1   8  12     4212.30     4310.51    567.90 o 
  -9   9  12    24876.74    22239.00   2070.40 o 
  -6   9  12    55384.52    55292.55   1754.84 o 
  -3   9  12    13902.64    15561.62   1005.05 o 
   0   9  12      412.79      149.31    798.08 o 
  -8  10  12     2738.79     3347.92    867.37 o 
  -5  10  12    33200.52    31206.48   1312.71 o 
  -2  10  12     1597.97     1761.33    549.59 o 
 -10  11  12     5583.44     5768.54   1128.38 o 
  -7  11  12    12045.97    12639.30   1168.38 o 
  -4  11  12     7892.56     8709.27    909.80 o 
  -1  11  12    23273.96    21689.55   1653.19 o 
 -12  12  12    18737.74    19664.63   2421.21 o 
  -9  12  12     7599.01     8212.71   1272.77 o 
  -6  12  12    18191.32    16845.65   1365.96 o 
  -3  12  12    44764.80    43998.80   1879.89 o 
   0  12  12    21480.79    20450.74   2843.39 o 
 -11  13  12    18772.55    17229.38   1618.55 o 
  -8  13  12    13570.31    11055.86   1423.51 o 
  -5  13  12    13205.35    13068.28   1371.61 o 
  -2  13  12    19388.98    20528.86   1988.43 o 
 -13  14  12    18377.19    18067.17   1772.40 o 
 -10  14  12    20681.42    22698.57   2036.05 o 
  -7  14  12    14113.18    12669.92   1635.73 o 
  -4  14  12    42428.08    44221.11   2522.41 o 
  -1  14  12     6981.65     7789.89   1487.74 o 
 -15  15  12     8987.90     9525.82   2157.84 o 
 -12  15  12    21257.18    20724.79   1888.94 o 
  -9  15  12    17629.88    16342.91   1786.34 o 
  -6  15  12     2930.57     4126.30   1365.13 o 
  -3  15  12    13978.30    12715.53   2035.76 o 
   0  15  12     3246.92     6190.91   2206.72 o 
 -14  16  12     4814.61     3724.68   1206.29 o 
 -11  16  12    13020.74    12238.39   1738.48 o 
  -8  16  12     2885.82     3484.08   1436.17 o 
  -5  16  12     9065.28     8910.95   2164.35 o 
  -2  16  12     1905.76     2798.92   1723.74 o 
 -16  17  12     7363.22     7499.58   1857.23 o 
 -13  17  12      460.56      511.72   1123.39 o 
 -10  17  12    21116.22    21436.34   2366.24 o 
  -7  17  12     5218.13     5362.68   1955.52 o 
  -4  17  12     4933.62     5958.27   2050.32 o 
  -1  17  12     3616.92     4011.93   1893.89 o 
 -18  18  12    18342.08    19222.12   3841.20 o 
 -15  18  12     1833.70     2640.35   1340.90 o 
 -12  18  12     8244.41     7064.47   1761.74 o 
  -9  18  12     5236.39     4164.90   1887.07 o 
  -6  18  12     7306.60     7239.04   2157.31 o 
  -3  18  12    15690.91    16378.99   2839.13 o 
   0  18  12    22897.91    21599.13   6917.12 o 
 -17  19  12     7373.09     7549.34   2046.85 o 
 -14  19  12     2582.80     1314.77   1457.25 o 
 -11  19  12    10080.11     8273.75   2382.27 o 
  -8  19  12     1257.68      756.84   1640.07 o 
  -5  19  12    15212.27    14738.98   2889.56 o 
  -2  19  12     9971.14     7839.13   2489.12 o 
 -13  20  12     5194.31     5196.91   2021.69 o 
 -10  20  12     2456.62      300.04   1887.35 o 
  -7  20  12     8604.22     7563.20   2555.66 o 
  -2   3  13    62273.37    64917.19    887.83 o 
  -1   4  13    53355.81    47371.84   1072.46 o 
  -3   5  13   238159.00   242603.56   2312.63 o 
  -5   6  13    40075.59    42145.76   1213.02 o 
  -2   6  13    20069.34    20197.55    867.71 o 
  -4   7  13    15426.58    15121.21    800.54 o 
  -1   7  13   121527.11   125967.75   2027.62 o 
  -6   8  13    20376.82    19340.95   1190.27 o 
  -3   8  13    26986.33    26149.81   1050.58 o 
  -8   9  13    31686.46    31166.38   1584.33 o 
  -5   9  13    14873.71    16053.97    923.64 o 
  -2   9  13    36556.05    32690.36   1239.90 o 
  -7  10  13    26928.52    28147.24   1515.88 o 
  -4  10  13     8235.06     8735.23    867.33 o 
  -1  10  13     5270.31     8194.91    986.64 o 
  -9  11  13    13240.71    13642.55   1472.04 o 
  -6  11  13    59560.01    58970.46   1700.32 o 
  -3  11  13    11671.83    13671.75   1045.76 o 
 -11  12  13    20854.24    23711.27   1800.20 o 
  -8  12  13       37.27      509.97    781.64 o 
  -5  12  13    20613.65    21252.41   1380.45 o 
  -2  12  13    24386.78    23128.15   1579.32 o 
 -10  13  13    38244.01    36521.95   2343.99 o 
  -7  13  13    50081.48    49235.14   2370.87 o 
  -4  13  13     3840.42     3107.66    868.62 o 
  -1  13  13    16890.91    17384.81   1942.10 o 
 -12  14  13    21920.25    22876.44   1905.45 o 
  -9  14  13    10858.42    11236.38   1522.57 o 
  -6  14  13    18252.32    18555.19   2183.80 o 
  -3  14  13     8157.54     6919.81   1361.40 o 
 -14  15  13     4062.22     4178.42   1206.71 o 
 -11  15  13      329.38      996.42    966.19 o 
  -8  15  13     3840.58     4199.37   1266.57 o 
  -5  15  13     9558.82    13456.64   2326.95 o 
  -2  15  13     8539.52     8922.92   1630.98 o 
 -13  16  13     4105.52     4244.47   1379.79 o 
 -10  16  13    14013.21    12764.21   1766.77 o 
  -7  16  13    15967.08    18688.59   2792.34 o 
  -4  16  13    11573.64    10603.18   2311.02 o 
  -1  16  13     5753.45     4978.65   1667.61 o 
 -15  17  13     6264.03     5588.49   1521.40 o 
 -12  17  13     3791.50     3990.27   1337.74 o 
  -9  17  13     5244.61     6695.17   2042.59 o 
  -6  17  13    12095.64    12756.97   2477.98 o 
  -3  17  13     3424.11     2916.18   1810.89 o 
 -17  18  13      522.54      287.12   1486.32 o 
 -14  18  13      365.21     -380.97   1088.30 o 
 -11  18  13     3858.42     5148.11   1848.11 o 
  -8  18  13     2683.72     2157.46   1700.55 o 
  -5  18  13     1265.99      521.27   1552.90 o 
  -2  18  13     1053.56      813.25   1782.93 o 
 -16  19  13      536.95      277.48   1526.27 o 
 -13  19  13     3935.28     4974.39   1872.70 o 
 -10  19  13     2971.22     1152.65   1762.86 o 
  -7  19  13     2266.06     3569.83   2027.16 o 
  -4  19  13      671.84     1187.84   1746.50 o 
 -15  20  13     3460.83     1855.65   2013.12 o 
 -12  20  13      765.88      118.03   1776.45 o 
  -9  20  13     4836.34     4996.16   2118.41 o 
  -6  20  13     5013.07     5504.00   2420.68 o 
   0   1  14   199066.08   175640.27   2378.19 o 
  -2   2  14    75613.95    76830.25   1218.05 o 
  -1   3  14   160139.69   154985.72   1472.23 o 
  -3   4  14   174304.48   171582.98   1687.36 o 
   0   4  14   121014.73   123215.18   2288.00 o 
  -5   5  14   270939.00   262641.25   4414.54 o 
  -2   5  14     4670.33     4358.71    483.23 o 
  -4   6  14    91277.05    90371.16   1496.30 o 
  -1   6  14    19358.59    20470.86    926.10 o 
  -6   7  14     4138.95     4668.33    685.48 o 
  -3   7  14    34456.34    36059.21   1115.19 o 
   0   7  14    61593.17    58671.89   2426.65 o 
  -8   8  14    37875.44    36118.90   2266.50 o 
  -5   8  14   165692.73   171251.30   2245.26 o 
  -2   8  14   157223.30   160438.94   2440.63 o 
  -7   9  14     6254.57     6812.89    995.87 o 
  -4   9  14    46442.90    44514.73   1369.58 o 
  -1   9  14    32066.36    33560.09   1209.19 o 
  -9  10  14    21479.20    20986.16   1495.12 o 
  -6  10  14     7857.96     8414.98    774.07 o 
  -3  10  14    42451.26    44731.72   1504.99 o 
   0  10  14     5710.30     5523.42   1334.11 o 
 -11  11  14    32884.29    32105.49   2742.37 o 
  -8  11  14    27170.05    27228.10   1877.58 o 
  -5  11  14     7901.96     8304.42    868.39 o 
  -2  11  14     1907.17     2045.34    746.66 o 
 -10  12  14    14851.08    18317.84   1581.01 o 
  -7  12  14    21705.83    20115.87   1488.60 o 
  -4  12  14       18.94      436.08    631.46 o 
  -1  12  14    18655.16    20971.92   1575.19 o 
 -12  13  14     5480.66     6271.07   1179.92 o 
  -9  13  14    25871.61    22019.31   1909.74 o 
  -6  13  14    18587.33    17630.56   1548.30 o 
  -3  13  14     2935.72     2415.75    853.33 o 
   0  13  14     7585.77     8873.34   2163.19 o 
 -14  14  14     2529.28     3125.84   1548.98 o 
 -11  14  14    10040.36    11313.82   1428.38 o 
  -8  14  14     5298.78     5211.72   1264.03 o 
  -5  14  14     3626.14     4303.83   1182.38 o 
  -2  14  14    10099.07    11639.20   1831.07 o 
 -13  15  14      735.18      146.18    866.27 o 
 -10  15  14     4688.04     6593.55   1403.44 o 
  -7  15  14     4113.80     5009.02   1449.06 o 
  -4  15  14    22820.27    21179.66   2789.29 o 
  -1  15  14    17726.80    18918.58   2185.65 o 
 -15  16  14      196.69      674.23   1101.13 o 
 -12  16  14     3624.22     3959.82   1297.67 o 
  -9  16  14     2978.29     1553.51   1194.05 o 
  -6  16  14    23366.18    23180.91   3053.81 o 
  -3  16  14     3878.94     3735.77   1770.23 o 
   0  16  14      822.48     2038.33   1822.66 o 
 -17  17  14     4277.82     4046.60   2500.03 o 
 -14  17  14     6511.09     6612.06   1580.22 o 
 -11  17  14     6799.01     7116.41   1655.19 o 
  -8  17  14     6437.85     6111.60   2013.27 o 
  -5  17  14     1528.57     1336.85   1625.03 o 
  -2  17  14      412.76     1963.38   1629.73 o 
 -16  18  14     3684.88     3875.64   1678.23 o 
 -13  18  14     4179.29     3818.65   1556.20 o 
 -10  18  14     1358.89     1201.06   1650.32 o 
  -7  18  14     6740.90     7867.63   2223.23 o 
  -4  18  14     5370.37     6246.93   2136.34 o 
  -1  18  14     6271.95     7993.00   3345.85 o 
 -15  19  14     6815.67     7127.25   2236.35 o 
 -12  19  14     1324.37      794.69   1568.25 o 
  -9  19  14     4794.03     5071.07   2078.59 o 
  -6  19  14     1137.48      526.73   1676.32 o 
  -3  19  14      654.94      674.91   1738.59 o 
 -14  20  14     7514.91     8991.51   2387.41 o 
 -11  20  14      997.56     1150.45   1838.27 o 
  -8  20  14     2663.86     1980.29   2083.96 o 
  -1   2  15    16333.44    15510.83    533.58 o 
  -2   4  15   104150.96   106685.00   1538.75 o 
  -4   5  15    29972.88    29181.57    781.01 o 
  -1   5  15     7888.25     6553.62    594.20 o 
  -3   6  15    52014.71    48304.63   1199.15 o 
  -5   7  15    10033.78     9576.21    823.42 o 
  -2   7  15      256.13      560.54    413.08 o 
  -7   8  15   106979.21   110373.28   2420.64 o 
  -4   8  15      101.73     -266.09    372.61 o 
  -1   8  15    29077.66    29827.85   1166.18 o 
  -6   9  15    46494.51    45124.59   1651.29 o 
  -3   9  15     4513.23     6145.89    742.98 o 
  -8  10  15     5630.34     4798.33    882.24 o 
  -5  10  15    14479.75    14969.40    991.66 o 
  -2  10  15    16127.31    13016.78    985.65 o 
 -10  11  15    15610.11    16686.84   1478.29 o 
  -7  11  15      308.45      420.51    642.23 o 
  -4  11  15     3966.65     4463.69    748.30 o 
  -1  11  15    10415.29    14124.51   1312.04 o 
  -9  12  15    17862.59    18299.91   1702.62 o 
  -6  12  15    34547.15    36891.21   1812.83 o 
  -3  12  15    20491.89    22124.79   1556.39 o 
 -11  13  15    47263.01    46113.74   2317.12 o 
  -8  13  15    21645.91    20170.01   1807.55 o 
  -5  13  15      541.19      559.86    859.40 o 
  -2  13  15    27075.77    27672.25   1984.89 o 
 -13  14  15     7624.27     7274.49   1306.26 o 
 -10  14  15      313.92      345.21    871.12 o 
  -7  14  15    19311.34    18077.52   1877.04 o 
  -4  14  15     3328.53     2863.35   1089.68 o 
  -1  14  15     5989.51     6802.68   1469.18 o 
 -12  15  15     9188.85     9080.33   1429.19 o 
  -9  15  15    13824.64    12997.26   1679.75 o 
  -6  15  15    26275.82    25032.06   2524.36 o 
  -3  15  15     3733.93     3794.73   1457.87 o 
 -14  16  15    11848.81    11559.91   1802.64 o 
 -11  16  15     6010.06     6655.47   1436.35 o 
  -8  16  15     2772.32     4001.74   1512.66 o 
  -5  16  15     8716.15     8363.85   2091.78 o 
  -2  16  15    10662.41     9968.27   2296.50 o 
 -16  17  15      754.49     -133.73   1329.06 o 
 -13  17  15     1677.06     1692.13   1252.33 o 
 -10  17  15    24604.35    24383.34   2548.45 o 
  -7  17  15    10683.94    12554.79   2545.62 o 
  -4  17  15      372.21     -198.53   1334.37 o 
  -1  17  15     2186.73     1536.31   1688.63 o 
 -15  18  15     1353.06     1543.33   1415.15 o 
 -12  18  15     2737.11     3881.71   1529.10 o 
  -9  18  15       68.02     -365.19   1392.95 o 
  -6  18  15     1124.60      696.32   1503.46 o 
  -3  18  15     2373.13     2509.50   1925.60 o 
 -14  19  15      703.16      579.29   1370.78 o 
 -11  19  15     1797.22     3592.55   1987.08 o 
  -8  19  15      640.52      940.12   1849.69 o 
  -5  19  15      646.41     -709.48   1655.87 o 
 -13  20  15     7108.63     6172.96   2119.72 o 
 -10  20  15     8928.83     6653.27   2413.70 o 
  -7  20  15     4961.33     4289.13   2197.17 o 
  -1   1  16    87121.12    83867.60   1330.59 o 
   0   2  16    24816.88    20787.52    878.75 o 
  -2   3  16    57734.40    60517.30   1004.07 o 
  -4   4  16    59215.96    67682.67   1485.55 o 
  -1   4  16    42520.13    40202.93   1120.44 o 
  -3   5  16    13986.23    13717.74    713.96 o 
   0   5  16   139392.48   145356.30   2702.29 o 
  -5   6  16    51476.45    45958.06   1228.30 o 
  -2   6  16    76441.98    74867.09   1508.52 o 
  -7   7  16    86126.71    97008.47   3104.64 o 
  -4   7  16    10651.03    10616.62    740.17 o 
  -1   7  16    24367.80    23817.61   1080.63 o 
  -6   8  16    46419.85    49690.55   1674.00 o 
  -3   8  16    49764.45    51118.85   1403.79 o 
   0   8  16   105439.69   102543.41   3379.66 o 
  -8   9  16    23635.96    24735.58   1465.06 o 
  -5   9  16    20921.66    21545.85   1043.21 o 
  -2   9  16     4338.43     3628.73    649.20 o 
 -10  10  16     4413.65     4826.16   1341.29 o 
  -7  10  16    14740.55    15537.78   1245.28 o 
  -4  10  16      114.65      -16.71    474.50 o 
  -1  10  16    24990.42    22798.57   1491.29 o 
  -9  11  16     1045.92     2157.28    811.24 o 
  -6  11  16    38981.84    39558.60   1473.15 o 
  -3  11  16    32831.06    34625.47   1459.65 o 
   0  11  16    24299.35    28101.63   2484.92 o 
 -11  12  16     1382.23     1197.84    784.70 o 
  -8  12  16    25254.84    25698.44   1665.08 o 
  -5  12  16    15336.33    14942.50   1160.38 o 
  -2  12  16     9147.93     7726.02   1112.06 o 
 -13  13  16     8675.14    13041.56   2194.72 o 
 -10  13  16     7272.11     8001.98   1228.33 o 
  -7  13  16    27759.62    26431.32   1965.68 o 
  -4  13  16     5123.40     5918.83   1048.72 o 
  -1  13  16      337.99      428.55    945.18 o 
 -12  14  16     3682.64     3800.84   1046.13 o 
  -9  14  16     4072.75     4025.99   1151.91 o 
  -6  14  16     3227.04     3026.54   1206.13 o 
  -3  14  16     1062.12      593.73    896.87 o 
   0  14  16    11084.35     7691.06   2304.04 o 
 -14  15  16     8437.09     9341.61   1685.45 o 
 -11  15  16     5955.18     6475.54   1373.41 o 
  -8  15  16     1368.93     1966.58   1107.30 o 
  -5  15  16      508.72      787.49   1243.41 o 
  -2  15  16     2406.80     2225.59   1377.27 o 
 -16  16  16     8696.77     8798.20   2750.71 o 
 -13  16  16     3797.20     4024.47   1342.12 o 
 -10  16  16     5188.72     7571.98   1652.98 o 
  -7  16  16      375.92      821.67   1212.86 o 
  -4  16  16       10.47      142.50   1434.44 o 
  -1  16  16     6498.42     5804.26   1777.53 o 
 -15  17  16     5726.66     5315.53   1697.71 o 
 -12  17  16      908.74      650.54   1123.04 o 
  -9  17  16     5797.93     5130.11   1672.63 o 
  -6  17  16     1794.02     1225.78   1586.18 o 
  -3  17  16     6547.68     5386.40   2004.15 o 
   0  17  16     1870.08     3965.09   4030.68 o 
 -17  18  16     1975.02     2409.33   1693.65 o 
 -14  18  16     3508.23     4373.41   1663.85 o 
 -11  18  16     7888.43     9459.04   1951.52 o 
  -8  18  16     1440.91     1029.06   1566.44 o 
  -5  18  16     3897.65     3915.05   1903.06 o 
  -2  18  16     3772.34     3921.90   2036.06 o 
 -16  19  16     1963.61     1822.81   1689.28 o 
 -13  19  16     1147.32      924.01   1434.11 o 
 -10  19  16     5809.02     3243.03   1963.76 o 
  -7  19  16     1266.32     1587.10   1703.18 o 
  -4  19  16     9452.15     9034.88   2520.31 o 
 -12  20  16     4053.14     4358.36   2176.90 o 
  -9  20  16     2802.00     2938.33   2110.59 o 
  -6  20  16     4556.47     6309.67   2428.37 o 
  -1   3  17    35894.15    35359.33    832.97 o 
  -3   4  17    47220.13    46111.62    834.16 o 
  -2   5  17     3382.81     4395.27    514.03 o 
  -4   6  17      859.65     1408.96    391.05 o 
  -1   6  17    38319.77    33748.79   1126.36 o 
  -6   7  17    54899.81    57463.54   1659.92 o 
  -3   7  17    24415.53    24411.76   1035.27 o 
  -5   8  17    52373.25    49509.64   1304.90 o 
  -2   8  17    49606.20    46548.36   1425.69 o 
  -7   9  17    34293.38    33483.29   1579.54 o 
  -4   9  17    13873.97    13611.45    936.97 o 
  -1   9  17    48266.07    48789.95   1481.66 o 
  -9  10  17    25594.95    23437.14   1563.04 o 
  -6  10  17    13967.44    13098.03    895.59 o 
  -3  10  17    26770.21    27696.70   1326.75 o 
  -8  11  17    21748.15    22245.87   1743.96 o 
  -5  11  17    35264.40    36237.57   1443.91 o 
  -2  11  17    46214.55    43953.58   1874.51 o 
 -10  12  17    35637.85    34049.76   2008.39 o 
  -7  12  17    12168.97    12735.62   1294.01 o 
  -4  12  17     6202.75     5983.17    983.39 o 
  -1  12  17     9259.08     8784.53   1184.46 o 
 -12  13  17     8082.07     7704.26   1272.89 o 
  -9  13  17     8183.01     9216.08   1375.13 o 
  -6  13  17    11384.84    10654.61   1313.29 o 
  -3  13  17    11306.57    13192.71   1362.65 o 
 -11  14  17     2002.07     2107.03    968.56 o 
  -8  14  17     5054.06     6286.72   1263.54 o 
  -5  14  17     2083.24     2091.03   1032.47 o 
  -2  14  17     6000.80     6130.58   1396.92 o 
 -13  15  17     6764.83     7686.78   1525.71 o 
 -10  15  17     4258.33     4093.02   1209.13 o 
  -7  15  17      196.28     -387.03   1014.55 o 
  -4  15  17     5214.39     4674.55   1714.82 o 
  -1  15  17     7811.74     8928.07   1719.18 o 
 -15  16  17     5631.38     5545.23   1702.24 o 
 -12  16  17     1331.33     1964.63   1162.54 o 
  -9  16  17     2770.00     3667.25   1330.83 o 
  -6  16  17    10726.31    13094.96   2443.47 o 
  -3  16  17     5265.22     5389.88   1963.67 o 
 -14  17  17     9767.41    10158.06   1988.67 o 
 -11  17  17    11408.23    10680.58   1936.27 o 
  -8  17  17      717.84    -1265.02   1265.02 o 
  -5  17  17     7162.97     8985.45   2345.76 o 
  -2  17  17     6859.36     8824.44   2316.01 o 
 -16  18  17     2103.78     1697.89   1565.33 o 
 -13  18  17     2356.07     2769.53   1470.11 o 
 -10  18  17     1295.64     1520.21   1651.78 o 
  -7  18  17     3802.88     2868.07   2161.47 o 
  -4  18  17     1163.81     1363.16   1701.76 o 
  -1  18  17      808.51    -1825.06   2174.77 o 
 -15  19  17      602.24      654.64   1709.09 o 
 -12  19  17       19.35      528.95   1532.83 o 
  -9  19  17     1134.20     2562.64   1837.77 o 
  -6  19  17     1535.48     1649.79   1811.73 o 
  -3  19  17     1182.45      893.48   1887.88 o 
 -14  20  17     6579.58     7156.12   2561.51 o 
 -11  20  17     2654.10     2990.41   2125.25 o 
  -8  20  17     2511.69     3525.34   2112.39 o 
   0   0  18   888378.63   858401.50  12915.96 o 
  -1   2  18   209377.83   227259.02   2105.20 o 
  -3   3  18   115872.14   121322.86   1771.57 o 
   0   3  18   424153.63   449050.84   6497.66 o 
  -2   4  18    16295.82    14102.75    650.55 o 
  -4   5  18    14911.71    14589.49    596.06 o 
  -1   5  18   146003.75   153282.86   2187.18 o 
  -6   6  18    97947.72   104163.15   3081.28 o 
  -3   6  18     1847.16     1182.78    407.06 o 
   0   6  18   106921.47   108584.37   2529.16 o 
  -5   7  18   178725.53   174694.38   2682.34 o 
  -2   7  18   174360.11   172041.23   2529.21 o 
  -7   8  18    26379.00    25923.02   1369.93 o 
  -4   8  18   203354.45   205126.81   2701.72 o 
  -1   8  18    39936.13    38506.59   1328.14 o 
  -9   9  18    95621.46    97663.91   3606.09 o 
  -6   9  18    56367.52    55687.57   1759.79 o 
  -3   9  18    38022.00    39717.02   1424.48 o 
   0   9  18    13081.17    15594.01   1818.05 o 
  -8  10  18    24930.71    27389.03   1595.71 o 
  -5  10  18    52437.66    51164.83   1535.11 o 
  -2  10  18    22790.79    23664.80   1246.34 o 
 -10  11  18    12299.38    10410.50   1260.59 o 
  -7  11  18    16196.99    17121.08   1399.57 o 
  -4  11  18    11970.44    12367.66   1058.80 o 
  -1  11  18    36252.43    36838.94   1884.65 o 
 -12  12  18     7920.40     9752.08   1891.85 o 
  -9  12  18     2175.04     2489.86    864.60 o 
  -6  12  18     8654.13     7906.67   1112.12 o 
  -3  12  18    34998.54    37746.91   1855.52 o 
   0  12  18    34216.57    35205.99   2839.67 o 
 -11  13  18    35687.09    36671.21   2170.74 o 
  -8  13  18     9831.43    11043.79   1455.75 o 
  -5  13  18    32606.03    34792.50   2105.28 o 
  -2  13  18    62147.13    61706.23   2324.44 o 
 -13  14  18    29788.35    30651.63   2464.28 o 
 -10  14  18    39938.99    42884.92   2602.93 o 
  -7  14  18     6476.37     6147.53   1505.60 o 
  -4  14  18    35530.73    37077.27   2505.81 o 
  -1  14  18     3773.75     4148.22   1289.83 o 
 -15  15  18    15173.26     9240.13   2720.55 o 
 -12  15  18    16025.16    14404.08   1820.02 o 
  -9  15  18    20226.88    20995.11   2026.00 o 
  -6  15  18    15108.71    15093.90   2127.66 o 
  -3  15  18     7975.18     8367.25   1788.63 o 
   0  15  18     1302.61     1240.19   1757.87 o 
 -14  16  18     2368.60     3681.05   1550.41 o 
 -11  16  18    20907.68    19562.47   2105.66 o 
  -8  16  18    18527.72    18012.36   2383.67 o 
  -5  16  18    13859.76    13512.09   2514.00 o 
  -2  16  18     3546.22     4633.39   1813.84 o 
 -16  17  18     4424.23     3878.46   1648.80 o 
 -13  17  18     1930.13     2219.40   1291.67 o 
 -10  17  18    19494.37    18957.71   2319.45 o 
  -7  17  18     7360.99     8608.30   2258.24 o 
  -4  17  18     3712.54     5382.99   2050.62 o 
  -1  17  18     7518.30     5494.64   1995.06 o 
 -15  18  18      132.37      746.87   1468.95 o 
 -12  18  18     7259.16     8614.96   1899.73 o 
  -9  18  18     3208.39     7206.65   2186.58 o 
  -6  18  18     5118.06     3989.51   1961.87 o 
  -3  18  18    15585.15    16919.49   3031.54 o 
 -14  19  18     3110.49     4146.42   1950.64 o 
 -11  19  18     5826.71     3944.49   2087.95 o 
  -8  19  18      335.94     1406.37   1728.38 o 
  -5  19  18    12781.23    12418.63   2785.25 o 
 -13  20  18     6030.44     7302.39   2658.37 o 
 -10  20  18     3513.20     3733.41   2148.56 o 
  -7  20  18     6859.07     7412.74   2467.49 o 
  -2   3  19      574.43      310.62    250.61 o 
  -1   4  19    30535.15    27853.00    867.38 o 
  -3   5  19    29533.63    28511.66    790.57 o 
  -5   6  19    43914.39    44489.70   1061.13 o 
  -2   6  19    31330.26    31047.04   1076.04 o 
  -4   7  19    10768.18    12117.17    817.00 o 
  -1   7  19    56539.17    53646.32   1504.98 o 
  -6   8  19    19234.08    19164.96   1060.17 o 
  -3   8  19    30284.93    28764.95   1190.47 o 
  -8   9  19    24771.24    23594.17   1440.13 o 
  -5   9  19    10930.07    11821.23    881.89 o 
  -2   9  19    52347.42    50455.16   1583.24 o 
  -7  10  19     7695.34     9670.26   1103.92 o 
  -4  10  19    11128.94    10973.04    979.91 o 
  -1  10  19    30743.92    31683.55   1720.19 o 
  -9  11  19    39990.34    40935.21   1977.23 o 
  -6  11  19     6555.12     5859.06    911.43 o 
  -3  11  19     5857.68     6894.93    880.09 o 
 -11  12  19    15363.11    15181.26   1543.84 o 
  -8  12  19      482.25      365.56    708.79 o 
  -5  12  19    31147.15    30320.66   1690.47 o 
  -2  12  19    26198.20    23892.79   1682.85 o 
 -10  13  19    16367.55    16380.71   1575.28 o 
  -7  13  19    17235.07    18971.95   1556.85 o 
  -4  13  19     3845.93     3421.75   1047.89 o 
  -1  13  19     4638.67     5454.36   1283.17 o 
 -12  14  19    18560.56    21051.00   2078.52 o 
  -9  14  19     2492.36     3736.74   1150.59 o 
  -6  14  19     2231.49     1399.39   1130.85 o 
  -3  14  19     2933.36     2567.58   1123.65 o 
 -14  15  19     6084.87     6928.11   1739.20 o 
 -11  15  19      365.76     -253.24    961.09 o 
  -8  15  19     8683.02     9379.80   1648.74 o 
  -5  15  19     7830.61     7042.81   1640.37 o 
  -2  15  19    11328.52    11870.86   2008.78 o 
 -13  16  19    10448.05    11157.17   1766.75 o 
 -10  16  19    20317.72    20666.83   2358.52 o 
  -7  16  19    15449.27    14083.05   2178.10 o 
  -4  16  19      753.92      592.49   1376.70 o 
  -1  16  19      940.09     1116.37   1383.35 o 
 -15  17  19     3359.53     2981.59   1498.86 o 
 -12  17  19     4987.86     4039.96   1502.32 o 
  -9  17  19     1850.04     3340.60   1558.02 o 
  -6  17  19    11620.68    11473.15   2485.85 o 
  -3  17  19     1991.39     2927.63   1807.36 o 
 -17  18  19     1072.26     -162.08   1603.84 o 
 -14  18  19     2180.83      781.23   1449.43 o 
 -11  18  19     2694.78     3594.28   1550.22 o 
  -8  18  19      674.99      337.39   1574.21 o 
  -5  18  19      832.13      963.26   1587.09 o 
  -2  18  19     3434.87     3011.55   1994.75 o 
 -16  19  19     1464.21     2373.15   1669.72 o 
 -13  19  19     4788.15     3669.43   1844.00 o 
 -10  19  19     4099.51     3472.17   1951.53 o 
  -7  19  19     1274.01     1525.17   1841.58 o 
  -4  19  19      820.73      306.06   1744.94 o 
 -12  20  19     2904.45     2050.15   2069.95 o 
  -9  20  19     4606.85     3707.29   2141.95 o 
  -6  20  19     1508.26     1839.19   2064.29 o 
   0   1  20    82170.66    85882.57   1925.35 o 
  -2   2  20   382157.34   378472.06   3158.04 o 
  -1   3  20   159169.38   166939.50   1906.53 o 
  -3   4  20    86529.80    86514.36   1349.08 o 
   0   4  20    64982.66    67298.44   1954.87 o 
  -5   5  20    98144.13   100282.53   2802.19 o 
  -2   5  20    32548.31    30365.46   1013.58 o 
  -4   6  20    73099.95    69227.59   1300.05 o 
  -1   6  20    11694.69    10898.85    831.51 o 
  -6   7  20    65194.17    61922.77   1640.64 o 
  -3   7  20   210398.75   201146.09   2648.44 o 
   0   7  20    12000.49    11738.54   1495.94 o 
  -8   8  20    33335.86    40716.32   2321.08 o 
  -5   8  20    62462.14    59038.02   1475.73 o 
  -2   8  20    46259.68    43741.49   1446.01 o 
  -7   9  20     6212.20     5785.52    864.60 o 
  -4   9  20    79026.27    72629.05   2062.01 o 
  -1   9  20    20259.71    20215.30   1165.86 o 
  -9  10  20      917.30     1073.16    691.30 o 
  -6  10  20    27318.98    25146.32   1137.32 o 
  -3  10  20    16688.79    14589.39   1104.93 o 
   0  10  20    24129.58    23511.72   2250.01 o 
 -11  11  20    35238.88    35466.93   2789.01 o 
  -8  11  20     7821.62     7413.20   1055.77 o 
  -5  11  20     5519.80     6380.07    813.57 o 
  -2  11  20     4977.10     3808.40    909.95 o 
 -10  12  20    24142.74    27281.65   1852.85 o 
  -7  12  20     5521.72     4774.36    971.86 o 
  -4  12  20    12976.71    12975.52   1286.35 o 
  -1  12  20    32909.59    32943.64   1941.56 o 
 -12  13  20     6970.67     7981.61   1284.63 o 
  -9  13  20     4687.25     4716.92   1176.99 o 
  -6  13  20     9646.62     7739.08   1208.01 o 
  -3  13  20    17333.96    18331.95   1580.19 o 
   0  13  20     6944.45     8936.57   2220.78 o 
 -14  14  20     8415.84    11220.60   2723.59 o 
 -11  14  20    15675.60    14027.88   1757.27 o 
  -8  14  20     4823.73     4427.63   1116.79 o 
  -5  14  20    21270.59    20459.11   1820.60 o 
  -2  14  20     6429.21     6094.54   1355.60 o 
 -13  15  20      982.32     -233.82   1112.38 o 
 -10  15  20    13661.98    13101.45   1731.63 o 
  -7  15  20     6654.75     5992.38   1579.34 o 
  -4  15  20    21868.12    23760.14   2525.88 o 
  -1  15  20     5073.12     5589.05   1675.64 o 
 -15  16  20     2153.41     2976.52   1518.45 o 
 -12  16  20     8944.02     9112.07   1641.54 o 
  -9  16  20    13023.89    16557.15   2119.37 o 
  -6  16  20     6519.57     6752.75   1994.58 o 
  -3  16  20      181.38     1118.41   1480.46 o 
   0  16  20      808.41      832.09   2169.53 o 
 -17  17  20     5225.79     5557.85   2585.93 o 
 -14  17  20     2887.65     3332.97   1565.97 o 
 -11  17  20    12190.70    12580.70   2054.14 o 
  -8  17  20     3187.44     2544.06   1707.79 o 
  -5  17  20     2261.96     3028.05   1716.36 o 
  -2  17  20      735.23      166.55   1480.27 o 
 -16  18  20     1566.29     1329.78   1582.46 o 
 -13  18  20     3053.88     3602.84   1801.85 o 
 -10  18  20     1987.81     2713.71   1826.69 o 
  -7  18  20     3502.98     3117.18   1824.15 o 
  -4  18  20     4289.53     4419.92   1995.15 o 
  -1  18  20     4576.96     4824.56   2581.46 o 
 -15  19  20     3297.10     3797.79   2008.96 o 
 -12  19  20      698.09      250.15   1484.43 o 
  -9  19  20       50.59     -457.00   1581.86 o 
  -6  19  20     1320.44      469.93   1668.36 o 
  -3  19  20     1058.18     1590.39   1908.40 o 
 -11  20  20     1118.08     2809.28   1997.63 o 
  -8  20  20     1793.56     1178.56   1841.60 o 
  -1   2  21    36481.33    36947.32    872.29 o 
  -2   4  21    73547.80    69724.14   1274.41 o 
  -4   5  21     6874.51     6365.31    461.51 o 
  -1   5  21    34687.14    31882.04   1123.08 o 
  -3   6  21    37416.66    36018.04   1146.06 o 
  -5   7  21    30909.16    34353.20   1031.02 o 
  -2   7  21    41399.78    39692.11   1343.65 o 
  -7   8  21    52781.76    56763.14   1814.16 o 
  -4   8  21    11195.03    12348.07    896.35 o 
  -1   8  21    13741.83    14999.22   1037.73 o 
  -6   9  21    56311.42    53773.82   1376.63 o 
  -3   9  21    65259.75    67436.34   1827.60 o 
  -8  10  21    16659.32    15560.24   1304.44 o 
  -5  10  21     9280.55     9734.98    906.67 o 
  -2  10  21     4320.94     3636.67    703.44 o 
 -10  11  21     3704.76     3359.93    925.19 o 
  -7  11  21     1378.24      731.97    701.87 o 
  -4  11  21     4520.78     3856.94    764.91 o 
  -1  11  21    19596.69    21226.74   1601.59 o 
  -9  12  21    21557.99    22672.79   1689.88 o 
  -6  12  21    50650.20    50431.73   1968.66 o 
  -3  12  21     7562.57     7613.81   1117.27 o 
 -11  13  21    11479.19    11196.83   1557.23 o 
  -8  13  21     4836.39     4552.66   1108.31 o 
  -5  13  21     4943.53     5410.76   1140.55 o 
  -2  13  21    16025.88    16908.54   1562.86 o 
 -13  14  21     5232.17     5742.56   1565.16 o 
 -10  14  21     4458.09     3819.01   1178.25 o 
  -7  14  21    16297.24    15643.79   2078.37 o 
  -4  14  21     3179.89     2725.80   1028.14 o 
  -1  14  21     3386.12     2759.89   1216.33 o 
 -12  15  21     3344.49     3774.92   1268.40 o 
  -9  15  21    21772.75    23437.81   2119.72 o 
  -6  15  21    14749.29    13924.99   2083.43 o 
  -3  15  21     2165.93     2357.95   1317.02 o 
 -14  16  21    17330.66    17993.91   2416.41 o 
 -11  16  21    13523.94    11841.22   1775.62 o 
  -8  16  21     1894.56     1671.57   1268.36 o 
  -5  16  21     5043.28     7176.29   1992.26 o 
  -2  16  21     6095.01     7433.68   1835.43 o 
 -16  17  21     3848.04     3365.45   1730.11 o 
 -13  17  21     3584.21     1693.91   1364.66 o 
 -10  17  21    18049.92    22025.24   2493.23 o 
  -7  17  21    11235.31    10369.82   2373.24 o 
  -4  17  21     5459.45     6283.41   2031.37 o 
  -1  17  21     1525.45      880.55   1910.61 o 
 -15  18  21      646.06       -1.69   1465.37 o 
 -12  18  21     1630.96     2269.92   1647.04 o 
  -9  18  21      410.64      123.09   1499.48 o 
  -6  18  21     1412.93      774.24   1619.47 o 
  -3  18  21     2532.04     3245.59   2090.43 o 
 -14  19  21     3093.27     3608.50   1956.37 o 
 -11  19  21      451.70      949.31   1706.30 o 
  -8  19  21     1485.41      337.96   1710.26 o 
  -5  19  21      612.79      -94.89   1840.72 o 
 -13  20  21     4372.94     4945.13   2375.50 o 
 -10  20  21     4247.44     3221.00   2074.27 o 
  -7  20  21     4479.92     4292.79   2178.49 o 
  -1   1  22   251261.25   249829.50   4110.10 o 
   0   2  22   128849.88   132491.95   2366.76 o 
  -2   3  22    84833.31    88837.22   1373.46 o 
  -4   4  22    61319.66    59366.59   1507.79 o 
  -1   4  22   217356.52   219320.25   2386.92 o 
  -3   5  22    34582.86    38656.89   1025.50 o 
   0   5  22    34809.09    29997.04   1505.50 o 
  -5   6  22    23528.37    22361.74    860.21 o 
  -2   6  22   139149.48   141379.83   2213.78 o 
  -7   7  22    81215.58    78873.06   2841.72 o 
  -4   7  22    39934.91    39306.13   1247.02 o 
  -1   7  22    11131.61    12361.11    945.57 o 
  -6   8  22    61562.73    67363.81   1377.38 o 
  -3   8  22    48850.54    47314.93   1514.80 o 
   0   8  22    22808.89    25706.52   2137.62 o 
  -8   9  22    77728.42    79033.71   2242.60 o 
  -5   9  22    50980.78    49642.13   1500.38 o 
  -2   9  22    22861.73    23981.06   1283.43 o 
 -10  10  22    14720.53    13456.33   1884.54 o 
  -7  10  22    10463.65    10404.92   1030.09 o 
  -4  10  22    19762.57    21801.91   1291.36 o 
  -1  10  22    35581.98    36690.23   1823.19 o 
  -9  11  22    14059.69    12484.18   1287.56 o 
  -6  11  22    66457.64    71395.20   2181.27 o 
  -3  11  22    28682.65    27854.47   1458.37 o 
   0  11  22    28850.67    34522.43   2780.56 o 
 -11  12  22     4698.06     5948.08   1112.53 o 
  -8  12  22     6572.50     5924.12   1054.39 o 
  -5  12  22    73700.03    71912.54   2337.65 o 
  -2  12  22    40172.20    42456.79   2046.85 o 
 -13  13  22      635.64      968.46   1648.98 o 
 -10  13  22     3132.06     4713.05   1215.40 o 
  -7  13  22     6725.56     8075.90   1210.66 o 
  -4  13  22    13380.66    13057.41   1534.71 o 
  -1  13  22     2408.76     2634.82    932.10 o 
 -12  14  22    11545.38    13762.78   1782.86 o 
  -9  14  22    12298.53    10260.30   1511.21 o 
  -6  14  22      554.65      424.97    921.84 o 
  -3  14  22     9125.34     9409.46   1558.33 o 
   0  14  22     3222.64     3872.29   1883.56 o 
 -14  15  22    22880.26    22657.37   2619.48 o 
 -11  15  22     1561.54     1828.19   1134.54 o 
  -8  15  22    14561.46    17891.91   2098.99 o 
  -5  15  22     7783.05     9644.96   1836.32 o 
  -2  15  22     3940.50     3242.55   1482.46 o 
 -16  16  22     8720.80     7692.86   2800.96 o 
 -13  16  22     4897.91     5816.97   1656.21 o 
 -10  16  22    10607.67    12050.57   1947.97 o 
  -7  16  22     5693.67     5946.52   1650.77 o 
  -4  16  22      101.60     1010.56   1475.79 o 
  -1  16  22    15359.55    16158.47   2437.27 o 
 -15  17  22     2533.97     4828.65   1760.26 o 
 -12  17  22     2242.59     3191.94   1663.41 o 
  -9  17  22    13592.32    15427.49   2407.00 o 
  -6  17  22      391.36      278.07   1460.72 o 
  -3  17  22    18302.29    18503.63   2979.76 o 
   0  17  22     3324.72     5383.14   4363.34 o 
 -17  18  22     1823.91     1404.19   1675.72 o 
 -14  18  22     9175.06     8870.94   2254.31 o 
 -11  18  22     7883.41     9318.44   1913.69 o 
  -8  18  22     3919.18     2939.17   1850.36 o 
  -5  18  22     8760.62    10379.19   2590.03 o 
  -2  18  22     6043.35     4613.26   2080.98 o 
 -13  19  22     1292.94      720.27   1677.92 o 
 -10  19  22     1741.26     1586.88   1863.11 o 
  -7  19  22     2045.54     2954.99   1968.21 o 
  -4  19  22    11198.76    12151.82   2847.57 o 
 -12  20  22     2894.06     4183.73   2738.43 o 
  -9  20  22     2688.08     2875.81   2070.85 o 
  -1   3  23   147167.77   143719.58   1811.31 o 
  -3   4  23    41223.36    40369.26   1000.96 o 
  -2   5  23    24045.09    24585.33    923.87 o 
  -4   6  23    65395.24    64246.34   1248.60 o 
  -1   6  23     2355.38     2612.15    567.68 o 
  -6   7  23    17644.46    18245.54    959.40 o 
  -3   7  23     6964.33     7427.46    755.89 o 
  -5   8  23     7237.71     7221.05    653.77 o 
  -2   8  23    48231.60    46058.62   1523.89 o 
  -7   9  23    30683.56    31701.31   1558.44 o 
  -4   9  23    22567.46    21232.33   1198.58 o 
  -1   9  23     5124.16     5069.73    777.11 o 
  -9  10  23    20941.49    20489.13   1495.30 o 
  -6  10  23     1744.72     1841.85    691.06 o 
  -3  10  23    29599.64    30524.88   1463.25 o 
  -8  11  23    21351.59    22552.71   1554.64 o 
  -5  11  23    19893.50    23784.49   1315.22 o 
  -2  11  23     8971.26     6485.35   1053.38 o 
 -10  12  23    26092.24    28383.50   2143.06 o 
  -7  12  23    22261.30    22087.03   1650.74 o 
  -4  12  23      804.31        6.60    634.29 o 
  -1  12  23    13116.20    12873.18   1398.64 o 
 -12  13  23    15933.95    12699.98   1941.50 o 
  -9  13  23     8478.01     8069.72   1358.80 o 
  -6  13  23    41962.03    39688.78   2012.07 o 
  -3  13  23    17343.50    17675.17   1557.99 o 
 -11  14  23     1139.78      505.23    990.38 o 
  -8  14  23     7147.88     8654.99   1422.94 o 
  -5  14  23     1202.90     1653.83    906.70 o 
  -2  14  23     8053.39     6429.51   1680.48 o 
 -13  15  23     9520.81     9306.56   1895.62 o 
 -10  15  23     7393.36     7884.86   1503.16 o 
  -7  15  23     1104.14     1064.46   1191.95 o 
  -4  15  23      250.17       -3.39   1120.51 o 
  -1  15  23     2581.93     1871.63   1396.97 o 
 -15  16  23     7401.84    10150.28   2057.76 o 
 -12  16  23     1584.19     1122.25   1296.73 o 
  -9  16  23    10673.46    10117.65   1774.61 o 
  -6  16  23    15236.81    13314.36   2092.63 o 
  -3  16  23    13361.79    14203.63   2671.15 o 
 -14  17  23     2677.77     2972.54   1566.60 o 
 -11  17  23     9050.10     7638.79   1737.67 o 
  -8  17  23     5982.65     6282.49   1763.60 o 
  -5  17  23     1709.17     3470.93   1824.44 o 
  -2  17  23     1867.86     3439.08   1857.92 o 
 -16  18  23     3506.51     4524.33   1872.23 o 
 -13  18  23      402.47     -125.72   1446.77 o 
 -10  18  23     1668.26      439.56   1423.64 o 
  -7  18  23     2502.54     2546.82   1847.11 o 
  -4  18  23      567.69     -316.93   1520.12 o 
  -1  18  23      441.32     -743.44   1815.54 o 
 -15  19  23      860.54     1417.03   1819.33 o 
 -12  19  23     1465.41      379.32   1664.11 o 
  -9  19  23     4978.26     5147.21   2142.33 o 
  -6  19  23     2972.85     2297.71   2028.70 o 
 -11  20  23     3628.26     2595.31   2526.52 o 
  -8  20  23     1739.91     3316.41   2124.03 o 
   0   0  24  1140235.75  1177437.63  32305.00 o 
  -1   2  24   117646.56   109694.48   1541.40 o 
  -3   3  24     2679.83     2923.12    455.86 o 
   0   3  24   113085.83   112974.49   2369.64 o 
  -2   4  24   204432.97   201050.78   2355.41 o 
  -4   5  24    20229.84    18300.37    802.70 o 
  -1   5  24   371355.66   368388.91   4284.57 o 
  -6   6  24    47795.63    51465.22   1615.71 o 
  -3   6  24   203905.05   211560.75   2723.06 o 
   0   6  24    30468.72    27236.74   1572.13 o 
  -5   7  24    89304.34    91546.36   1662.93 o 
  -2   7  24    61783.17    58887.07   1742.11 o 
  -7   8  24   138343.00   141512.67   2746.60 o 
  -4   8  24    52370.41    50543.74   1506.00 o 
  -1   8  24     8534.57     7520.85    845.17 o 
  -9   9  24   149743.42   155770.81   8614.92 o 
  -6   9  24    80902.04    80747.65   1637.70 o 
  -3   9  24    35661.14    32014.63   1441.98 o 
   0   9  24    31428.84    30067.89   2437.73 o 
  -8  10  24    42756.06    41932.78   1869.20 o 
  -5  10  24    52187.18    50894.62   1647.77 o 
  -2  10  24    46054.43    45634.32   1679.53 o 
 -10  11  24     3280.01     3923.44    975.20 o 
  -7  11  24    36980.57    39201.00   1939.91 o 
  -4  11  24    47338.09    49880.08   1785.42 o 
  -1  11  24    42305.02    39173.35   2040.41 o 
 -12  12  24    17143.66    17674.91   3022.66 o 
  -9  12  24     5693.07     5599.15   1207.16 o 
  -6  12  24    24714.00    22734.64   1566.41 o 
  -3  12  24    44695.53    47659.27   2094.62 o 
   0  12  24    29739.03    30112.31   2811.90 o 
 -11  13  24    32025.37    32458.00   2368.02 o 
  -8  13  24     9624.43    11949.02   1545.44 o 
  -5  13  24    48140.65    48780.32   2388.91 o 
  -2  13  24    40340.25    41847.74   2213.76 o 
 -13  14  24    20606.24    21530.42   2474.26 o 
 -10  14  24    19581.60    20533.68   2014.49 o 
  -7  14  24    13564.91    12017.86   1923.19 o 
  -4  14  24    52953.10    52132.54   2544.09 o 
  -1  14  24     3027.32     3820.10   1306.33 o 
 -15  15  24    30219.77    32346.54   4271.05 o 
 -12  15  24     9647.25    12234.37   2028.22 o 
  -9  15  24    42757.62    38674.38   2912.47 o 
  -6  15  24     7935.98     9766.99   1834.91 o 
  -3  15  24     3062.14     1792.58   1356.92 o 
   0  15  24     4834.66     4966.77   2836.65 o 
 -14  16  24    10304.36    11116.30   2086.15 o 
 -11  16  24    12355.47    15551.56   1948.00 o 
  -8  16  24    16461.00    17815.14   2433.77 o 
  -5  16  24     3122.42     2798.64   1674.78 o 
  -2  16  24    14595.09    16978.58   2503.57 o 
 -16  17  24     8077.12     7845.01   2008.66 o 
 -13  17  24     2418.12     2080.40   1496.66 o 
 -10  17  24    28961.12    30445.73   2884.91 o 
  -7  17  24     1333.58     1684.01   1618.11 o 
  -4  17  24    22542.66    24732.25   3296.22 o 
  -1  17  24     4638.28     4721.94   2375.93 o 
 -15  18  24     4127.63     5040.17   1859.12 o 
 -12  18  24     5793.93     6291.73   1997.63 o 
  -9  18  24    10891.31    13232.16   2693.57 o 
  -6  18  24     4748.97     4874.24   2013.86 o 
  -3  18  24    11928.03    13258.49   2810.46 o 
 -14  19  24     1793.50     1399.76   1760.97 o 
 -11  19  24     8212.91     9104.17   3151.71 o 
  -8  19  24     4010.50     3652.78   2097.79 o 
  -5  19  24    20551.46    20222.66   3325.47 o 
 -10  20  24     4630.82     6769.85   2988.57 o 
  -2   3  25    21824.18    21616.67    813.93 o 
  -1   4  25     6921.58     5175.41    565.86 o 
  -3   5  25    56542.69    52325.49   1229.64 o 
  -5   6  25    27686.44    27740.25    870.29 o 
  -2   6  25    32042.10    30450.81   1246.26 o 
  -4   7  25     4366.44     4370.05    502.14 o 
  -1   7  25      431.32      210.19    452.74 o 
  -6   8  25    34724.86    32972.05   1113.36 o 
  -3   8  25    74855.04    72122.97   1894.58 o 
  -8   9  25    10417.10    11153.26   1117.12 o 
  -5   9  25    10211.19    11123.04    942.81 o 
  -2   9  25    17695.88    16504.48   1179.39 o 
  -7  10  25    13052.60    14004.20   1082.72 o 
  -4  10  25     6282.04     6827.50    896.11 o 
  -1  10  25    18878.47    18434.91   1510.17 o 
  -9  11  25    29001.23    28060.92   1955.07 o 
  -6  11  25    27829.82    28512.60   1656.87 o 
  -3  11  25      627.68     1162.94    738.14 o 
 -11  12  25    23552.49    24426.48   2076.73 o 
  -8  12  25     1441.73     1902.91    866.73 o 
  -5  12  25    16415.16    17746.57   1497.64 o 
  -2  12  25    23447.25    21888.05   1672.46 o 
 -10  13  25    23514.28    24967.43   2128.63 o 
  -7  13  25    12592.77    12550.45   1414.84 o 
  -4  13  25     1904.30     1394.36    890.74 o 
  -1  13  25     4959.82     5112.28   1096.49 o 
 -12  14  25     7238.03     8708.18   1813.93 o 
  -9  14  25     1447.55     1442.67    991.26 o 
  -6  14  25     1512.27     1758.36    959.14 o 
  -3  14  25    10586.23    10056.78   1464.24 o 
 -14  15  25     1278.66      155.61   1206.92 o 
 -11  15  25      321.99      543.47   1164.87 o 
  -8  15  25      714.99      197.00   1182.64 o 
  -5  15  25     8077.89     9352.02   1858.42 o 
  -2  15  25     4999.04     4265.33   1563.50 o 
 -13  16  25     7059.07     7282.41   1946.37 o 
 -10  16  25    18053.81    17235.51   2196.46 o 
  -7  16  25     4684.96     6563.12   1715.19 o 
  -4  16  25      915.55     1071.69   1492.43 o 
  -1  16  25      572.52      866.99   1385.84 o 
 -15  17  25     1038.58     1383.99   1511.57 o 
 -12  17  25     2386.56     1505.73   1505.32 o 
  -9  17  25     7445.91     8290.18   1948.41 o 
  -6  17  25    12065.20    13810.67   2702.27 o 
  -3  17  25     5876.09     6053.99   2119.08 o 
 -14  18  25      492.04      723.55   1697.86 o 
 -11  18  25     1690.92     3449.14   1715.56 o 
  -8  18  25      791.45      791.77   1632.57 o 
  -5  18  25      882.82      603.65   1677.03 o 
  -2  18  25     1736.55     1418.43   2150.93 o 
 -13  19  25     3283.57     2934.26   1885.97 o 
 -10  19  25     3267.73     3968.95   2594.91 o 
  -7  19  25      195.47    -1483.47   1483.47 o 
  -4  19  25      669.51     2329.71   1969.85 o 
  -9  20  25     2289.36     2235.75   2000.40 o 
   0   1  26    29210.82    33682.04   1322.36 o 
  -2   2  26    59354.10    51768.35   1358.88 o 
  -1   3  26   101592.52    99291.07   1675.32 o 
  -3   4  26    97257.70    94168.86   1551.28 o 
   0   4  26   198138.22   199840.14   3344.72 o 
  -5   5  26     1718.45     2492.43    703.92 o 
  -2   5  26    58470.42    57613.79   1380.16 o 
  -4   6  26     6434.92     7532.04    651.58 o 
  -1   6  26    50827.95    50667.04   1530.40 o 
  -6   7  26    61261.91    62578.12   1450.63 o 
  -3   7  26    47302.86    45652.34   1432.00 o 
   0   7  26    14818.00    14599.55   1382.34 o 
  -8   8  26    70178.12    73498.98   3300.74 o 
  -5   8  26    18041.25    18236.21    900.25 o 
  -2   8  26    24850.09    26912.50   1357.23 o 
  -7   9  26    23898.83    22854.03   1322.24 o 
  -4   9  26    27705.66    28909.44   1369.22 o 
  -1   9  26    28484.47    32281.62   1512.21 o 
  -9  10  26     1201.66     1744.32    775.20 o 
  -6  10  26     6592.41     7013.03    832.96 o 
  -3  10  26     2291.66     2594.60    689.07 o 
   0  10  26     9716.31    10652.21   1772.32 o 
 -11  11  26    18953.47    21634.47   3119.42 o 
  -8  11  26    13220.24    11297.77   1404.75 o 
  -5  11  26     9265.43     9647.50   1127.11 o 
  -2  11  26    54681.11    53104.63   2134.79 o 
 -10  12  26     5487.73     5325.97   1301.37 o 
  -7  12  26    10338.20    11787.33   1277.56 o 
  -4  12  26    19915.13    20070.07   1772.40 o 
  -1  12  26    20091.04    19696.11   1675.26 o 
 -12  13  26    10834.99    10279.13   1796.28 o 
  -9  13  26     2648.17     2081.95   1036.34 o 
  -6  13  26    13898.94    14599.71   1626.56 o 
  -3  13  26     9381.99     7059.36   1349.21 o 
   0  13  26     1873.28     1858.17   1593.90 o 
 -14  14  26    14966.70    14260.41   3071.91 o 
 -11  14  26     6295.80     6410.36   1568.80 o 
  -8  14  26     5299.96     5477.50   1263.09 o 
  -5  14  26     4781.90     3625.24   1127.91 o 
  -2  14  26      958.95      850.67   1056.46 o 
 -13  15  26     6399.25     6523.35   1740.74 o 
 -10  15  26     3837.25     3722.83   1238.44 o 
  -7  15  26     3049.60     2843.67   1337.55 o 
  -4  15  26      421.08      318.14   1010.51 o 
  -1  15  26      526.64      810.17   1249.99 o 
 -15  16  26      936.96      960.93   1463.33 o 
 -12  16  26     3418.43     3242.79   1527.90 o 
  -9  16  26     5241.90     5489.44   1524.28 o 
  -6  16  26      968.28     1510.63   1324.76 o 
  -3  16  26      155.06     1183.70   1491.01 o 
   0  16  26      309.81     -387.40   2065.80 o 
 -17  17  26     5145.47     6409.02   2909.51 o 
 -14  17  26     6664.81     8731.19   2026.79 o 
 -11  17  26     9579.47     7315.19   2014.78 o 
  -8  17  26     1648.53     1368.17   1423.50 o 
  -5  17  26      733.72      989.07   1573.22 o 
  -2  17  26     2776.92     1353.31   1808.56 o 
 -16  18  26      471.11      162.11   1513.29 o 
 -13  18  26     2525.60     2173.58   1723.60 o 
 -10  18  26     6733.49     7327.28   2293.13 o 
  -7  18  26      765.70      251.65   1596.28 o 
  -4  18  26     2995.44     4330.29   2033.13 o 
 -12  19  26      150.91      194.70   1636.98 o 
  -9  19  26     1072.98     1410.75   1768.78 o 
  -6  19  26      690.70      941.23   1892.01 o 
  -1   2  27    27786.92    27255.03    872.39 o 
  -2   4  27    35936.21    33132.03   1021.82 o 
  -4   5  27    68156.05    65112.43   1360.21 o 
  -1   5  27    12431.30    12609.53    844.38 o 
  -3   6  27    57149.39    52422.22   1467.24 o 
  -5   7  27    17149.36    17368.68    823.13 o 
  -2   7  27    20030.53    20115.32   1196.32 o 
  -7   8  27     4054.33     4741.40    587.50 o 
  -4   8  27    16499.62    17305.75    873.04 o 
  -1   8  27    18036.14    16935.17   1184.35 o 
  -6   9  27    59561.16    60296.83   1468.29 o 
  -3   9  27      946.78     2015.65    649.31 o 
  -8  10  27    11645.39    11981.68   1405.72 o 
  -5  10  27     4392.07     5175.03    793.59 o 
  -2  10  27    12832.87    12076.96   1117.33 o 
 -10  11  27     2638.56     2217.92    982.35 o 
  -7  11  27     5106.40     5390.05    972.97 o 
  -4  11  27     5006.11     5418.78    887.41 o 
  -1  11  27    16373.58    16182.80   1496.39 o 
  -9  12  27     4935.36     6157.57   1253.40 o 
  -6  12  27    29896.88    27698.27   1742.47 o 
  -3  12  27    19437.43    19666.51   1601.44 o 
 -11  13  27    20545.48    19959.09   2235.75 o 
  -8  13  27    10659.81    11054.13   1361.24 o 
  -5  13  27     1567.28     2050.33    957.84 o 
  -2  13  27    10480.43     9924.79   1316.93 o 
 -13  14  27     5958.66     6214.47   1658.47 o 
 -10  14  27     1720.83     2539.97   1103.90 o 
  -7  14  27     1459.28     1458.97   1151.74 o 
  -4  14  27      877.25      873.25    916.92 o 
  -1  14  27     9644.38     9941.27   1928.04 o 
 -12  15  27     6490.95     8473.40   1838.67 o 
  -9  15  27     6508.03     5545.84   1524.00 o 
  -6  15  27     2997.87     4147.76   1298.14 o 
  -3  15  27      249.64     -316.48   1149.79 o 
 -14  16  27     6097.56     4235.35   1683.27 o 
 -11  16  27     5567.48     4437.78   1677.57 o 
  -8  16  27      850.22      665.09   1212.60 o 
  -5  16  27    12446.15    11799.01   2401.94 o 
  -2  16  27     7641.12     7479.79   1937.12 o 
 -16  17  27     2647.64     2244.24   1695.30 o 
 -13  17  27     1712.43     1289.76   1434.05 o 
 -10  17  27     5209.48     5744.04   1907.28 o 
  -7  17  27     4002.53     3386.36   1908.19 o 
  -4  17  27      100.93      918.38   1531.55 o 
  -1  17  27     1107.97     1454.26   2097.10 o 
 -15  18  27     2996.09     2609.27   1765.85 o 
 -12  18  27     3282.38     5127.23   2008.78 o 
  -9  18  27      266.10       -9.80   1516.49 o 
  -6  18  27      188.75     -656.91   1521.18 o 
  -3  18  27      900.93      685.84   1786.07 o 
 -14  19  27      283.91      256.51   1743.74 o 
 -11  19  27       68.01      420.28   2225.35 o 
  -8  19  27      348.86     -471.89   1676.73 o 
  -5  19  27       72.99      597.95   1863.32 o 
  -1   1  28    14105.45    14078.26    910.32 o 
   0   2  28   138528.30   141983.48   3056.67 o 
  -2   3  28    78893.23    70137.87   1408.66 o 
  -4   4  28    29641.54    28943.50   1132.77 o 
  -1   4  28   182436.75   170075.75   2324.89 o 
  -3   5  28    80866.28    77617.43   1529.64 o 
   0   5  28   135895.98   134677.63   3208.02 o 
  -5   6  28    85665.96    87711.41   1636.29 o 
  -2   6  28    82697.38    81067.25   2014.26 o 
  -7   7  28    79211.72    79053.58   2103.84 o 
  -4   7  28    15511.10    15424.39   1012.37 o 
  -1   7  28    27340.91    27215.38   1358.54 o 
  -6   8  28    34209.09    36498.73   1179.21 o 
  -3   8  28     8389.42     9531.78    953.28 o 
   0   8  28    71402.66    67190.41   3080.42 o 
  -8   9  28    68835.44    74130.14   2334.78 o 
  -5   9  28    20720.45    20465.02   1206.74 o 
  -2   9  28    35991.83    38297.65   1608.81 o 
 -10  10  28    16562.34    16670.33   2763.44 o 
  -7  10  28    44710.97    47531.85   1926.53 o 
  -4  10  28    17270.69    19936.10   1331.17 o 
  -1  10  28    38669.43    41608.64   1964.78 o 
  -9  11  28      263.76      197.28    819.03 o 
  -6  11  28    71714.43    73869.98   2318.69 o 
  -3  11  28    46425.96    47045.83   2084.18 o 
   0  11  28    15261.04    15225.16   2151.31 o 
 -11  12  28    23013.83    22444.12   2555.26 o 
  -8  12  28    37861.68    39950.60   2115.52 o 
  -5  12  28    39918.45    42411.59   2041.63 o 
  -2  12  28    19195.74    22070.61   1734.02 o 
 -13  13  28     1183.73      260.12   1667.79 o 
 -10  13  28    11499.00    11629.26   1815.48 o 
  -7  13  28    30062.27    32777.45   1937.86 o 
  -4  13  28     7861.84     8392.88   1394.57 o 
  -1  13  28    11960.58    12484.10   1507.37 o 
 -12  14  28    15080.97    16046.87   2263.90 o 
  -9  14  28     2597.79     2034.50   1038.59 o 
  -6  14  28    16536.63    17599.06   1810.71 o 
  -3  14  28     6641.05     6759.64   1317.37 o 
   0  14  28    15626.23    16913.36   2945.92 o 
 -14  15  28     9874.69    11268.82   2066.21 o 
 -11  15  28     2460.89     2350.35   1328.21 o 
  -8  15  28    12690.69    12624.91   2045.87 o 
  -5  15  28     1779.04     2856.30   1220.96 o 
  -2  15  28     1917.13     1981.61   1396.39 o 
 -16  16  28    13955.13    11915.46   3180.05 o 
 -13  16  28    10333.37    11859.40   2144.29 o 
 -10  16  28     6180.01     8193.37   1959.50 o 
  -7  16  28     7547.75     7204.38   1829.82 o 
  -4  16  28     1349.22     1143.24   1517.93 o 
  -1  16  28    17325.01    19057.12   2957.89 o 
 -15  17  28    10260.66    12726.91   2349.93 o 
 -12  17  28     2398.41     3236.42   1747.30 o 
  -9  17  28     5307.61     6019.48   1791.09 o 
  -6  17  28     2244.08     1920.73   1662.96 o 
  -3  17  28    10922.79    11654.41   2620.58 o 
   0  17  28     2990.89     1628.19   2744.24 o 
 -14  18  28     7975.62     8946.01   2317.44 o 
 -11  18  28     7275.18     8365.02   2163.04 o 
  -8  18  28     4608.40     4176.85   2034.14 o 
  -5  18  28    15360.83    17199.90   3085.22 o 
  -2  18  28     3372.27     2424.15   2474.63 o 
 -13  19  28     4977.57     5101.05   2133.07 o 
 -10  19  28     4127.27     4725.87   2738.12 o 
  -7  19  28     4547.63     4052.95   2179.61 o 
  -1   3  29    30949.29    30406.52    999.60 o 
  -3   4  29    17674.20    16611.47    825.02 o 
  -2   5  29     2573.31     2020.76    464.48 o 
  -4   6  29     3006.37     3965.97    559.57 o 
  -1   6  29     6783.26     6348.49    785.80 o 
  -6   7  29     6788.57     5918.19    609.20 o 
  -3   7  29     4205.47     4337.51    688.90 o 
  -5   8  29    54545.54    55325.43   1634.67 o 
  -2   8  29    71813.91    70912.81   2209.74 o 
  -7   9  29    15632.35    14438.99   1327.88 o 
  -4   9  29    10342.30    10555.86    982.47 o 
  -1   9  29    18429.71    17254.30   1273.52 o 
  -9  10  29     6727.43     6432.73   1165.74 o 
  -6  10  29     2045.06     2469.44    814.66 o 
  -3  10  29     9421.83     9855.44   1061.18 o 
  -8  11  29    12970.43    14439.81   1561.93 o 
  -5  11  29    15927.92    16701.40   1479.98 o 
  -2  11  29    17441.61    18030.47   1566.87 o 
 -10  12  29    17199.68    18439.75   2108.48 o 
  -7  12  29    12090.25    11919.39   1304.61 o 
  -4  12  29     2313.25     2534.27    964.37 o 
  -1  12  29     1581.07     1004.91    840.80 o 
 -12  13  29    10574.29     8321.37   1737.73 o 
  -9  13  29     2353.20     2633.14   1053.74 o 
  -6  13  29    25774.29    26868.77   2075.47 o 
  -3  13  29    10941.64    12901.66   1611.50 o 
 -11  14  29     2022.35     2277.93   1301.59 o 
  -8  14  29     4795.11     4936.23   1245.39 o 
  -5  14  29     1525.92     2342.23   1034.13 o 
  -2  14  29     1260.69     2406.52   1076.56 o 
 -13  15  29     8495.21     8276.15   1879.42 o 
 -10  15  29     2304.43     3784.44   1420.29 o 
  -7  15  29      400.73     1104.20   1209.03 o 
  -4  15  29     1193.23     2045.64   1192.53 o 
  -1  15  29     2197.82     2749.81   1468.28 o 
 -15  16  29      764.80      325.31   1429.15 o 
 -12  16  29     3293.07     2254.31   1459.83 o 
  -9  16  29     8913.36     8034.78   1841.73 o 
  -6  16  29    18902.68    19180.04   2518.10 o 
  -3  16  29     3292.56     3055.02   1792.43 o 
 -14  17  29     4499.10     4326.93   1740.65 o 
 -11  17  29     4460.18     5471.39   1873.43 o 
  -8  17  29     2240.18     2369.77   1530.15 o 
  -5  17  29      143.05     -524.37   1427.85 o 
  -2  17  29     4687.03     4935.17   2124.91 o 
 -16  18  29     2160.05     1794.49   1736.73 o 
 -13  18  29     2298.50     1930.22   1845.30 o 
 -10  18  29      957.93     1754.62   1775.97 o 
  -7  18  29     3114.14     1408.58   1787.56 o 
  -4  18  29     1164.10     1307.54   1826.15 o 
 -12  19  29     1679.47     2453.16   1961.77 o 
  -9  19  29     3940.95     3464.85   2574.70 o 
  -6  19  29     2779.40     2933.47   2117.61 o 
   0   0  30    60570.07    55709.55   3318.00 o 
  -1   2  30    50484.25    53393.36   1280.22 o 
  -3   3  30   192378.06   194938.17   2665.56 o 
   0   3  30   138681.73   133056.67   2823.03 o 
  -2   4  30    85483.66    85629.07   1670.14 o 
  -4   5  30    66482.34    62788.16   1392.74 o 
  -1   5  30   276310.88   273171.09   3121.53 o 
  -6   6  30    43607.95    39857.89   1504.99 o 
  -3   6  30    27179.56    27615.69   1110.76 o 
   0   6  30    42981.29    44464.31   2046.28 o 
  -5   7  30    11756.05     9404.03    846.72 o 
  -2   7  30    11723.15    12231.23   1039.88 o 
  -7   8  30    54654.28    51485.85   1400.63 o 
  -4   8  30    21208.18    22351.29   1246.23 o 
  -1   8  30      815.74      718.63    587.09 o 
  -9   9  30    88659.69    87294.39   4672.85 o 
  -6   9  30    25824.49    24306.24   1257.74 o 
  -3   9  30    37719.87    40780.38   1670.10 o 
   0   9  30    11729.83    12286.60   1818.89 o 
  -8  10  30    70660.55    73104.60   2639.41 o 
  -5  10  30    10700.19    10518.40   1018.84 o 
  -2  10  30    37896.57    37456.54   1711.69 o 
 -10  11  30     9059.12     9384.77   1594.34 o 
  -7  11  30    22081.64    20290.51   1529.46 o 
  -4  11  30    20559.47    20380.05   1420.71 o 
  -1  11  30    39478.02    38743.68   2112.11 o 
 -12  12  30     7605.13     7942.94   2312.74 o 
  -9  12  30    21683.29    19417.89   2135.04 o 
  -6  12  30    14449.11    14624.66   1405.28 o 
  -3  12  30    37941.52    36333.66   2279.06 o 
   0  12  30    38760.44    36896.39   3146.40 o 
 -11  13  30     6106.15     4064.81   1432.13 o 
  -8  13  30     8353.53     7286.65   1240.95 o 
  -5  13  30    36415.88    36301.85   2355.20 o 
  -2  13  30    19987.62    16860.27   1804.45 o 
 -13  14  30    32387.49    32413.11   2937.99 o 
 -10  14  30    11776.81    12032.77   1898.98 o 
  -7  14  30    26999.86    24094.54   2282.33 o 
  -4  14  30    13535.96    11704.41   1601.05 o 
  -1  14  30     1031.32     1186.22   1297.61 o 
 -15  15  30    11585.51    10315.12   2933.79 o 
 -12  15  30    10750.87    10383.40   1946.78 o 
  -9  15  30    13328.49    13695.44   2288.68 o 
  -6  15  30     2281.90      582.02   1083.26 o 
  -3  15  30     4641.21     5670.34   1638.64 o 
   0  15  30     7593.03    14628.55   3808.53 o 
 -14  16  30     6148.25     5596.82   1781.37 o 
 -11  16  30     8545.98     7945.72   2259.18 o 
  -8  16  30     3599.18     3879.56   1523.96 o 
  -5  16  30      690.99     2391.11   1674.65 o 
  -2  16  30    15735.23    14235.15   2329.18 o 
 -16  17  30     3536.67     3111.20   1803.45 o 
 -13  17  30     1558.57     1895.04   1614.32 o 
 -10  17  30    12032.29    12012.37   2585.39 o 
  -7  17  30      196.19      -19.08   1247.45 o 
  -4  17  30    11648.29    14702.90   2781.99 o 
  -1  17  30     6144.38     5607.01   2633.56 o 
 -15  18  30     2819.04     2814.78   2061.26 o 
 -12  18  30     5552.05     3734.31   1966.52 o 
  -9  18  30     3337.75     3551.84   1931.51 o 
  -6  18  30     3332.71     3160.87   1930.58 o 
  -3  18  30     8186.25     8030.54   2492.09 o 
 -11  19  30     4475.38     4304.06   2161.64 o 
  -8  19  30     6616.46     5169.39   2666.25 o 
  -2   3  31     8227.04     7264.84    619.54 o 
  -1   4  31    29693.43    30296.12   1140.29 o 
  -3   5  31     1381.86     1333.08    441.36 o 
  -5   6  31    23945.51    23245.54   1000.82 o 
  -2   6  31    14814.07    15748.54   1106.42 o 
  -4   7  31    12625.03    13303.89    996.06 o 
  -1   7  31    36497.15    34268.89   1506.36 o 
  -6   8  31    32658.04    32568.85   1382.76 o 
  -3   8  31    11835.61    12243.02   1087.46 o 
  -8   9  31    10244.10    10682.69   1286.89 o 
  -5   9  31      617.04      443.09    557.37 o 
  -2   9  31    42750.79    41578.64   1701.95 o 
  -7  10  31    19294.82    22152.91   1544.49 o 
  -4  10  31    12100.84    12130.56   1158.22 o 
  -1  10  31    25822.95    23864.68   1704.79 o 
  -9  11  31    12968.77    14618.33   1869.76 o 
  -6  11  31      734.17     1101.57    724.17 o 
  -3  11  31      757.28     1252.13    769.12 o 
 -11  12  31    18446.24    21827.64   2326.66 o 
  -8  12  31     2800.05     3135.47    964.59 o 
  -5  12  31     7020.99     6920.70   1123.60 o 
  -2  12  31    15699.36    14874.48   1661.06 o 
 -10  13  31     8929.70     8337.07   1673.20 o 
  -7  13  31    14876.52    16287.75   1538.74 o 
  -4  13  31      772.73     -246.35    810.95 o 
  -1  13  31     2083.39     1671.73    913.74 o 
 -12  14  31    10825.29    10876.23   1947.31 o 
  -9  14  31     3497.56     3285.00   1384.66 o 
  -6  14  31     4377.23     3964.63   1174.51 o 
  -3  14  31     4933.13     4152.48   1201.44 o 
 -14  15  31     1542.98     2257.62   1484.80 o 
 -11  15  31      192.25      180.17   1156.28 o 
  -8  15  31     4154.84     5242.25   1589.11 o 
  -5  15  31     8591.76     9635.42   1579.66 o 
  -2  15  31     1636.41     1938.91   1399.69 o 
 -13  16  31     6587.64     5742.02   1831.76 o 
 -10  16  31    12702.80    13071.40   2738.25 o 
  -7  16  31     8141.34     7920.37   1902.76 o 
  -4  16  31       16.94      187.36   1540.27 o 
  -1  16  31     1008.26      947.76   1582.65 o 
 -15  17  31     6242.02     5144.79   1878.16 o 
 -12  17  31     5473.54     6376.10   2053.25 o 
  -9  17  31     4136.35     6625.73   2183.44 o 
  -6  17  31     4871.18     4613.64   2017.44 o 
  -3  17  31     4546.28     2632.64   1920.52 o 
 -14  18  31      111.97     1152.32   1776.63 o 
 -11  18  31      777.06     1196.08   1831.97 o 
  -8  18  31      291.35     -324.34   1961.08 o 
  -5  18  31      143.67     -488.37   1683.80 o 
 -13  19  31      239.13     1449.33   1684.19 o 
 -10  19  31     2440.66     2150.09   2379.29 o 
  -7  19  31      554.86     1173.97   1949.65 o 
   0   1  32    39832.41    46748.09   1720.01 o 
  -2   2  32   119693.66   116114.43   2369.54 o 
  -1   3  32    15415.10    17941.13    949.27 o 
  -3   4  32    78421.21    71598.04   1485.97 o 
   0   4  32   100759.52   100015.29   2616.46 o 
  -5   5  32    98838.35    94962.76   1988.80 o 
  -2   5  32    35617.94    33575.13   1182.21 o 
  -4   6  32    10498.29     9336.04    755.09 o 
  -1   6  32     8296.25     8847.39    927.24 o 
  -6   7  32     2634.28     2075.01    540.09 o 
  -3   7  32    14574.43    14917.56   1071.63 o 
   0   7  32     7000.13     7035.43   1205.00 o 
  -8   8  32    24968.81    23346.32   2892.70 o 
  -5   8  32     8743.68     9632.41    936.30 o 
  -2   8  32    16050.95    16130.87   1229.71 o 
  -7   9  32    26778.86    25793.19   1664.28 o 
  -4   9  32     8646.57     7212.16    903.49 o 
  -1   9  32    32997.94    35622.16   1680.28 o 
  -9  10  32      431.79      787.06    969.76 o 
  -6  10  32      795.47     1283.79    717.78 o 
  -3  10  32    12681.39    11862.56   1167.34 o 
   0  10  32     1331.79     1127.82   1081.07 o 
 -11  11  32    11348.92    10221.19   2505.63 o 
  -8  11  32     4972.01     5377.09   1136.54 o 
  -5  11  32     5894.08     6419.04   1069.97 o 
  -2  11  32    16965.05    17330.01   1553.98 o 
 -10  12  32     1074.13      208.46    991.22 o 
  -7  12  32     1399.83     1573.19    794.30 o 
  -4  12  32     7498.42     6446.80   1238.79 o 
  -1  12  32    17456.84    17053.24   1635.40 o 
 -12  13  32     1240.20     1385.57   1256.65 o 
  -9  13  32     8190.86     9034.88   1685.32 o 
  -6  13  32    14379.86    16147.65   1875.20 o 
  -3  13  32     5213.15     4741.87   1188.98 o 
   0  13  32     5278.99     6485.24   1769.54 o 
 -14  14  32     8426.91     9814.65   2809.31 o 
 -11  14  32     2127.42     2769.07   1364.67 o 
  -8  14  32     2565.99     1710.93   1142.01 o 
  -5  14  32     1237.46      962.80    961.12 o 
  -2  14  32     7504.71     8110.68   1506.69 o 
 -13  15  32     1264.30     1262.87   1326.24 o 
 -10  15  32      387.92     -208.81   1096.45 o 
  -7  15  32      613.28      717.08   1094.61 o 
  -4  15  32     1427.54     3484.75   1231.89 o 
  -1  15  32     7952.05    10271.61   2323.13 o 
 -15  16  32     1544.13      628.17   1448.30 o 
 -12  16  32      369.19     -524.78   1167.92 o 
  -9  16  32     1798.75     3471.39   1798.25 o 
  -6  16  32     2801.77     3042.87   1572.41 o 
  -3  16  32      295.24      -60.92   1240.77 o 
   0  16  32      742.99      988.59   2446.55 o 
 -14  17  32     2641.73     3557.11   1699.32 o 
 -11  17  32      615.37      -52.46   1497.56 o 
  -8  17  32     1581.22     1720.84   1715.98 o 
  -5  17  32      335.45      850.68   1557.74 o 
  -2  17  32     1882.34     2143.57   2194.67 o 
 -13  18  32     2319.62     2971.42   1914.86 o 
 -10  18  32      608.65      164.19   1562.23 o 
  -7  18  32      840.55     2056.32   1786.41 o 
  -4  18  32     5654.62     6421.89   2243.82 o 
 -12  19  32       97.45     -625.63   1700.38 o 
  -9  19  32     2094.78      601.53   2350.14 o 
  -1   2  33     2215.76     2636.53    466.65 o 
  -2   4  33    41382.52    41979.32   1230.59 o 
  -4   5  33     4587.48     5314.83    604.10 o 
  -1   5  33    20772.32    20485.79   1107.36 o 
  -3   6  33     8191.56     9512.66    800.74 o 
  -5   7  33    62787.83    63871.84   1571.57 o 
  -2   7  33    10767.93    10547.18   1021.30 o 
  -7   8  33     5727.81     6112.80    952.31 o 
  -4   8  33     3701.28     3638.99    692.95 o 
  -1   8  33     1465.66     1576.48    655.74 o 
  -6   9  33    25589.21    26146.95   1585.15 o 
  -3   9  33    11120.31     9730.10   1053.57 o 
  -8  10  33    35936.19    33613.26   2282.18 o 
  -5  10  33     1897.78     3111.74    838.87 o 
  -2  10  33     4455.98     4439.54    877.33 o 
 -10  11  33    11516.79    11827.12   1814.69 o 
  -7  11  33     6289.31     5446.27   1010.20 o 
  -4  11  33     9747.84    10488.97   1270.72 o 
  -1  11  33    15810.29    16197.67   1558.02 o 
  -9  12  33    11593.09    10310.09   1705.43 o 
  -6  12  33    26411.89    27455.58   1813.28 o 
  -3  12  33     9267.14     8439.39   1378.80 o 
 -11  13  33     6710.70     5399.62   1491.95 o 
  -8  13  33     7564.92     5422.34   1314.05 o 
  -5  13  33     1042.30     1161.40    924.94 o 
  -2  13  33    12906.75    12988.35   1676.49 o 
 -13  14  33     4548.08     3296.23   1573.57 o 
 -10  14  33     1107.69      357.16   1100.13 o 
  -7  14  33     1593.39     1266.18   1005.01 o 
  -4  14  33     1019.78      465.26    969.64 o 
  -1  14  33     7558.84     7027.23   1777.16 o 
 -12  15  33     2801.09     2840.48   1581.10 o 
  -9  15  33     8621.15    10173.55   2069.61 o 
  -6  15  33     9408.18    10968.69   1794.06 o 
  -3  15  33      525.19      544.31   1195.43 o 
 -14  16  33     3560.76     4572.39   1773.66 o 
 -11  16  33     9101.23     7636.11   2048.97 o 
  -8  16  33      289.13      429.90   1442.44 o 
  -5  16  33     3229.50     3853.20   1593.08 o 
  -2  16  33     8661.99     9060.63   2085.90 o 
 -16  17  33     1984.97     1417.38   1692.41 o 
 -13  17  33     1052.76     2130.25   1720.26 o 
 -10  17  33    10785.94    14143.53   2859.62 o 
  -7  17  33     6328.58     8860.75   2370.11 o 
  -4  17  33     2200.59     2355.78   1785.16 o 
  -1  17  33     1354.97     2549.92   2353.56 o 
 -15  18  33     1301.77     1406.23   1829.96 o 
 -12  18  33     1927.23     2402.08   1828.97 o 
  -9  18  33      744.52      109.67   1822.80 o 
  -6  18  33      173.15      683.01   1661.62 o 
  -3  18  33      201.50     1341.68   1856.07 o 
 -11  19  33      633.70      266.17   1815.57 o 
  -8  19  33      191.82     -335.78   2167.98 o 
  -1   1  34   133879.00   139673.48   3035.39 o 
   0   2  34   155924.61   154765.88   3148.11 o 
  -2   3  34    64945.14    69183.46   1490.58 o 
  -4   4  34   122201.45   119419.14   3277.44 o 
  -1   4  34    85424.95    83328.80   1888.51 o 
  -3   5  34   109463.43   108118.48   1999.65 o 
   0   5  34     1774.35     1873.86    729.65 o 
  -5   6  34    42909.71    43228.62   1275.76 o 
  -2   6  34    17573.00    17090.82   1074.72 o 
  -7   7  34     4641.77     5440.25   1090.20 o 
  -4   7  34    13640.98    12281.93   1004.96 o 
  -1   7  34    11686.62    12597.38   1114.83 o 
  -6   8  34     4185.08     3715.08    697.31 o 
  -3   8  34    23481.47    24848.68   1449.89 o 
   0   8  34    88944.47    88687.88   3688.44 o 
  -8   9  34    28164.36    29084.35   2131.92 o 
  -5   9  34     7983.46     7931.11    952.69 o 
  -2   9  34    68435.84    61677.71   2138.15 o 
 -10  10  34    40096.75    37924.38   3895.70 o 
  -7  10  34    30195.77    31158.52   1765.18 o 
  -4  10  34    12776.15    13406.13   1231.56 o 
  -1  10  34    26311.61    23789.25   1748.23 o 
  -9  11  34    10438.12     9398.50   1612.03 o 
  -6  11  34    45940.20    45784.30   2087.23 o 
  -3  11  34    13824.09    13250.63   1401.61 o 
   0  11  34     4077.78     4280.11   1487.75 o 
 -11  12  34     5991.57     6328.31   1551.11 o 
  -8  12  34    30543.06    29195.09   2081.35 o 
  -5  12  34    26372.90    29332.64   2153.09 o 
  -2  12  34     3782.80     3364.35    954.46 o 
 -13  13  34    10599.61     7943.47   2544.72 o 
 -10  13  34     3520.21     4023.47   1391.87 o 
  -7  13  34    24988.90    22754.10   1757.90 o 
  -4  13  34     6239.20     5164.43   1253.84 o 
  -1  13  34     5515.83     6097.91   1334.10 o 
 -12  14  34     3458.43     2961.19   1452.75 o 
  -9  14  34     1309.27     1356.76   1222.13 o 
  -6  14  34     8156.08    11013.12   1605.55 o 
  -3  14  34     1951.33     2563.99   1111.91 o 
   0  14  34     2547.77     3260.00   2910.91 o 
 -14  15  34     7310.38     5770.94   1810.68 o 
 -11  15  34     1519.04     2004.58   1403.74 o 
  -8  15  34     2760.41     1675.14   1585.12 o 
  -5  15  34     1314.52     1619.73   1090.18 o 
  -2  15  34    12809.67    12988.20   2226.19 o 
 -16  16  34     2969.84     3021.96   2709.25 o 
 -13  16  34     3815.06     3139.37   1603.10 o 
 -10  16  34     2073.77     2404.23   1615.39 o 
  -7  16  34     4858.04     4101.20   1878.94 o 
  -4  16  34     5503.18     4209.63   1791.02 o 
  -1  16  34    11370.09    13030.45   2707.06 o 
 -15  17  34     3624.63     5151.50   1949.79 o 
 -12  17  34     2663.99     2968.69   1759.83 o 
  -9  17  34     3792.44     4704.73   2045.23 o 
  -6  17  34     3793.70     3130.49   1854.56 o 
  -3  17  34     4652.41     6532.72   2191.21 o 
 -14  18  34     6617.74     8844.80   2406.20 o 
 -11  18  34     2511.49     2574.49   2040.96 o 
  -8  18  34     4875.99     6455.09   2825.04 o 
  -5  18  34     5097.45     6234.80   2249.77 o 
 -10  19  34     2650.25     1813.16   2331.41 o 
  -1   3  35    10087.25    10751.48    818.00 o 
  -3   4  35     1366.51     1329.58    438.76 o 
  -2   5  35     8300.00     8290.33    806.34 o 
  -4   6  35    22759.27    24119.09   1121.36 o 
  -1   6  35    17437.35    19361.58   1292.06 o 
  -6   7  35     5696.22     5771.78    681.80 o 
  -3   7  35     3384.75     2707.58    645.06 o 
  -5   8  35      238.86     -198.14    523.75 o 
  -2   8  35    22809.29    22376.16   1440.15 o 
  -7   9  35    23050.14    21895.44   1891.61 o 
  -4   9  35     2225.87     2676.58    744.11 o 
  -1   9  35       41.26      251.60    606.09 o 
  -9  10  35     6664.29     5479.89   1334.49 o 
  -6  10  35    11591.33    11376.40   1240.96 o 
  -3  10  35    12755.56    13405.92   1255.15 o 
  -8  11  35     4170.55     4619.77   1180.17 o 
  -5  11  35     4224.30     4489.81    995.84 o 
  -2  11  35     2880.61     3437.72    950.32 o 
 -10  12  35    15110.19    14365.29   1955.93 o 
  -7  12  35    22776.50    23016.22   1901.06 o 
  -4  12  35      615.25      723.34    875.25 o 
  -1  12  35     1701.93     2214.65    949.07 o 
 -12  13  35     9420.18    10641.85   1927.31 o 
  -9  13  35     4307.82     5798.79   1508.58 o 
  -6  13  35    10764.46    10916.65   1542.97 o 
  -3  13  35     8114.77     7139.30   1372.47 o 
 -11  14  35     1863.17     1780.85   1294.93 o 
  -8  14  35     2622.28     2844.09   1507.54 o 
  -5  14  35     1365.71      912.57   1002.97 o 
  -2  14  35     2154.05     2135.37   1111.88 o 
 -13  15  35     2573.78     1512.60   1397.38 o 
 -10  15  35     2825.95     4850.88   1532.59 o 
  -7  15  35      170.61      175.33   1262.38 o 
  -4  15  35      476.44      -66.80    973.02 o 
  -1  15  35     2158.94     2239.25   1769.41 o 
 -15  16  35     1726.68     1199.04   1641.94 o 
 -12  16  35     3387.70     4112.12   1614.56 o 
  -9  16  35     1976.63     2247.68   1699.08 o 
  -6  16  35     8172.85     7432.66   1678.52 o 
  -3  16  35     4383.92     4798.97   1756.26 o 
 -14  17  35     4191.53     4952.22   1877.48 o 
 -11  17  35     4922.61     5208.53   1931.45 o 
  -8  17  35     3013.94     2459.25   1839.53 o 
  -5  17  35     1143.23     1130.74   1768.08 o 
  -2  17  35     1466.23     1411.85   2103.74 o 
 -13  18  35      642.85     -115.96   1584.48 o 
 -10  18  35     1045.51     1284.97   1943.69 o 
  -7  18  35     1562.66     1136.49   2177.16 o 
  -4  18  35      163.64    -1523.80   1523.80 o 
  -9  19  35     1596.38     3237.01   2555.85 o 
   0   0  36   117386.22   119994.60   5311.59 o 
  -1   2  36     6126.96     5773.94    635.90 o 
  -3   3  36     7651.74     7933.60    813.58 o 
   0   3  36   101388.26   110745.97   3078.98 o 
  -2   4  36    23734.22    24563.39   1105.60 o 
  -4   5  36    74980.38    74294.97   1600.20 o 
  -1   5  36    36213.39    37644.68   1369.13 o 
  -6   6  36     3496.52     3714.09    984.83 o 
  -3   6  36     1081.59     1491.41    510.95 o 
   0   6  36    24847.72    22468.34   1856.00 o 
  -5   7  36    15990.76    16823.38   1016.94 o 
  -2   7  36    16765.41    18001.85   1278.97 o 
  -7   8  36    16523.30    17043.46   1693.46 o 
  -4   8  36    15417.44    14577.09   1143.43 o 
  -1   8  36    45638.74    44282.25   1823.79 o 
  -9   9  36    38653.85    33089.87   3548.14 o 
  -6   9  36     4162.36     4521.72    908.63 o 
  -3   9  36      998.13     1208.69    700.99 o 
   0   9  36     5888.35     8265.83   1658.61 o 
  -8  10  36     2029.23     1801.14   1007.24 o 
  -5  10  36    13859.46    13696.65   1334.15 o 
  -2  10  36    15133.36    15026.17   1462.22 o 
 -10  11  36    11669.86    10852.91   1795.68 o 
  -7  11  36     1377.42     1358.67    862.37 o 
  -4  11  36     5601.61     5561.20   1075.48 o 
  -1  11  36     7882.65     6505.62   1168.67 o 
 -12  12  36     1872.03     1227.36   1782.46 o 
  -9  12  36      738.47       24.31   1021.92 o 
  -6  12  36     7728.04     8949.21   1285.83 o 
  -3  12  36     5847.14     6585.59   1294.84 o 
   0  12  36     5365.57     4712.48   1571.74 o 
 -11  13  36      179.33      258.94   1117.21 o 
  -8  13  36     5741.23     5900.50   1261.32 o 
  -5  13  36    12255.47    11045.04   1567.47 o 
  -2  13  36     2308.57     2583.15   1090.12 o 
 -13  14  36     3012.82     2314.25   1452.11 o 
 -10  14  36     1015.12     2581.64   1320.42 o 
  -7  14  36     2398.31     1302.71   1085.67 o 
  -4  14  36     1933.53     1720.31   1083.32 o 
  -1  14  36      972.66      683.74   1074.99 o 
 -15  15  36    11402.56     9494.87   2893.74 o 
 -12  15  36      627.33      531.62   1327.98 o 
  -9  15  36     5675.05     4809.12   1739.89 o 
  -6  15  36      412.10     1380.73   1177.79 o 
  -3  15  36     1514.27     1879.45   1291.87 o 
   0  15  36     4333.17     8115.17   3351.92 o 
 -14  16  36     5196.40     7091.42   1966.14 o 
 -11  16  36     1237.86      635.25   1537.48 o 
  -8  16  36     1600.59      966.95   1599.74 o 
  -5  16  36      493.62      527.67   1310.99 o 
  -2  16  36     6359.45     4759.25   1717.77 o 
 -13  17  36      923.67      587.85   1741.72 o 
 -10  17  36     7573.85     7809.56   2376.71 o 
  -7  17  36     1321.98     1159.03   1709.53 o 
  -4  17  36     5682.86     5546.61   2105.84 o 
 -12  18  36      578.09       38.31   1625.54 o 
  -9  18  36     3551.41     4717.04   1887.81 o 
  -6  18  36      441.38      496.33   2212.82 o 
  -2   3  37    15779.30    17619.91    953.77 o 
  -1   4  37     5805.48     5701.17    717.03 o 
  -3   5  37     2515.28     2307.77    526.68 o 
  -5   6  37    11835.40    12443.99    832.06 o 
  -2   6  37     3166.52     3456.13    652.58 o 
  -4   7  37     3302.48     3007.33    609.12 o 
  -1   7  37    34570.55    37048.29   1673.08 o 
  -6   8  37    14014.63    15667.67   1283.06 o 
  -3   8  37      702.45     1200.26    656.20 o 
  -8   9  37    13796.99    13519.42   1629.33 o 
  -5   9  37     2548.39     2576.89    705.09 o 
  -2   9  37    20487.41    19377.00   1437.84 o 
  -7  10  37     7427.70     6029.79   1145.73 o 
  -4  10  37     3008.74     2152.22    748.23 o 
  -1  10  37     5453.41     4341.13   1103.53 o 
  -9  11  37     2574.58     2511.44   1327.02 o 
  -6  11  37     9215.69     8491.38   1180.50 o 
  -3  11  37      603.83     -155.16    793.80 o 
 -11  12  37     9065.16     9712.99   1814.06 o 
  -8  12  37      542.63      107.91    842.15 o 
  -5  12  37     6834.69     6121.34   1239.18 o 
  -2  12  37    21206.98    23145.14   2063.22 o 
 -10  13  37     8401.83     7454.17   1663.60 o 
  -7  13  37     9706.10    11096.91   1499.62 o 
  -4  13  37      468.67      123.53    877.25 o 
  -1  13  37     7523.05     9336.60   1559.41 o 
 -12  14  37    11034.30    11546.70   2079.21 o 
  -9  14  37     2399.11     1454.53   1194.85 o 
  -6  14  37     1335.48     1057.04   1176.90 o 
  -3  14  37     2128.67     2287.23   1153.21 o 
 -14  15  37     1117.97     3756.78   1729.00 o 
 -11  15  37      653.67     2068.00   1435.97 o 
  -8  15  37      487.31      705.70   1617.42 o 
  -5  15  37     3530.01     2594.10   1217.03 o 
  -2  15  37     4387.95     5198.59   1743.73 o 
 -13  16  37     3214.51     2921.92   1652.09 o 
 -10  16  37     5165.44     5747.11   1943.81 o 
  -7  16  37     5302.02     5203.81   1777.35 o 
  -4  16  37     1289.03     1702.60   1784.80 o 
  -1  16  37      151.76     1119.57   1792.75 o 
 -15  17  37     3309.75     2987.77   1803.82 o 
 -12  17  37     1364.60     1848.80   1655.74 o 
  -9  17  37     2473.84     3585.97   2042.90 o 
  -6  17  37     1671.60     1444.39   2112.56 o 
  -3  17  37     1694.81     2180.92   1920.15 o 
 -11  18  37      350.13      459.32   1763.07 o 
  -8  18  37      473.56      803.28   2204.95 o 
  -5  18  37       72.46     1218.73   2341.24 o 
   0   1  38    86454.86    93723.08   2606.58 o 
  -2   2  38    13171.80    14669.69   1379.62 o 
  -1   3  38     2660.96     2625.13    562.71 o 
  -3   4  38    38660.80    36555.03   1233.35 o 
   0   4  38    16549.46    14707.17   1385.81 o 
  -5   5  38    59717.01    59366.20   2546.94 o 
  -2   5  38     8795.17    10161.22    886.94 o 
  -4   6  38    33728.04    32450.21   1262.10 o 
  -1   6  38     5462.99     6915.25    826.34 o 
  -6   7  38     9459.45     8627.79    959.19 o 
  -3   7  38    13674.96    13724.52   1176.03 o 
   0   7  38     6032.00     5949.88   1436.02 o 
  -8   8  38    16204.46    14913.41   2223.35 o 
  -5   8  38    11279.49    11306.08   1046.93 o 
  -2   8  38    28644.10    29828.77   1726.47 o 
  -7   9  38     1988.98     2672.18   1029.57 o 
  -4   9  38    23166.29    22997.67   1502.10 o 
  -1   9  38     1443.20     1447.65    729.96 o 
  -9  10  38     6191.71     7425.97   1495.77 o 
  -6  10  38     6945.67     6308.53   1146.66 o 
  -3  10  38     5316.18     5494.65    970.91 o 
   0  10  38     5534.14     5343.26   1505.92 o 
 -11  11  38     8202.87     8821.44   2440.32 o 
  -8  11  38     3334.23     2723.50   1119.40 o 
  -5  11  38     1520.33     1553.23    831.06 o 
  -2  11  38     1190.46      594.39    773.98 o 
 -10  12  38      517.31      487.23   1104.59 o 
  -7  12  38      378.31      886.72    902.77 o 
  -4  12  38     3112.38     2003.85   1034.38 o 
  -1  12  38     6315.35     7931.14   1292.23 o 
 -12  13  38     2043.98     3368.87   1486.26 o 
  -9  13  38     6975.16     9274.01   1751.28 o 
  -6  13  38      947.07     1485.57   1145.93 o 
  -3  13  38     4986.52     6041.80   1350.51 o 
   0  13  38      645.42     1382.44   1631.96 o 
 -14  14  38      426.20      919.71   1959.60 o 
 -11  14  38     3895.61     3751.22   1481.85 o 
  -8  14  38      763.01      325.99   1103.41 o 
  -5  14  38     1302.91     1213.83   1069.32 o 
  -2  14  38     2547.42     2569.61   1157.21 o 
 -13  15  38      140.05     -484.28   1282.07 o 
 -10  15  38     1470.13     2266.01   1518.81 o 
  -7  15  38     1887.22     1640.35   1390.08 o 
  -4  15  38     5190.48     4353.12   1341.45 o 
  -1  15  38     4691.06     5228.16   2067.94 o 
 -15  16  38     1470.96      594.11   1605.76 o 
 -12  16  38     1679.80     1663.07   1649.10 o 
  -9  16  38      620.27     1162.22   1671.84 o 
  -6  16  38     2000.95     2328.67   1454.92 o 
  -3  16  38      778.36      478.27   1445.96 o 
   0  16  38      348.69     2091.93   2721.74 o 
 -14  17  38     1269.51      757.58   1562.92 o 
 -11  17  38     3435.18     3945.85   1896.39 o 
  -8  17  38     3365.11     1403.95   1900.72 o 
  -5  17  38      610.55      146.88   2008.43 o 
  -2  17  38      416.61      148.51   2175.46 o 
 -13  18  38      949.35     1876.91   1834.58 o 
 -10  18  38      414.00     1058.93   1912.90 o 
  -7  18  38     1266.68     1181.12   2312.99 o 
  -1   2  39     1144.78     1260.37    496.86 o 
  -2   4  39     8984.76    10163.78    839.00 o 
  -4   5  39     8172.24     8134.83    726.70 o 
  -1   5  39     7271.28     7742.80    841.27 o 
  -3   6  39     6386.52     5056.14    706.00 o 
  -5   7  39     7691.77     8653.78    931.71 o 
  -2   7  39     1111.90      998.88    647.60 o 
  -7   8  39    14979.30    17780.88   1666.05 o 
  -4   8  39    11367.41    13192.81   1129.29 o 
  -1   8  39      116.50     -104.04    593.91 o 
  -6   9  39    11324.72    10425.94   1339.89 o 
  -3   9  39     7944.44     7774.01   1062.26 o 
  -8  10  39      520.40      498.72    893.27 o 
  -5  10  39     2029.24     2240.75    799.32 o 
  -2  10  39     4479.93     6638.24   1138.27 o 
 -10  11  39     4274.92     5106.40   1442.12 o 
  -7  11  39      439.74      596.09    828.38 o 
  -4  11  39     3615.93     2859.46    927.65 o 
  -1  11  39     1047.63      427.44    821.05 o 
  -9  12  39     6504.96     6852.24   1581.34 o 
  -6  12  39    21684.66    23661.22   2072.87 o 
  -3  12  39     8849.92    10137.89   1537.17 o 
 -11  13  39     9552.91     8209.59   1771.33 o 
  -8  13  39     1357.62     1034.68    929.28 o 
  -5  13  39      407.40     -263.38    873.07 o 
  -2  13  39     3588.93     4067.65   1238.84 o 
 -13  14  39     2551.97     2349.66   1528.53 o 
 -10  14  39     1608.35      690.97   1214.66 o 
  -7  14  39     4065.30     3532.06   1351.87 o 
  -4  14  39     2995.89     1761.90   1116.76 o 
  -1  14  39      912.13     1206.34   1126.35 o 
 -12  15  39     1443.86     1717.35   1420.34 o 
  -9  15  39     1467.23     1771.73   1514.37 o 
  -6  15  39     2366.05      915.93   1330.39 o 
  -3  15  39      925.44      649.72   1109.74 o 
 -14  16  39     4151.83     5944.96   1958.40 o 
 -11  16  39     3923.23     5354.83   1971.09 o 
  -8  16  39      535.49     1298.05   1634.34 o 
  -5  16  39     2104.94     2263.10   1674.95 o 
  -2  16  39     1902.41     1343.03   1698.45 o 
 -13  17  39      899.86     1037.85   1786.09 o 
 -10  17  39     6661.49     8453.50   2498.04 o 
  -7  17  39     5356.64     3599.02   2041.72 o 
  -4  17  39     2009.80     2625.73   1834.67 o 
 -12  18  39     2191.25     2672.30   1845.58 o 
  -9  18  39      295.28     -294.33   1789.37 o 
  -6  18  39      280.34      131.82   2407.47 o 
  -1   1  40    10664.22    14143.94   1373.44 o 
   0   2  40     1544.30     1205.67    665.37 o 
  -2   3  40    27560.30    26718.98   1174.70 o 
  -4   4  40    35467.27    34164.96   2167.26 o 
  -1   4  40    17643.81    15966.70   1071.21 o 
  -3   5  40     6765.48     6337.28    737.32 o 
   0   5  40    10569.76    11302.99   1339.64 o 
  -5   6  40     2373.26     2808.79    689.48 o 
  -2   6  40    10121.47    10643.50    969.85 o 
  -7   7  40    36436.65    34724.63   2269.29 o 
  -4   7  40    10530.57    10123.13    909.21 o 
  -1   7  40    25417.07    24827.43   1559.10 o 
  -6   8  40     8666.27     7570.02   1113.83 o 
  -3   8  40    15461.00    16382.86   1327.79 o 
   0   8  40    42587.50    42984.96   2987.67 o 
  -8   9  40    11486.72    11203.28   1561.13 o 
  -5   9  40    22524.55    23908.32   1838.33 o 
  -2   9  40    13962.49    13543.98   1292.01 o 
 -10  10  40     2117.05     2498.59   1741.01 o 
  -7  10  40      520.66      596.91    823.47 o 
  -4  10  40     1010.69      253.59    719.62 o 
  -1  10  40    11199.64     9208.11   1296.69 o 
  -9  11  40      319.77     1342.85   1123.47 o 
  -6  11  40    10910.89    12216.06   1496.26 o 
  -3  11  40     8628.20     9116.25   1401.35 o 
   0  11  40     7098.10     6867.22   1746.21 o 
 -11  12  40     4295.75     4111.69   1452.72 o 
  -8  12  40    16009.66    15350.32   1867.12 o 
  -5  12  40    12818.74    14771.10   1939.21 o 
  -2  12  40     5019.05     6274.66   1345.97 o 
 -13  13  40      285.12      465.07   1904.64 o 
 -10  13  40     3744.90     3171.46   1415.44 o 
  -7  13  40     6051.98     6680.72   1528.44 o 
  -4  13  40       99.44     -228.61    879.63 o 
  -1  13  40      596.63      842.87   1075.96 o 
 -12  14  40      656.07     1033.72   1341.54 o 
  -9  14  40      203.12      162.27   1156.49 o 
  -6  14  40      522.05       69.22   1090.26 o 
  -3  14  40      691.57     1507.44   1115.89 o 
   0  14  40     9815.24     9357.00   3366.72 o 
 -14  15  40     2070.69     1389.39   1587.42 o 
 -11  15  40       79.26      639.23   1235.28 o 
  -8  15  40     1718.86     1552.71   1462.87 o 
  -5  15  40     2836.14     2314.45   1347.71 o 
  -2  15  40     4546.05     3454.18   1615.49 o 
 -13  16  40     1304.35     1602.76   1553.49 o 
 -10  16  40     1460.13     1410.59   1556.34 o 
  -7  16  40     2461.34     3194.96   1603.42 o 
  -4  16  40     1260.24      842.45   1567.42 o 
  -1  16  40     3735.41     3777.91   2039.79 o 
 -12  17  40      289.80     -481.93   1637.00 o 
  -9  17  40     2480.51     2964.97   2008.53 o 
  -6  17  40     2018.76     1357.55   1813.11 o 
  -3  17  40     2693.70     4091.42   2072.82 o 
 -11  18  40      434.38     -502.44   1722.01 o 
  -8  18  40     4132.65     3916.40   2183.41 o 
  -1   3  41     3198.93     2693.72    593.63 o 
  -3   4  41     2209.94     2351.93    550.18 o 
  -2   5  41    11013.38    11133.32    958.39 o 
  -4   6  41     9723.16    10834.36   1020.31 o 
  -1   6  41    16882.91    18467.51   1226.47 o 
  -6   7  41     7231.74     8382.30    990.03 o 
  -3   7  41     1196.72     1804.33    624.09 o 
  -5   8  41    16989.70    17261.96   1418.07 o 
  -2   8  41    15562.79    14644.67   1303.13 o 
  -7   9  41    11708.07    10599.21   1482.49 o 
  -4   9  41      616.75      500.66    670.90 o 
  -1   9  41     6617.90     6333.09   1022.53 o 
  -9  10  41     7603.41     6096.56   1778.03 o 
  -6  10  41     1414.16     1734.18    942.65 o 
  -3  10  41     4264.81     4564.15    948.60 o 
  -8  11  41     3565.77     3375.85   1154.50 o 
  -5  11  41    18467.95    18742.17   1871.39 o 
  -2  11  41    18245.77    19155.36   1736.33 o 
 -10  12  41    13670.73    14448.99   2092.25 o 
  -7  12  41     6911.49     6323.90   1253.41 o 
  -4  12  41      289.34      265.18    912.97 o 
  -1  12  41     2308.95     1724.21   1050.17 o 
 -12  13  41     3923.13     3212.09   1520.11 o 
  -9  13  41     2144.66     2694.23   1303.80 o 
  -6  13  41     3624.53     4039.29   1371.38 o 
  -3  13  41     6684.33     7329.45   1448.28 o 
 -11  14  41     2007.31     1520.42   1389.98 o 
  -8  14  41     4849.97     7442.68   1871.86 o 
  -5  14  41      338.13      680.58   1262.20 o 
  -2  14  41      743.07     1095.04   1112.72 o 
 -13  15  41     1429.32     1267.93   1538.92 o 
 -10  15  41     1213.36     2263.47   1530.31 o 
  -7  15  41       18.46     -110.76   1268.13 o 
  -4  15  41     2621.07     1968.44   1323.74 o 
  -1  15  41     2591.58     2679.48   1779.70 o 
 -15  16  41     1338.94      563.03   1600.67 o 
 -12  16  41     1921.30     3897.25   1865.45 o 
  -9  16  41     4972.75     4212.68   2034.07 o 
  -6  16  41    10826.64    10052.00   2102.15 o 
  -3  16  41     1190.19     1170.81   1543.01 o 
 -14  17  41     1442.85     2231.74   1904.73 o 
 -11  17  41     3686.89     3766.01   2022.00 o 
  -8  17  41     2753.28     2957.44   2005.99 o 
  -5  17  41       24.05      411.13   2073.73 o 
 -10  18  41       65.58      285.58   1726.28 o 
  -7  18  41      565.20     -587.46   2043.11 o 
   0   0  42    15831.96    16972.24   2936.19 o 
  -1   2  42    12220.20    10205.76    904.31 o 
  -3   3  42     3831.04     4910.61   1124.71 o 
   0   3  42   122213.94   124782.11   3229.86 o 
  -2   4  42    10505.42    10875.58    932.78 o 
  -4   5  42    22808.28    21406.76   1332.96 o 
  -1   5  42    36005.48    36220.48   1499.67 o 
  -6   6  42    15277.81    15153.50   1731.09 o 
  -3   6  42      494.42      341.31    483.95 o 
   0   6  42    31215.58    30422.43   2546.90 o 
  -5   7  42     8993.90     9764.81   1013.53 o 
  -2   7  42     7174.36     6303.20    971.35 o 
  -7   8  42    14705.77    13523.03   1526.48 o 
  -4   8  42    15142.10    16129.47   1398.68 o 
  -1   8  42     1070.05     1254.16    734.49 o 
  -9   9  42    36099.68    39969.75   4005.04 o 
  -6   9  42     3886.53     4964.76   1090.54 o 
  -3   9  42      410.89      353.34    680.76 o 
   0   9  42    17407.57    18370.37   2372.10 o 
  -8  10  42    10717.30     9284.56   1497.20 o 
  -5  10  42     3867.00     4600.55   1156.03 o 
  -2  10  42     9166.76     9168.71   1282.99 o 
 -10  11  42      746.48      467.20   1149.86 o 
  -7  11  42     9920.84    11971.61   1522.37 o 
  -4  11  42     3307.29     4144.11   1060.83 o 
  -1  11  42     6729.57     5996.32   1223.82 o 
 -12  12  42      233.37      418.40   1673.29 o 
  -9  12  42     2541.72     1607.22   1203.99 o 
  -6  12  42     7553.74     7441.84   1416.74 o 
  -3  12  42    15074.87    16763.35   1856.51 o 
   0  12  42     4175.55     4328.30   1713.09 o 
 -11  13  42     3137.70     2716.37   1411.22 o 
  -8  13  42     3075.99     2755.57   1132.54 o 
  -5  13  42     9369.67     9889.76   1766.74 o 
  -2  13  42     8795.18     9118.67   1672.23 o 
 -13  14  42     4916.88     5658.13   1797.85 o 
 -10  14  42     1697.19      913.16   1309.22 o 
  -7  14  42     7557.48     7370.24   1673.96 o 
  -4  14  42     2601.96     1812.38   1318.10 o 
  -1  14  42     1574.04     1442.53   1263.15 o 
 -15  15  42     6856.11     8012.95   3105.57 o 
 -12  15  42     1043.20     1461.48   1514.86 o 
  -9  15  42     2341.13     4062.47   1741.19 o 
  -6  15  42      618.26     -349.62   1086.21 o 
  -3  15  42      251.26     -470.89   1052.04 o 
   0  15  42     4585.64     5426.88   3192.80 o 
 -14  16  42     4451.01     4504.44   1819.31 o 
 -11  16  42     2931.11     3440.48   1862.27 o 
  -8  16  42      195.47    -1369.51   1369.51 o 
  -5  16  42      515.11     -542.01   1272.37 o 
  -2  16  42     3009.72     3112.25   1978.58 o 
 -13  17  42     1354.47     2369.18   1826.31 o 
 -10  17  42     5792.36     5115.08   2336.89 o 
  -7  17  42      445.25     -358.75   1722.56 o 
  -4  17  42     5073.44     7602.88   2865.44 o 
  -9  18  42     2711.93     1976.95   2140.64 o 
  -2   3  43    13774.89    14636.19    986.19 o 
  -1   4  43     2412.47     2739.21    643.27 o 
  -3   5  43    38819.48    38023.13   1403.20 o 
  -5   6  43     3187.24     2347.46    715.10 o 
  -2   6  43    10580.46    10169.71   1007.67 o 
  -4   7  43     2972.21     3371.05    771.74 o 
  -1   7  43     5428.40     6281.93    997.63 o 
  -6   8  43    46180.80    46245.27   2083.69 o 
  -3   8  43    17832.58    18830.33   1437.72 o 
  -8   9  43     2596.05     2669.35   1083.74 o 
  -5   9  43     8424.60    10423.43   1367.97 o 
  -2   9  43     3247.10     2168.82    817.43 o 
  -7  10  43     1484.66     1107.34    916.77 o 
  -4  10  43     1072.55      865.67    864.01 o 
  -1  10  43     2916.40     2173.09    928.10 o 
  -9  11  43     5567.18     4830.67   1397.03 o 
  -6  11  43    11078.12    11988.57   1515.59 o 
  -3  11  43     3904.71     4226.45   1192.51 o 
 -11  12  43     2705.68     2096.38   1419.09 o 
  -8  12  43      496.95      188.63    977.54 o 
  -5  12  43     1414.19      751.98   1114.19 o 
  -2  12  43     6618.16     7491.49   1450.01 o 
 -10  13  43     3898.27     5698.90   1665.85 o 
  -7  13  43     6251.65     6157.35   1535.20 o 
  -4  13  43     2707.92     3460.50   1368.74 o 
  -1  13  43      453.65     -339.68   1016.81 o 
 -12  14  43     6515.00     7494.73   1915.96 o 
  -9  14  43     1191.43      871.17   1218.80 o 
  -6  14  43      496.53      444.16   1133.11 o 
  -3  14  43      701.02      959.58   1071.93 o 
 -14  15  43      469.55      279.80   1430.22 o 
 -11  15  43      191.88      755.87   1389.17 o 
  -8  15  43     2409.22     2136.85   1564.38 o 
  -5  15  43     4138.73     5601.39   1593.11 o 
  -2  15  43     2299.90     1928.84   1356.08 o 
 -13  16  43     3555.25     3469.49   1773.86 o 
 -10  16  43     3343.63     4572.38   1944.07 o 
  -7  16  43     5615.30     5516.75   1850.01 o 
  -4  16  43      250.71     -510.61   1569.77 o 
  -1  16  43     1101.92      484.57   1905.05 o 
 -12  17  43     1050.50      674.38   1626.90 o 
  -9  17  43      426.95     -318.65   1676.01 o 
  -6  17  43     1250.94     2095.44   1888.37 o 
   0   1  44    20437.81    20349.32   1637.98 o 
  -2   2  44    19024.50    21334.91   1892.99 o 
  -1   3  44    19325.36    19911.55   1213.34 o 
  -3   4  44    10813.95    10248.35   1007.30 o 
   0   4  44    54560.46    53450.31   2285.25 o 
  -5   5  44    22413.14    20016.82   1978.16 o 
  -2   5  44    11533.30    12847.31   1101.54 o 
  -4   6  44     8996.92    10184.83   1052.61 o 
  -1   6  44     9913.41     9786.73   1006.96 o 
  -6   7  44     6042.49     6861.40    970.44 o 
  -3   7  44    32805.29    32715.60   1525.29 o 
   0   7  44      500.23      557.23   1056.10 o 
  -8   8  44    11401.07    13062.56   2241.30 o 
  -5   8  44    12542.73    12465.96   1312.29 o 
  -2   8  44     4629.07     4731.78    925.59 o 
  -7   9  44    10254.33    12831.99   1628.17 o 
  -4   9  44     9880.75    10903.99   1329.47 o 
  -1   9  44      485.82      111.56    749.71 o 
  -9  10  44     1151.56     2319.27   1211.02 o 
  -6  10  44        7.70      673.83    832.51 o 
  -3  10  44     5722.70     6596.33   1170.82 o 
   0  10  44      919.67     1371.89   1287.55 o 
 -11  11  44      237.30     -149.24   1591.13 o 
  -8  11  44       29.57      311.35    972.89 o 
  -5  11  44     2525.17     3331.93   1156.83 o 
  -2  11  44    12584.31    14990.80   1766.91 o 
 -10  12  44      211.52      -26.99   1127.59 o 
  -7  12  44     1852.25     1859.01   1022.88 o 
  -4  12  44     6227.12     6081.26   1503.48 o 
  -1  12  44     5574.18     6604.92   1390.57 o 
 -12  13  44     1193.80      503.94   1362.38 o 
  -9  13  44      173.09      227.74   1137.43 o 
  -6  13  44     4522.34     5371.42   1510.29 o 
  -3  13  44     4083.03     3976.77   1589.11 o 
   0  13  44       37.40    -1370.46   1370.46 o 
 -14  14  44     3185.40     4246.70   2419.41 o 
 -11  14  44      369.82      251.50   1270.92 o 
  -8  14  44     3596.57     3305.49   1417.83 o 
  -5  14  44     2227.02      608.60   1139.48 o 
  -2  14  44       79.97        1.85   1033.02 o 
 -13  15  44      930.52      931.71   1521.56 o 
 -10  15  44     2392.46     3045.99   1815.54 o 
  -7  15  44      148.49      566.90   1321.27 o 
  -4  15  44      865.80     1862.27   1362.47 o 
  -1  15  44     1516.05     1712.07   1785.86 o 
 -12  16  44      155.02      842.56   1621.48 o 
  -9  16  44     1221.49     2312.62   1942.86 o 
  -6  16  44     3336.73     3068.20   1722.66 o 
  -3  16  44     1014.20      858.25   1794.77 o 
 -11  17  44     1650.45     1333.34   1647.38 o 
  -8  17  44      409.11      551.51   1900.92 o 
  -5  17  44      845.74      697.30   2282.84 o 
  -1   2  45    11984.82    15456.65   1086.55 o 
  -2   4  45    18773.98    19167.83   1188.54 o 
  -4   5  45    14100.74    15769.83   1226.99 o 
  -1   5  45     8864.94     7975.20    927.16 o 
  -3   6  45     2416.77     2926.29    783.56 o 
  -5   7  45    17407.80    17421.69   1302.34 o 
  -2   7  45     8615.42     9442.35   1134.22 o 
  -7   8  45     4896.49     5719.27   1159.39 o 
  -4   8  45     4771.49     5426.83   1083.55 o 
  -1   8  45     6265.33     5357.93    991.24 o 
  -6   9  45    12013.98    10513.01   1426.91 o 
  -3   9  45     9925.62    12074.92   1420.47 o 
  -8  10  45     9850.12    10691.79   1638.13 o 
  -5  10  45     3439.00     4541.99   1213.14 o 
  -2  10  45     5453.81     5247.27   1133.59 o 
 -10  11  45     3814.03     2620.73   1319.03 o 
  -7  11  45     1017.24     -223.85    844.83 o 
  -4  11  45      171.52      491.75    988.70 o 
  -1  11  45     2409.41     2566.51   1025.81 o 
  -9  12  45     8541.83     7093.54   1661.75 o 
  -6  12  45    10072.71     8510.60   1513.69 o 
  -3  12  45     1253.25     1231.25   1165.47 o 
 -11  13  45     5323.94     5365.13   1706.07 o 
  -8  13  45     6664.48     7452.48   1422.78 o 
  -5  13  45     1170.88     1685.34   1256.31 o 
  -2  13  45     2527.78     2417.81   1199.75 o 
 -13  14  45     1049.53      597.77   1465.07 o 
 -10  14  45     1016.66     1014.50   1321.86 o 
  -7  14  45      497.88     1259.27   1303.50 o 
  -4  14  45       79.86     -190.79   1086.11 o 
  -1  14  45     2639.78     1879.20   1302.44 o 
 -12  15  45     1963.32     1608.48   1509.55 o 
  -9  15  45     2546.56     1264.98   1827.48 o 
  -6  15  45     5035.16     5402.43   1634.12 o 
  -3  15  45      506.64     1095.01   1297.25 o 
 -14  16  45     1958.02     3160.61   1801.59 o 
 -11  16  45     2734.31     2238.38   1788.80 o 
  -8  16  45     1737.10     1122.97   1616.55 o 
  -5  16  45     1960.17     3923.47   1758.87 o 
  -2  16  45     2211.08     3557.41   2509.30 o 
 -10  17  45     1330.43     2118.31   1977.46 o 
  -7  17  45     1400.84     2326.86   1796.91 o 
  -1   1  46     2921.81     3122.25   1098.04 o 
   0   2  46      743.59      443.13    721.88 o 
  -2   3  46    14664.23    13892.78   1216.51 o 
  -4   4  46    24393.94    24761.19   2157.43 o 
  -1   4  46    16535.61    15735.61   1166.34 o 
  -3   5  46    33238.28    32896.98   1625.35 o 
   0   5  46    35606.36    32563.85   2586.23 o 
  -5   6  46    10005.44     9350.53   1071.87 o 
  -2   6  46     8565.28     6055.19    869.97 o 
  -7   7  46     7058.57     7453.05   1786.69 o 
  -4   7  46      304.11      446.07    596.74 o 
  -1   7  46    10414.38    10451.64   1203.57 o 
  -6   8  46     1513.06     1179.74    864.29 o 
  -3   8  46    24393.28    22074.00   1758.18 o 
   0   8  46    34986.23    29697.97   2853.18 o 
  -8   9  46    14559.86    16586.16   1877.33 o 
  -5   9  46     1896.53      956.30    845.57 o 
  -2   9  46     2446.76     2725.14    874.94 o 
 -10  10  46     3317.36     3746.49   2055.62 o 
  -7  10  46     4005.37     4306.22   1212.71 o 
  -4  10  46      570.93      557.87    962.82 o 
  -1  10  46    11504.10     9972.38   1407.98 o 
  -9  11  46     3760.02     3690.21   1269.44 o 
  -6  11  46    24138.88    21677.80   2240.73 o 
  -3  11  46    11641.62    13186.13   1898.91 o 
   0  11  46      483.81      939.14   1282.19 o 
 -11  12  46     3819.41     3267.42   1473.83 o 
  -8  12  46     4564.23     4181.93   1336.04 o 
  -5  12  46     9107.57     9932.94   1771.44 o 
  -2  12  46     4220.39     4710.84   1326.22 o 
 -13  13  46      180.19     -485.02   1923.61 o 
 -10  13  46     3451.26     3382.47   1498.29 o 
  -7  13  46     7768.00     9067.12   1796.80 o 
  -4  13  46      428.97      877.67   1264.91 o 
  -1  13  46      548.27      394.28   1042.19 o 
 -12  14  46     2272.59     2499.11   1565.88 o 
  -9  14  46      112.18     1048.08   1474.86 o 
  -6  14  46     4337.38     4409.10   1468.31 o 
  -3  14  46      777.78      393.02   1166.08 o 
   0  14  46     5866.65     6352.97   2426.26 o 
 -14  15  46     2233.69     3222.76   1719.94 o 
 -11  15  46      509.63       13.31   1560.68 o 
  -8  15  46     3252.93     2436.62   1623.09 o 
  -5  15  46       12.09     -499.18   1147.97 o 
  -2  15  46     3683.61     3547.99   1762.54 o 
 -13  16  46     2048.47     3424.43   1778.84 o 
 -10  16  46      359.13      503.26   1817.70 o 
  -7  16  46     4739.53     4273.32   1822.12 o 
  -4  16  46     1562.23      749.41   1643.32 o 
  -9  17  46      574.32      981.63   1875.21 o 
  -6  17  46     2040.37      189.96   1867.82 o 
  -1   3  47    12622.15    13787.75   1103.72 o 
  -3   4  47       54.74      235.02    599.90 o 
  -2   5  47     7911.78     6660.39    967.92 o 
  -4   6  47     9860.43     9763.78   1079.25 o 
  -1   6  47    18206.19    16273.96   1241.45 o 
  -6   7  47     4320.19     2855.47    792.61 o 
  -3   7  47     5570.02     6570.01   1001.47 o 
  -5   8  47     1610.53     2492.89    817.34 o 
  -2   8  47    15526.00    16157.75   1413.49 o 
  -7   9  47      723.09      149.31    920.68 o 
  -4   9  47     3653.23     2999.72   1115.43 o 
  -1   9  47    10254.47    10751.23   1419.51 o 
  -9  10  47     4391.96     4832.22   1338.13 o 
  -6  10  47      385.40     -258.89    800.82 o 
  -3  10  47      328.85      537.16    838.97 o 
  -8  11  47      820.91     1361.94   1121.33 o 
  -5  11  47     3306.08     3998.33   1218.39 o 
  -2  11  47     2056.53     2819.42   1227.47 o 
 -10  12  47     4102.54     4065.53   1565.24 o 
  -7  12  47     4112.60     3667.12   1185.34 o 
  -4  12  47      559.21      229.59   1112.04 o 
  -1  12  47      904.45     1849.18   1094.16 o 
 -12  13  47     2028.69     1166.25   1428.78 o 
  -9  13  47     1714.88      543.73   1127.68 o 
  -6  13  47     1230.27      129.15   1156.83 o 
  -3  13  47     3091.14     2690.78   1343.74 o 
 -11  14  47      483.33      -66.79   1309.27 o 
  -8  14  47      802.69      744.29   1273.50 o 
  -5  14  47       27.22      -67.47   1270.01 o 
  -2  14  47      277.87     -409.29   1226.24 o 
 -13  15  47     2500.58     3065.16   1797.05 o 
 -10  15  47     1539.63     1151.00   1593.56 o 
  -7  15  47       88.38     -980.53   1313.83 o 
  -4  15  47      891.61     1089.07   1339.23 o 
  -1  15  47      780.70      498.14   2056.51 o 
 -12  16  47      647.38     -197.85   1544.02 o 
  -9  16  47      556.14      566.31   1809.63 o 
  -6  16  47     3620.50     4943.12   1840.68 o 
  -3  16  47     1442.21      900.39   2339.98 o 
  -8  17  47     1812.28     2038.36   2042.50 o 
   0   0  48     2790.93     3881.83   1955.21 o 
  -1   2  48     7080.71     7341.53    990.84 o 
  -3   3  48    18671.44    20882.00   2050.51 o 
   0   3  48   101719.73   102583.13   3189.26 o 
  -2   4  48    33394.10    33893.56   1832.50 o 
  -4   5  48    56236.55    54615.06   2092.81 o 
  -1   5  48    32268.19    35025.74   1601.15 o 
  -6   6  48    12948.59    15132.54   1876.13 o 
  -3   6  48    11981.81    13045.03   1260.72 o 
   0   6  48      783.19     2206.91   1086.63 o 
  -5   7  48     2354.75     3909.21    836.74 o 
  -2   7  48     6969.19     7063.89   1049.40 o 
  -7   8  48    20896.21    20227.30   1882.07 o 
  -4   8  48     5263.32     5594.72   1105.60 o 
  -1   8  48    12381.38    13542.14   1384.80 o 
  -9   9  48    21644.06    23118.80   2948.02 o 
  -6   9  48     5163.30     5904.55   1191.31 o 
  -3   9  48    14054.12    16623.94   1649.46 o 
   0   9  48    13525.98    15779.36   2332.64 o 
  -8  10  48    15086.20    17975.92   2004.70 o 
  -5  10  48     6382.77     6623.43   1369.77 o 
  -2  10  48     9397.27    11600.34   1626.65 o 
 -10  11  48     3259.29     3469.96   1452.49 o 
  -7  11  48     5707.58     6865.93   1380.20 o 
  -4  11  48    16660.07    19357.54   2212.88 o 
  -1  11  48     7570.64     6925.01   1420.64 o 
 -12  12  48     1064.50     1296.73   1962.56 o 
  -9  12  48     6031.64     6363.82   1543.94 o 
  -6  12  48     8441.11     9877.75   1796.06 o 
  -3  12  48     7242.05     6889.66   1646.10 o 
   0  12  48     2317.67     2763.18   1887.74 o 
 -11  13  48       39.19     2221.95   1456.63 o 
  -8  13  48     8264.96    10792.26   1835.65 o 
  -5  13  48    13843.51    13360.52   2049.53 o 
  -2  13  48     1325.22      561.07   1176.14 o 
 -13  14  48     5368.76     7604.96   2010.28 o 
 -10  14  48     4065.75     4154.56   1624.29 o 
  -7  14  48     2315.48     2276.97   1393.70 o 
  -4  14  48     1689.51      602.56   1252.90 o 
  -1  14  48     3319.91     3532.57   1737.60 o 
 -12  15  48      898.15     1565.28   1604.43 o 
  -9  15  48     4354.29     5309.41   2206.16 o 
  -6  15  48      617.90      635.20   1267.25 o 
  -3  15  48     1474.10     1248.48   1404.06 o 
 -11  16  48     2342.48     1481.39   1832.88 o 
  -8  16  48      634.26     -171.17   1489.90 o 
  -5  16  48      930.41     1201.46   1559.25 o 
  -2   3  49     2527.50     2548.18    793.56 o 
  -1   4  49     1020.83      741.00    606.10 o 
  -3   5  49     2233.25     2182.79    769.79 o 
  -5   6  49     1905.48     2687.40    815.46 o 
  -2   6  49     6698.89     6514.39    994.79 o 
  -4   7  49     3567.48     3824.33    887.09 o 
  -1   7  49        0.87      638.94    678.10 o 
  -6   8  49      745.93     1068.59    886.93 o 
  -3   8  49      810.66     1372.28    859.49 o 
  -8   9  49     2186.32     3475.70   1196.45 o 
  -5   9  49     2234.61     2309.08   1058.36 o 
  -2   9  49     1948.26     1982.46    926.74 o 
  -7  10  49     6532.07     7392.46   1476.38 o 
  -4  10  49     2345.84     3792.03   1209.98 o 
  -1  10  49     3014.49     4010.14   1130.91 o 
  -9  11  49     4857.59     4628.45   1409.67 o 
  -6  11  49     3683.86     3838.60   1274.40 o 
  -3  11  49     1448.04     1132.02   1165.85 o 
 -11  12  49     2162.67     2925.04   1459.82 o 
  -8  12  49      957.68     1063.80   1107.76 o 
  -5  12  49     2194.00     2657.71   1334.87 o 
  -2  12  49     6488.70     8098.84   1761.54 o 
 -10  13  49     4671.88     4124.26   1568.75 o 
  -7  13  49     6770.96     6629.82   2048.71 o 
  -4  13  49       38.57       65.04   1173.24 o 
  -1  13  49     2425.45     1856.03   1495.19 o 
 -12  14  49     4607.54     4265.87   1720.40 o 
  -9  14  49      190.66     -435.94   1348.44 o 
  -6  14  49      221.05      385.64   1199.75 o 
  -3  14  49      222.92     -331.65   1158.74 o 
 -14  15  49      155.22      728.49   1574.79 o 
 -11  15  49      332.26      819.67   1662.21 o 
  -8  15  49     1105.17      718.81   1496.68 o 
  -5  15  49     1033.89     1871.99   1423.92 o 
  -2  15  49     1213.29      852.67   1568.61 o 
 -10  16  49     2349.00     2010.21   2099.16 o 
  -7  16  49     1213.97     1214.61   1604.42 o 
  -4  16  49      813.86      821.50   1491.29 o 
   0   1  50    10078.70     9084.88   1782.35 o 
  -2   2  50    18003.33    19626.62   2399.80 o 
  -1   3  50    19913.13    23738.28   1552.58 o 
  -3   4  50    14563.22    12688.44   1185.56 o 
   0   4  50    17290.72    20825.46   2010.90 o 
  -5   5  50     5335.60     5451.09   1354.30 o 
  -2   5  50     4297.29     4568.92    894.69 o 
  -4   6  50    21431.22    19608.05   1431.73 o 
  -1   6  50    14924.67    14768.46   1410.94 o 
  -6   7  50     2401.66     2494.80    959.07 o 
  -3   7  50     2864.40     3278.71    878.91 o 
   0   7  50    23584.40    24010.29   2588.90 o 
  -8   8  50     7473.51     8875.51   1989.13 o 
  -5   8  50     8082.66     6383.28   1117.55 o 
  -2   8  50      761.36     1114.47    837.31 o 
  -7   9  50     1849.54     2862.87   1140.01 o 
  -4   9  50     4956.12     4786.46   1247.52 o 
  -1   9  50    10043.84    12580.08   1673.95 o 
  -9  10  50     2990.56     2818.66   1281.95 o 
  -6  10  50      881.09     1755.95    981.03 o 
  -3  10  50     3522.30     3014.81   1189.36 o 
   0  10  50     5188.67     8728.66   1991.23 o 
 -11  11  50     5224.32     7142.16   2532.31 o 
  -8  11  50      470.91      271.90   1057.50 o 
  -5  11  50     2691.05     4248.40   1318.67 o 
  -2  11  50     8965.46    12042.72   1934.48 o 
 -10  12  50     1988.47     3105.67   1401.63 o 
  -7  12  50    15155.81    14379.81   1890.09 o 
  -4  12  50     2115.54     2158.62   1306.34 o 
  -1  12  50      612.37      544.80   1186.21 o 
 -12  13  50      123.32     -233.96   1313.70 o 
  -9  13  50     3020.20     3885.77   1466.03 o 
  -6  13  50     4294.19     4066.90   1485.11 o 
  -3  13  50      912.45     1216.08   1252.01 o 
   0  13  50     4532.07     5929.89   3108.70 o 
 -14  14  50     1654.85     2796.30   2414.51 o 
 -11  14  50      686.62     1448.70   1505.10 o 
  -8  14  50      853.26      -41.25   1279.74 o 
  -5  14  50     1383.65     1365.40   1283.34 o 
  -2  14  50     1873.09     1887.06   1351.25 o 
 -13  15  50      871.59     1777.95   1678.17 o 
 -10  15  50      224.21      619.94   1605.45 o 
  -7  15  50      464.15      589.90   1494.94 o 
  -4  15  50      547.82      232.44   1293.45 o 
 -12  16  50      102.15      421.58   1682.99 o 
  -9  16  50      226.34      669.17   1899.07 o 
  -6  16  50      816.23     -550.76   1485.73 o 
  -1   2  51       58.92      397.73    650.70 o 
  -2   4  51     2181.15     2124.96    784.32 o 
  -4   5  51     5390.71     5279.87    979.80 o 
  -1   5  51     1165.29      419.12    676.96 o 
  -3   6  51      373.69      680.31    692.43 o 
  -5   7  51     9507.63    10657.10   1266.71 o 
  -2   7  51     5340.07     5684.40   1012.93 o 
  -7   8  51     2890.94     1742.47    982.28 o 
  -4   8  51     1394.27     1375.04    851.96 o 
  -1   8  51     1814.80     2109.34   1024.51 o 
  -6   9  51     2420.65     3143.91   1157.79 o 
  -3   9  51     1345.91     1052.40    979.34 o 
  -8  10  51     6332.81     5590.31   1405.92 o 
  -5  10  51      579.93      653.36    973.50 o 
  -2  10  51      579.80      373.55   1068.00 o 
 -10  11  51      644.51      320.41   1157.18 o 
  -7  11  51      196.65     -361.02    978.49 o 
  -4  11  51     2300.83     2210.09   1286.81 o 
  -1  11  51      537.11     1885.89   1250.10 o 
  -9  12  51      868.06     1053.40   1223.14 o 
  -6  12  51     6490.89     7506.04   1732.46 o 
  -3  12  51     5774.67     6062.62   1579.35 o 
 -11  13  51     3993.90     5529.76   1735.48 o 
  -8  13  51      162.98      -67.95   1273.02 o 
  -5  13  51      880.02     1842.90   1339.07 o 
  -2  13  51      285.22     1224.75   1282.00 o 
 -13  14  51     1364.76     1058.34   1622.78 o 
 -10  14  51       92.24      116.33   1257.02 o 
  -7  14  51     3149.27     3553.12   1546.08 o 
  -4  14  51     2445.12     2123.56   1363.83 o 
  -1  14  51       65.70      402.93   1461.28 o 
 -12  15  51        3.08      823.82   1533.37 o 
  -9  15  51      867.23     1178.87   1745.48 o 
  -6  15  51     1532.55     3322.09   1600.52 o 
  -3  15  51       84.86      237.83   1404.71 o 
 -11  16  51      819.77      809.83   1669.00 o 
  -8  16  51      427.94      625.45   1727.39 o 
  -5  16  51     1184.26     1383.43   1676.44 o 
  -1   1  52     8597.91    10472.06   1939.60 o 
   0   2  52    17240.08    16474.36   2286.14 o 
  -2   3  52    29229.65    28533.00   1733.34 o 
  -4   4  52    38701.59    33064.34   2583.57 o 
  -1   4  52    23833.60    23016.81   1600.36 o 
  -3   5  52    42470.87    38893.49   1977.71 o 
   0   5  52    16439.46    14473.37   1840.88 o 
  -5   6  52    21735.55    23462.30   1630.60 o 
  -2   6  52     5675.35     4594.58    935.85 o 
  -7   7  52    29132.29    24629.34   2904.02 o 
  -4   7  52      245.39      337.65    693.81 o 
  -1   7  52    24718.08    28179.08   2028.86 o 
  -6   8  52     3033.23     1041.04    902.02 o 
  -3   8  52    23405.96    24848.95   1951.45 o 
   0   8  52    26869.14    24864.69   3458.52 o 
  -8   9  52     5182.26     4906.43   1281.37 o 
  -5   9  52      935.51      847.62   1006.30 o 
  -2   9  52    10938.76    10871.02   1484.99 o 
 -10  10  52     4830.50     4510.69   2215.45 o 
  -7  10  52    10793.34    10856.81   1703.27 o 
  -4  10  52    11247.03    12225.86   1714.22 o 
  -1  10  52     8092.48     8375.12   1516.95 o 
  -9  11  52     6796.97     6774.24   1544.05 o 
  -6  11  52    10460.47     9640.17   1654.89 o 
  -3  11  52     5087.84     5606.34   1571.29 o 
   0  11  52     3758.16     4627.47   2857.01 o 
 -11  12  52     3394.20     4941.28   1672.42 o 
  -8  12  52     8589.41    10532.38   1778.50 o 
  -5  12  52     7242.87     8011.54   1790.20 o 
  -2  12  52      981.54     1032.09   1239.53 o 
 -13  13  52     2544.90     1238.03   2273.62 o 
 -10  13  52     4513.33     4141.58   1671.16 o 
  -7  13  52     4277.56     5446.82   1671.67 o 
  -4  13  52      973.40      698.35   1244.77 o 
  -1  13  52     1623.29     3697.49   1654.34 o 
 -12  14  52      931.63     1749.48   1631.66 o 
  -9  14  52     4518.69     3896.05   1786.07 o 
  -6  14  52     1768.01     2194.33   1412.04 o 
  -3  14  52     1910.27     2210.34   1469.35 o 
   0  14  52     4740.52     6000.85   3273.11 o 
 -11  15  52     1264.03      101.90   1607.89 o 
  -8  15  52     2435.74      837.93   1511.91 o 
  -5  15  52     1401.70     2318.48   1540.67 o 
 -10  16  52       34.36      400.19   1794.70 o 
  -7  16  52     3326.43     3793.39   1971.57 o 
  -1   3  53      171.21      -10.17    628.83 o 
  -3   4  53     1003.49     1909.91    830.18 o 
  -2   5  53     1678.42     1240.17    754.58 o 
  -4   6  53     9132.37     9522.41   1173.09 o 
  -1   6  53     6933.90     7898.94   1102.59 o 
  -6   7  53     4521.25     4680.56   1159.82 o 
  -3   7  53     3419.85     3239.19    895.96 o 
  -5   8  53     1205.65      786.42    919.48 o 
  -2   8  53     5351.31     5888.33   1212.85 o 
  -7   9  53     5482.92     4363.55   1295.40 o 
  -4   9  53      879.38      906.01   1025.32 o 
  -1   9  53      651.35      868.44   1011.63 o 
  -9  10  53     1450.04      600.02   1083.89 o 
  -6  10  53       18.89     -360.74    940.37 o 
  -3  10  53      115.81     -269.41   1055.22 o 
  -8  11  53     1946.40     2374.07   1220.79 o 
  -5  11  53     2711.06     2251.12   1170.45 o 
  -2  11  53     1699.07     1504.86   1254.21 o 
 -10  12  53     4281.57     5074.34   1652.61 o 
  -7  12  53     5256.46     6373.44   1537.88 o 
  -4  12  53      954.92     1596.82   1269.65 o 
  -1  12  53      297.97    -1272.14   1280.85 o 
 -12  13  53     2279.84     1577.57   1601.93 o 
  -9  13  53      865.86      675.40   1287.54 o 
  -6  13  53     2135.62     2641.64   1462.49 o 
  -3  13  53     2053.54     1877.97   1390.20 o 
 -11  14  53     2935.93     3357.85   1690.57 o 
  -8  14  53     3812.48     4242.41   1852.23 o 
  -5  14  53      300.21     1158.22   1360.97 o 
  -2  14  53     1626.64     1969.99   1669.30 o 
 -10  15  53      628.28     1307.89   1951.46 o 
  -7  15  53      168.79      625.65   1530.94 o 
  -4  15  53      749.79        2.55   1369.15 o 
   0   0  54     7855.61     8676.42   3629.19 o 
  -1   2  54    13865.54    15630.23   1548.71 o 
  -3   3  54    64969.05    67608.05   3601.72 o 
   0   3  54    10601.91    10517.04   1958.02 o 
  -2   4  54     4635.59     3348.22    881.14 o 
  -4   5  54    36028.43    37301.75   1960.25 o 
  -1   5  54     4686.92     6773.80   1039.49 o 
  -6   6  54    12744.35    12582.80   1863.85 o 
  -3   6  54     1203.75     1422.16    781.86 o 
   0   6  54     7334.38     9830.51   2045.21 o 
  -5   7  54     8169.29     8878.75   1266.19 o 
  -2   7  54    19198.16    19902.19   1689.25 o 
  -7   8  54     5270.60     7297.90   1384.96 o 
  -4   8  54     5579.24     6604.30   1201.95 o 
  -1   8  54     2651.93     4620.85   1274.92 o 
  -9   9  54     3857.41     3014.47   1683.65 o 
  -6   9  54      665.80      193.47    945.93 o 
  -3   9  54     4800.72     6019.35   1396.59 o 
   0   9  54     9850.76     9179.63   2446.17 o 
  -8  10  54     5564.98     6717.60   1526.83 o 
  -5  10  54     2575.23     3319.28   1262.55 o 
  -2  10  54     8381.14     9814.94   1778.15 o 
 -10  11  54     5394.14    10665.32   3718.76 o 
  -7  11  54     5979.72     4960.89   1558.30 o 
  -4  11  54     5881.60     5409.23   1614.82 o 
  -1  11  54     5465.23     5215.75   1721.73 o 
 -12  12  54      775.82      -44.94   1982.91 o 
  -9  12  54     3051.21     4031.84   1456.96 o 
  -6  12  54     8834.08     9096.31   1842.03 o 
  -3  12  54      501.17      544.97   1205.69 o 
   0  12  54     1598.99     1431.97   2547.91 o 
 -11  13  54     1401.34      893.05   1497.44 o 
  -8  13  54     2706.12     1763.30   1643.46 o 
  -5  13  54     4493.61     5101.82   1593.33 o 
  -2  13  54      688.42     1083.74   1292.53 o 
 -13  14  54     3327.63     2728.09   1831.13 o 
 -10  14  54     1244.04     2197.82   1793.48 o 
  -7  14  54     2329.27     1529.63   1496.33 o 
  -4  14  54      237.50     2043.59   1428.22 o 
  -1  14  54     2780.86     3120.90   2069.28 o 
  -9  15  54      476.33     -981.38   1675.31 o 
  -6  15  54     2414.18     2299.77   1564.91 o 
  -2   3  55      125.23      336.08    758.73 o 
  -1   4  55     1525.01     2581.62    936.83 o 
  -3   5  55     1670.75     1614.49    768.24 o 
  -5   6  55     1859.06     1481.75    783.94 o 
  -2   6  55     2119.56     1710.01    815.44 o 
  -4   7  55      962.06      706.07    735.73 o 
  -1   7  55     3165.74     3877.53   1423.42 o 
  -6   8  55     7357.06     7529.67   1390.21 o 
  -3   8  55     3054.93     3161.12   1086.91 o 
  -8   9  55      491.93     -105.23    917.15 o 
  -5   9  55     2245.46     1402.43   1067.76 o 
  -2   9  55     3180.02     4173.87   1234.60 o 
  -7  10  55     1170.76     1320.86   1150.79 o 
  -4  10  55     2731.42     2947.30   1252.98 o 
  -1  10  55     2853.21     2909.19   1576.58 o 
  -9  11  55     4892.35     4002.12   1456.97 o 
  -6  11  55     3789.37     3239.97   1285.35 o 
  -3  11  55      254.33     -874.50   1119.48 o 
 -11  12  55     1139.05     2359.19   1566.75 o 
  -8  12  55      576.95      -61.14   1147.38 o 
  -5  12  55     1623.84     1323.59   1306.39 o 
  -2  12  55     2530.31     2660.75   1385.95 o 
 -10  13  55      494.75     -332.87   1311.24 o 
  -7  13  55     2318.38     2006.19   1383.07 o 
  -4  13  55     2397.00     2583.37   1524.28 o 
  -1  13  55     1661.48     1739.84   1901.30 o 
 -12  14  55     1975.00     1460.94   1570.08 o 
  -9  14  55      610.25      195.77   1557.04 o 
  -6  14  55      266.08      893.16   1393.06 o 
  -3  14  55       81.14      -99.63   1346.90 o 
 -11  15  55      655.91      771.67   1679.25 o 
  -8  15  55      138.79      244.00   1585.12 o 
  -5  15  55      906.94     1692.71   1541.56 o 
   0   1  56    21991.50    17549.83   2871.62 o 
  -2   2  56    16221.22    18897.93   2876.92 o 
  -1   3  56     1205.20      177.90    762.30 o 
  -3   4  56    22918.43    22762.71   1763.36 o 
   0   4  56     2916.95     3993.65   1577.81 o 
  -5   5  56     2429.95     2429.00   1249.29 o 
  -2   5  56     4563.71     3730.25    937.77 o 
  -4   6  56     5173.92     5309.27   1086.21 o 
  -1   6  56       38.75     -583.20    812.56 o 
  -6   7  56     2434.85     1294.39    938.96 o 
  -3   7  56     3938.75     4708.72   1004.06 o 
   0   7  56    18396.88    20351.96   3315.88 o 
  -8   8  56       68.48     -478.94   1272.96 o 
  -5   8  56     4960.96     4404.48   1191.98 o 
  -2   8  56     5986.14     5074.87   1166.75 o 
  -7   9  56      193.40     -242.78   1000.18 o 
  -4   9  56    12213.86    11099.29   1734.03 o 
  -1   9  56     8744.40     9004.94   1786.85 o 
  -9  10  56      750.54      951.07   1147.31 o 
  -6  10  56     1524.03     2161.59   1238.14 o 
  -3  10  56     4650.54     3857.74   1437.36 o 
   0  10  56      713.04     2334.40   2415.98 o 
 -11  11  56     1994.99     2999.57   2211.20 o 
  -8  11  56     2200.00     1134.18   1228.79 o 
  -5  11  56     1040.65      661.90   1157.23 o 
  -2  11  56       67.62     -280.59   1316.57 o 
 -10  12  56     4093.43     3541.83   1620.47 o 
  -7  12  56     4152.97     4459.76   1552.22 o 
  -4  12  56      199.48      492.44   1198.61 o 
  -1  12  56      581.80      581.39   1759.49 o 
 -12  13  56      563.52      253.61   1503.22 o 
  -9  13  56     3272.87     3791.83   1449.28 o 
  -6  13  56      105.45      -48.44   1299.03 o 
  -3  13  56     1616.22     1795.63   1415.36 o 
   0  13  56     1797.53      926.81   2635.42 o 
 -11  14  56      738.38     1488.85   1528.68 o 
  -8  14  56      147.65     -208.47   1398.01 o 
  -5  14  56     1417.22     1477.58   1423.56 o 
  -2  14  56     1667.27     1364.19   1954.08 o 
 -10  15  56      317.88    -1671.10   1671.10 o 
  -7  15  56       31.82      195.49   1644.62 o 
  -1   2  57     3764.00     2434.94    967.38 o 
  -2   4  57     6647.44     6763.83   1074.13 o 
  -4   5  57       48.58     -219.39    737.43 o 
  -1   5  57       35.96      862.19    830.86 o 
  -3   6  57      866.80     1331.59    820.92 o 
  -5   7  57      557.86      229.62    867.62 o 
  -2   7  57     2409.01     2708.33   1014.35 o 
  -7   8  57      711.17     1510.65    991.74 o 
  -4   8  57      321.28      217.87    918.11 o 
  -1   8  57     2791.21     1937.00   1265.10 o 
  -6   9  57     2636.80     2664.03   1353.15 o 
  -3   9  57     4441.32     4494.45   1287.10 o 
  -8  10  57     3324.31     3943.88   1466.05 o 
  -5  10  57     1144.33     1382.42   1164.56 o 
  -2  10  57     1197.42     2062.62   1418.51 o 
 -10  11  57     3328.08     1812.20   1432.17 o 
  -7  11  57     2564.35     2715.38   1416.76 o 
  -4  11  57       85.55    -1019.59   1203.97 o 
  -1  11  57     1415.33     1249.82   1447.57 o 
  -9  12  57      498.42     1021.44   1308.81 o 
  -6  12  57      881.13     1484.16   1370.41 o 
  -3  12  57     1782.88     1411.11   1366.71 o 
 -11  13  57     2524.25     3245.41   1666.83 o 
  -8  13  57      342.74      612.97   1471.56 o 
  -5  13  57      926.06      554.46   1279.32 o 
  -2  13  57      794.32      890.36   1866.87 o 
 -10  14  57      201.15     1478.55   1493.02 o 
  -7  14  57      116.10      569.42   1336.49 o 
  -4  14  57      285.04     1278.30   1524.10 o 
  -1   1  58    13783.97    12729.26   2193.07 o 
   0   2  58    15406.86    13569.94   2281.11 o 
  -2   3  58     5288.28     7821.71   1318.61 o 
  -4   4  58    15188.89    15318.23   2028.18 o 
  -1   4  58     1034.30      -44.80    777.62 o 
  -3   5  58    11430.96    11879.17   1336.20 o 
   0   5  58      524.29     -296.13   1258.59 o 
  -5   6  58     7074.76     6336.20   1120.94 o 
  -2   6  58    11503.69    13712.13   1646.02 o 
  -7   7  58     4625.72     6691.29   1905.59 o 
  -4   7  58     3929.91     4911.45   1111.58 o 
  -1   7  58     6535.60     5887.11   1557.99 o 
  -6   8  58     2053.70     2110.61   1072.14 o 
  -3   8  58     8097.40     8641.58   1535.82 o 
   0   8  58     6950.98     5000.76   2104.28 o 
  -8   9  58      657.47      415.57   1052.26 o 
  -5   9  58     4101.49     4534.70   1348.22 o 
  -2   9  58     4685.61     5654.58   1801.02 o 
 -10  10  58     1343.99     1848.43   1972.50 o 
  -7  10  58     4764.45     5085.17   1431.18 o 
  -4  10  58     3191.31     3544.87   1299.16 o 
  -1  10  58     4677.37     5458.58   1855.38 o 
  -9  11  58     3583.70     3569.93   1492.20 o 
  -6  11  58     3979.44     4581.26   1431.60 o 
  -3  11  58     2112.54     1562.89   1319.83 o 
   0  11  58     2180.19     1821.88   2774.78 o 
 -11  12  58     4708.70     5472.03   1853.27 o 
  -8  12  58     3230.46     2896.74   1537.54 o 
  -5  12  58     1315.32     -116.75   1260.46 o 
  -2  12  58      206.60    -1305.52   1305.52 o 
 -10  13  58     2028.22     3167.85   1710.34 o 
  -7  13  58     4081.58     4166.23   1689.70 o 
  -4  13  58      117.76     -851.78   1190.88 o 
  -1  13  58     2231.59     2218.59   2009.22 o 
  -9  14  58      726.75      511.84   1597.22 o 
  -6  14  58      917.92     2429.00   1601.82 o 
  -3  14  58     2217.52     1495.07   1791.43 o 
  -1   3  59      293.48      -63.31    784.71 o 
  -3   4  59      475.25      242.24    750.55 o 
  -2   5  59      548.63     1050.98    859.91 o 
  -4   6  59       94.15      512.77    784.80 o 
  -1   6  59       16.47     -100.19    885.74 o 
  -6   7  59      848.39      371.43    921.23 o 
  -3   7  59      460.04      -49.06    763.13 o 
  -5   8  59      497.46      551.10   1009.94 o 
  -2   8  59     3442.98     3727.22   1303.66 o 
  -7   9  59     2937.19     2901.37   1229.52 o 
  -4   9  59      336.31       14.48   1014.05 o 
  -1   9  59     1801.60     2593.36   1615.32 o 
  -9  10  59      197.16      379.22   1153.41 o 
  -6  10  59      378.41      293.67   1227.59 o 
  -3  10  59      198.20     -181.16   1273.64 o 
  -8  11  59      648.11      -70.98   1180.04 o 
  -5  11  59      252.35     -199.87   1165.01 o 
  -2  11  59      668.84      461.80   1415.24 o 
 -10  12  59     1328.80      310.43   1435.63 o 
  -7  12  59      670.10     -505.58   1389.16 o 
  -4  12  59     1012.82     2115.61   1393.44 o 
  -1  12  59      568.07      667.27   1810.41 o 
 -12  13  59      209.29      -46.92   1436.64 o 
  -9  13  59     1180.30     1106.03   1508.22 o 
  -6  13  59     1083.01      435.07   1404.42 o 
  -3  13  59      817.91     1705.80   1726.64 o 
  -8  14  59     1816.00     3418.53   1889.50 o 
  -5  14  59      238.30     -839.05   1348.07 o 
   0   0  60     7539.33    12660.44   4688.22 o 
  -1   2  60     3449.11     5294.69   1303.49 o 
  -3   3  60     6489.43     5917.51   1754.98 o 
   0   3  60     3873.58     6701.92   1888.65 o 
  -2   4  60      237.09     -270.55    782.36 o 
  -4   5  60     5809.80     8429.42   1198.40 o 
  -1   5  60       68.49     -530.19    812.58 o 
  -6   6  60      815.96      310.70   1342.52 o 
  -3   6  60     2714.84     3585.70   1076.46 o 
   0   6  60      230.56     1105.75   1346.58 o 
  -5   7  60      557.22      329.45    960.36 o 
  -2   7  60     1910.31     2489.39   1005.91 o 
  -7   8  60      993.13     1227.68    952.80 o 
  -4   8  60     1328.62     1646.59   1063.53 o 
  -1   8  60     4639.00     5596.48   1584.71 o 
  -9   9  60      210.52      408.21   1526.67 o 
  -6   9  60     1880.68     1913.51   1353.17 o 
  -3   9  60     4531.52     5796.11   1635.32 o 
   0   9  60     6928.63     7341.42   2602.41 o 
  -8  10  60      796.41     1236.35   1190.93 o 
  -5  10  60     1566.11     2907.38   1249.67 o 
  -2  10  60      784.81     1123.28   1477.24 o 
 -10  11  60      545.64      664.79   1362.63 o 
  -7  11  60     1055.69      544.42   1295.56 o 
  -4  11  60     1874.52     1031.86   1301.13 o 
  -1  11  60      179.16        2.35   1711.96 o 
 -12  12  60      780.71      906.83   2143.05 o 
  -9  12  60      371.93      375.60   1291.26 o 
  -6  12  60      203.65     -353.45   1220.92 o 
  -3  12  60      927.34       36.60   1533.10 o 
   0  12  60     1051.58     1885.05   2856.87 o 
 -11  13  60     2068.70     1988.69   1571.87 o 
  -8  13  60      891.81     2188.02   1732.31 o 
  -5  13  60      388.92      114.92   1391.30 o 
  -2  13  60      929.68    -1198.08   1775.24 o 
  -7  14  60      146.17      121.97   1417.18 o 
  -2   3  61      520.58      155.60    863.37 o 
  -1   4  61     1264.48     3078.10   1103.48 o 
  -3   5  61     1012.38     1023.47    964.30 o 
  -5   6  61     3824.56     2695.74   1203.91 o 
  -2   6  61      486.94      365.40    860.63 o 
  -4   7  61      173.70      240.90    839.39 o 
  -1   7  61      279.31     1063.07   1241.59 o 
  -6   8  61     1553.88     2245.95   1233.32 o 
  -3   8  61     2698.52     2896.81   1444.23 o 
  -8   9  61      150.60       53.34   1023.64 o 
  -5   9  61       65.31      225.31   1098.67 o 
  -2   9  61      423.91      911.16   1465.37 o 
  -7  10  61     1727.72     1979.12   1383.32 o 
  -4  10  61      927.54     1674.90   1369.31 o 
  -1  10  61       55.69     -399.60   1396.51 o 
  -9  11  61      440.38      110.66   1167.79 o 
  -6  11  61      246.21       13.26   1135.88 o 
  -3  11  61       60.03     -316.65   1403.69 o 
 -11  12  61      318.51      158.62   1433.45 o 
  -8  12  61      410.00      587.88   1384.38 o 
  -5  12  61     1896.56     2671.96   1475.05 o 
  -2  12  61     1053.36      552.50   1624.91 o 
 -10  13  61     1250.75     -157.34   1422.84 o 
  -7  13  61     1891.85     2217.41   1719.66 o 
  -4  13  61     1188.77     1137.54   1789.17 o 
   0   1  62    10336.16    10114.23   2499.02 o 
  -2   2  62      564.08    -1075.42   1147.82 o 
  -1   3  62      785.45      652.04    934.38 o 
  -3   4  62     2052.05     2431.87   1044.58 o 
   0   4  62     2798.49     3551.53   1583.05 o 
  -5   5  62     3612.67     3229.98   1348.10 o 
  -2   5  62      974.48      608.17    892.52 o 
  -4   6  62      642.35      858.94    966.00 o 
  -1   6  62     1056.05      701.31    968.29 o 
  -6   7  62      220.89      513.89    970.44 o 
  -3   7  62     3892.89     3153.42   1145.81 o 
   0   7  62     1293.04     1050.36   1797.11 o 
  -8   8  62      214.53      224.67   1400.22 o 
  -5   8  62     2011.98     1991.33   1159.26 o 
  -2   8  62     1167.05     1596.77   1493.69 o 
  -7   9  62     1600.11     1488.53   1137.82 o 
  -4   9  62     4665.90     4232.41   1521.07 o 
  -1   9  62       45.95      202.72   1416.02 o 
  -9  10  62     1060.84      917.23   1257.66 o 
  -6  10  62      539.80     -186.29   1223.34 o 
  -3  10  62      157.44      242.54   1419.75 o 
   0  10  62      235.02     1439.90   2484.43 o 
 -11  11  62     1574.68     1953.11   2192.88 o 
  -8  11  62     1602.40     1074.27   1455.58 o 
  -5  11  62      131.69      871.22   1391.08 o 
  -2  11  62      960.55      579.02   1599.40 o 
 -10  12  62     1580.41     1566.67   1562.79 o 
  -7  12  62      441.36      260.61   1494.24 o 
  -4  12  62      101.07     -598.72   1540.72 o 
  -1  12  62       39.26      224.72   1909.55 o 
  -9  13  62      111.69     -409.21   1622.22 o 
  -6  13  62      229.15    -1184.26   1396.32 o 
  -3  13  62      586.98     2431.94   1874.50 o 
  -1   2  63      280.67      142.82    990.51 o 
  -2   4  63       57.52     -156.71    890.22 o 
  -4   5  63      906.13     1608.31   1044.13 o 
  -1   5  63     2194.41     2609.79   1118.60 o 
  -3   6  63      951.84      100.39    880.56 o 
  -5   7  63     2415.33     2416.86   1199.71 o 
  -2   7  63     1852.27     1742.27   1031.82 o 
  -7   8  63      285.26      265.09    985.81 o 
  -4   8  63     1321.61      726.31   1171.06 o 
  -1   8  63       21.46      271.52   1172.03 o 
  -6   9  63      186.47      191.41   1199.41 o 
  -3   9  63      601.18     1614.65   1352.92 o 
  -8  10  63     3858.94     2589.28   1354.76 o 
  -5  10  63      635.82     1619.17   1411.51 o 
  -2  10  63      326.77     -480.40   1422.77 o 
 -10  11  63     1312.23     1555.51   1461.18 o 
  -7  11  63      628.26      -36.61   1325.09 o 
  -4  11  63      477.01      828.55   1599.44 o 
  -1  11  63      279.05      215.89   1868.92 o 
  -9  12  63      883.34     1088.46   1590.36 o 
  -6  12  63     1882.03     1138.15   1512.76 o 
  -3  12  63     1043.74     1682.69   1724.68 o 
  -8  13  63      210.24     1330.73   1680.35 o 
  -5  13  63       59.08     -234.94   1533.10 o 
  -1   1  64     3583.09     2956.52   1828.75 o 
   0   2  64     3328.63     5323.60   1837.20 o 
  -2   3  64     2016.00      982.69   1044.20 o 
  -4   4  64     2755.57     3615.36   1730.28 o 
  -1   4  64     1711.86     2312.25   1091.88 o 
  -3   5  64      604.66      431.24    953.71 o 
   0   5  64     2607.93     2855.69   1735.23 o 
  -5   6  64       88.49     -635.50    954.45 o 
  -2   6  64      119.32      -70.68    872.23 o 
  -7   7  64      706.29      533.52   1424.77 o 
  -4   7  64     2166.86     2730.56   1422.18 o 
  -1   7  64      511.51      144.20   1221.99 o 
  -6   8  64     1868.14     1761.09   1298.36 o 
  -3   8  64     1329.84     2454.30   1450.89 o 
   0   8  64     1479.67     -491.65   1705.71 o 
  -8   9  64      424.30      939.36   1142.24 o 
  -5   9  64     2360.49     4066.61   1760.88 o 
  -2   9  64     1278.36     1395.99   1574.36 o 
 -10  10  64       22.04     -196.75   1894.44 o 
  -7  10  64      777.04      550.14   1312.75 o 
  -4  10  64      727.63      888.06   1624.28 o 
  -1  10  64      559.08      -59.41   1454.96 o 
  -9  11  64     1280.42     1249.46   1344.58 o 
  -6  11  64      218.30     1104.46   1502.93 o 
  -3  11  64      404.27      745.16   1630.57 o 
   0  11  64      628.94     1432.46   2752.84 o 
  -8  12  64      639.94      -52.81   1406.88 o 
  -5  12  64      318.89      270.08   1638.10 o 
  -2  12  64      150.86    -1229.77   1729.01 o 
  -7  13  64      255.33      929.73   1643.94 o 
  -1   3  65       87.26       93.64    986.92 o 
  -3   4  65     2813.98     3776.58   1212.23 o 
  -2   5  65      176.36     -482.52    857.54 o 
  -4   6  65     1543.95     1848.80   1198.11 o 
  -1   6  65     1004.05     1106.66   1063.99 o 
  -6   7  65     2647.56     1732.14   1204.46 o 
  -3   7  65       29.80      485.78   1007.22 o 
  -5   8  65      921.81     1504.99   1327.51 o 
  -2   8  65     1542.77      659.25   1497.76 o 
  -7   9  65     2139.91     1376.07   1294.52 o 
  -4   9  65        5.15     -471.73   1234.63 o 
  -1   9  65      772.88     1211.92   1574.47 o 
  -9  10  65      433.67      175.81   1176.07 o 
  -6  10  65      231.59      974.02   1268.50 o 
  -3  10  65      252.14     -173.65   1486.11 o 
  -8  11  65       27.81      378.70   1441.54 o 
  -5  11  65     1073.04     1363.59   1672.47 o 
  -2  11  65      756.92     -631.03   1539.95 o 
  -7  12  65      698.95     1537.13   1735.08 o 
  -4  12  65       73.45      761.51   1709.40 o 
   0   0  66     4273.23     6965.98   3970.45 o 
  -1   2  66       55.46      -14.84    997.06 o 
  -3   3  66     3931.68     4023.39   1822.14 o 
   0   3  66     2710.46     2823.61   1672.27 o 
  -2   4  66     1436.00     1392.73   1060.96 o 
  -4   5  66     2493.35     3004.16   1207.85 o 
  -1   5  66     2193.20     2289.80   1190.33 o 
  -6   6  66      704.08      386.29   1369.51 o 
  -3   6  66       25.03      474.30    996.24 o 
   0   6  66      164.13     -137.74   1485.44 o 
  -5   7  66      377.77      -92.74   1225.67 o 
  -2   7  66      151.31      470.06   1061.32 o 
  -7   8  66     1965.23     2177.75   1230.14 o 
  -4   8  66      488.41      911.79   1236.89 o 
  -1   8  66     2906.45     1757.59   1520.66 o 
  -9   9  66      596.46     1387.77   1788.51 o 
  -6   9  66      127.58      277.89   1549.97 o 
  -3   9  66       20.02        4.50   1373.04 o 
   0   9  66     2677.57     4442.15   3078.82 o 
  -8  10  66      547.94      448.29   1393.23 o 
  -5  10  66       64.39     1338.45   1623.45 o 
  -2  10  66      183.50     -673.95   1621.84 o 
 -10  11  66      221.26     -428.56   1315.51 o 
  -7  11  66      677.90      715.91   1405.76 o 
  -4  11  66      689.68       66.46   1606.18 o 
  -1  11  66      737.66      449.53   1998.00 o 
  -6  12  66     1158.32     1227.99   2032.23 o 
  -2   3  67     1313.56     2133.60   1143.74 o 
  -1   4  67     1102.77      521.90   1055.64 o 
  -3   5  67      528.96      725.94   1004.96 o 
  -5   6  67      306.90      368.40   1281.12 o 
  -2   6  67      342.40      259.11   1022.01 o 
  -4   7  67      358.72      271.27   1310.31 o 
  -1   7  67      367.28    -1167.17   1203.47 o 
  -6   8  67     2967.19     2416.00   1557.81 o 
  -3   8  67      479.81     -121.73   1261.05 o 
  -8   9  67      464.66      498.19   1152.47 o 
  -5   9  67       36.94      551.25   1504.54 o 
  -2   9  67      972.97     1905.00   1708.46 o 
  -7  10  67      427.72      455.77   1381.35 o 
  -4  10  67      447.76      109.17   1634.16 o 
  -1  10  67      674.28      538.46   2006.66 o 
  -9  11  67     2019.66     1629.51   1513.30 o 
  -6  11  67      259.97     1239.30   2065.76 o 
  -3  11  67      686.01     2108.43   1813.78 o 
   0   1  68      768.02      343.30   1657.79 o 
  -2   2  68     3115.05     6988.13   2420.46 o 
  -1   3  68       36.64      746.25   1124.86 o 
  -3   4  68     1136.18     1685.76   1118.41 o 
   0   4  68     2245.30     2965.38   1729.26 o 
  -5   5  68     1901.31     1580.89   1991.14 o 
  -2   5  68      923.14     2428.20   1309.64 o 
  -4   6  68      113.34      237.33   1231.35 o 
  -1   6  68      394.94      161.26   1008.47 o 
  -6   7  68      450.71     -178.92   1343.22 o 
  -3   7  68       48.47       87.17   1165.02 o 
   0   7  68      363.24      284.13   1896.56 o 
  -8   8  68      181.32      435.32   1537.65 o 
  -5   8  68       26.27     -167.17   1307.12 o 
  -2   8  68       87.39     -907.63   1400.80 o 
  -7   9  68      207.22     -140.83   1430.00 o 
  -4   9  68     1971.07     1294.92   1441.98 o 
  -1   9  68     1212.16     1836.78   1691.09 o 
  -9  10  68       71.91      822.60   1349.99 o 
  -6  10  68       92.29     -214.30   1489.64 o 
  -3  10  68      926.47     1204.04   1787.19 o 
   0  10  68      415.16      450.13   2665.04 o 
  -8  11  68      801.72     1764.95   1584.57 o 
  -5  11  68       38.04     -264.09   1577.51 o 
  -1   2  69       82.55      204.81   1205.25 o 
  -2   4  69      192.11     -433.52   1051.47 o 
  -4   5  69       76.92      -61.74   1056.45 o 
  -1   5  69      316.05     1064.06   1116.85 o 
  -3   6  69      363.31      135.82   1065.37 o 
  -5   7  69     1401.48     1459.59   1413.15 o 
  -2   7  69      769.75      935.00   1284.39 o 
  -7   8  69      441.87      587.57   1455.65 o 
  -4   8  69       99.97    -1205.73   1205.73 o 
  -1   8  69      180.51      307.80   1643.52 o 
  -6   9  69      565.60      243.73   1555.29 o 
  -3   9  69      298.25     1569.68   1696.22 o 
  -8  10  69      202.67     -663.87   1366.82 o 
  -5  10  69       62.22    -1309.31   1469.87 o 
  -2  10  69      292.19     1213.68   1706.51 o 
  -7  11  69      891.57     2268.36   1904.05 o 
  -4  11  69      191.37     -387.47   1792.62 o 
  -1   1  70     1012.62        4.28   1614.75 o 
   0   2  70      952.42     2569.74   1919.03 o 
  -2   3  70     3632.70     3945.46   1436.59 o 
  -4   4  70     3055.24     2447.84   1776.81 o 
  -1   4  70      795.87     1305.50   1176.96 o 
  -3   5  70     2548.46     1888.37   1155.56 o 
   0   5  70      772.16     2412.56   1779.56 o 
  -5   6  70      980.96      922.87   1391.71 o 
  -2   6  70     1099.76      627.29   1063.72 o 
  -7   7  70      950.72      805.72   1986.19 o 
  -4   7  70      497.05      233.29   1348.96 o 
  -1   7  70      835.30     1405.91   1631.47 o 
  -6   8  70       57.50     -446.29   1339.27 o 
  -3   8  70     3823.61     2614.50   1878.79 o 
   0   8  70     4902.16     4343.77   3360.13 o 
  -8   9  70      656.99      650.68   1524.96 o 
  -5   9  70      118.47    -1124.28   1523.58 o 
  -2   9  70      765.25     1476.83   1725.44 o 
  -7  10  70      556.01     -154.27   1540.58 o 
  -4  10  70      663.83      477.70   1707.78 o 
  -1   3  71       73.05      256.90   1149.58 o 
  -3   4  71       92.05      355.17   1076.20 o 
  -2   5  71        8.36     -537.11   1060.69 o 
  -4   6  71      122.55        9.55   1329.30 o 
  -1   6  71      768.98     1427.92   1186.92 o 
  -6   7  71      200.03      504.78   1482.25 o 
  -3   7  71      112.99     1058.37   1462.46 o 
  -5   8  71      307.17      192.45   1405.37 o 
  -2   8  71      386.07     1956.01   1778.82 o 
  -7   9  71       50.61     -655.87   1296.81 o 
  -4   9  71        6.87     -449.92   1489.51 o 
  -1   9  71      274.31      224.14   2020.25 o 
  -6  10  71       30.77     -464.05   1598.00 o 
  -3  10  71      187.75    -1413.39   1614.45 o 
   0   0  72     1363.07     -747.42   2963.19 o 
  -1   2  72     1629.70     2368.01   1416.75 o 
  -3   3  72     4018.35     4653.33   2034.33 o 
   0   3  72     4699.31     5972.01   2381.51 o 
  -2   4  72     1293.13     1733.46   1275.78 o 
  -4   5  72     3419.22     4518.98   1735.93 o 
  -1   5  72      977.17     1313.59   1197.51 o 
  -6   6  72     3100.39     1776.13   2145.36 o 
  -3   6  72      169.27     1216.18   1416.52 o 
   0   6  72     2255.47     3943.51   2034.45 o 
  -5   7  72      454.38     1147.61   1504.61 o 
  -2   7  72      423.94      421.38   1451.99 o 
  -7   8  72      218.58      968.44   1462.46 o 
  -4   8  72      499.09     1683.05   1550.96 o 
  -1   8  72     1211.80     2739.88   1914.83 o 
  -6   9  72     1001.17     1350.91   1736.04 o 
  -3   9  72     3409.44     1699.79   1829.13 o 
  -2   3  73      429.25      217.66   1233.41 o 
  -1   4  73       95.18     -611.29   1101.09 o 
  -3   5  73      230.23      759.42   1323.75 o 
  -5   6  73      150.17     -920.61   1336.28 o 
  -2   6  73       18.63     -816.45   1307.72 o 
  -4   7  73      438.33      256.91   1383.30 o 
  -1   7  73       99.16      658.50   1651.42 o 
  -6   8  73      462.44       84.95   1438.47 o 
  -3   8  73      125.32      403.77   1636.15 o 
  -5   9  73        2.19      320.91   1684.61 o 
   0   1  74     5979.71     4578.31   2379.23 o 
  -2   2  74     1986.93     3396.15   2187.81 o 
  -1   3  74      146.70      233.53   1337.02 o 
  -3   4  74     2211.93     2286.27   1376.10 o 
   0   4  74      109.53     -963.38   1597.13 o 
  -5   5  74     1998.48      998.87   2133.39 o 
  -2   5  74      599.89     -546.52   1107.49 o 
  -4   6  74     3294.55     2454.74   1580.12 o 
  -1   6  74      544.33      633.69   1184.70 o 
  -6   7  74      115.99     -245.07   1487.77 o 
  -3   7  74     2092.10     2053.15   1744.79 o 
   0   7  74     4231.89     4564.73   2923.54 o 
  -5   8  74      340.62      -13.57   1499.13 o 
  -2   8  74       56.47     -625.55   1636.30 o 
  -1   2  75       32.43      345.15   1325.86 o 
  -2   4  75      208.20      216.06   1184.29 o 
  -4   5  75      157.53     -408.27   1351.02 o 
  -1   5  75        1.00     -448.07   1170.53 o 
  -3   6  75      459.82      -35.40   1567.02 o 
  -5   7  75      364.76      903.59   1489.53 o 
  -2   7  75       53.89     -124.17   1436.29 o 
  -4   8  75       18.95     -376.53   1485.40 o 
  -1   1  76     1059.12      577.88   2149.85 o 
   0   2  76     5358.19     4266.31   2502.99 o 
  -2   3  76     1404.83      501.32   1419.55 o 
  -4   4  76     2878.92     2730.14   2358.41 o 
  -1   4  76      927.00      500.31   1294.83 o 
  -3   5  76      601.39       39.74   1580.90 o 
   0   5  76      102.95      -98.60   1623.36 o 
  -5   6  76     2415.49     2535.31   1636.99 o 
  -2   6  76      336.01      190.41   1637.79 o 
  -4   7  76     1243.42     1245.34   1526.83 o 
  -1   3  77       28.34     -611.71   1283.54 o 
  -3   4  77      479.40       90.03   1400.00 o 
  -2   5  77      260.01     1272.09   1465.50 o 
  -4   6  77     1451.36     1416.49   1580.44 o 
  -1   6  77      662.32     1149.37   1506.78 o 
   0   0  78     1278.45     2469.62   4023.75 o 
  -1   2  78     2217.83     1641.43   1563.72 o 
  -3   3  78     3412.94     4062.93   2579.70 o 
   0   3  78      857.89     1337.58   2080.02 o 
  -2   4  78      116.23      293.90   1333.09 o 
  -4   5  78      666.51     1175.52   1550.48 o 
  -1   5  78      188.01      356.51   1351.70 o 
  -2   3  79      390.25       27.82   1388.11 o 
  -1   4  79       86.90      489.51   1487.92 o 
   0   1  80     1450.91     1460.29   2382.61 o 
  -2   2  80      551.56     2572.05   2291.41 o 
  -1   3  80      779.46      252.35   1495.60 o 
                                                 
